# Supplementary material for: Spatial proteomics reveals secretory pathway disturbances caused by neuropathy-associated TECPR2
Source: Nat Commun. 2023 Feb 16;14:870. doi: 10.1038/s41467-023-36553-6 (PMC9935918; doi:10.1038/s41467-023-36553-6)
Supplement: Supplementary file 4 — Supplementary Dataset 1-8 [file 41467_2023_36553_MOESM4_ESM.xlsx]

## Sheet: Summary
Summary of all supplementary files for
Spatial proteomics reveals secretory pathway disturbances caused by neuropathy-associated TECPR2
Table	Description	Related to
D1	APEX2 profiling of ERES	Figure 1
D2	Whole proteome analysis	Supplementary Figure 3
D3	Assessment of APEX2-RUSH cargo	Figure 3
D4	Plasma membranome analysis (SUSPECS)	Figure 4
D5	Secretome analysis (SPECS)	Figure 4
D6	Lysosomal content profiling	Figure 5
D7	TECPR2 HA-pulldown of interactors (for HA-WT vs MUT)	Figure 6
D8	TECPR2 HA-pulldown of interactors (after prefilter against WT and MUT)	Figure 6
Legend
WT	TECPR2 wildtype, endogenous
MUT	TECPR2 exon-8 frameshift mimicking, endogenous
HA-WT	TECPR2 wildytpe, overexpression with respective tag
HA-L440Rfs	TECPR2 L440Rfr, overexpression with respective tag
EMPTY/NEGATIVE	Non-labelled, non-biotinylated, or similar
TMEM-HA/FLAG	TMEM192-HA/-FLAG for lysosome isolation
HA-FIP200	HA-FIP200 for HA-IP control
N1-4	Biological replicates
N1.1-4.2	.1 - .4 technical replicates

## Sheet: D1 - ERES profiling
Peptides MUT_EMPTY_N1	Peptides MUT_EMPTY_N2	Peptides MUT_EMPTY_N3	Peptides MUT_EMPTY_N4	Peptides MUT_SEC12_N1	Peptides MUT_SEC12_N2	Peptides MUT_SEC12_N3	Peptides MUT_SEC12_N4	Peptides MUT_SEC13_N1	Peptides MUT_SEC13_N2	Peptides MUT_SEC13_N3	Peptides MUT_SEC13_N4	Peptides MUT_SEC16A_N1	Peptides MUT_SEC16A_N2	Peptides MUT_SEC16A_N3	Peptides MUT_SEC16A_N4	Peptides MUT_SEC23A_N1	Peptides MUT_SEC23A_N2	Peptides MUT_SEC23A_N3	Peptides MUT_SEC23A_N4	Peptides MUT_SEC23B_N1	Peptides MUT_SEC23B_N2	Peptides MUT_SEC23B_N3	Peptides MUT_SEC23B_N4	Peptides MUT_SEC24A_N1	Peptides MUT_SEC24A_N2	Peptides MUT_SEC24A_N3	Peptides MUT_SEC24A_N4	Peptides MUT_SEC31A_N1	Peptides MUT_SEC31A_N2	Peptides MUT_SEC31A_N3	Peptides MUT_SEC31A_N4	Peptides WT_EMPTY_N1	Peptides WT_EMPTY_N2	Peptides WT_EMPTY_N3	Peptides WT_EMPTY_N4	Peptides WT_SEC12_N1	Peptides WT_SEC12_N2	Peptides WT_SEC12_N3	Peptides WT_SEC12_N4	Peptides WT_SEC13_N1	Peptides WT_SEC13_N2	Peptides WT_SEC13_N3	Peptides WT_SEC13_N4	Peptides WT_SEC16A_N1	Peptides WT_SEC16A_N2	Peptides WT_SEC16A_N3	Peptides WT_SEC16A_N4	Peptides WT_SEC23A_N1	Peptides WT_SEC23A_N2
3	1	0	0	7	8	7	7	7	7	7	7	2	3	2	2	2	1	1	3	5	4	3	3	5	5	6	5	5	6	8	5	1	1	1	1	6	6	7	6	5	2	3	3	2	0	0	0	2	0
5	2	5	4	17	21	23	22	28	25	28	21	14	16	15	19	6	9	6	10	11	5	6	12	27	21	18	17	20	22	24	22	2	1	1	0	15	9	11	9	14	16	11	11	2	2	1	3	6	3
7	4	3	5	10	13	9	12	12	11	9	10	5	9	9	10	5	6	2	5	8	7	8	11	9	8	8	9	7	11	11	11	5	2	3	2	11	11	9	9	10	10	9	8	8	8	6	8	9	6
3	1	1	3	11	9	9	10	10	5	10	7	4	6	5	6	5	6	5	3	9	6	4	6	10	11	10	11	9	11	10	11	2	0	0	0	8	7	10	5	6	6	7	6	3	1	2	5	3	4
9	9	8	8	13	16	16	15	15	16	17	16	12	16	15	15	10	9	7	8	15	11	14	17	17	18	16	16	14	18	15	16	3	0	1	0	4	6	3	4	12	9	5	4	4	2	4	6	5	6
0	0	0	0	3	5	6	4	8	8	7	9	2	3	5	5	3	4	3	4	5	5	3	5	5	5	5	5	5	5	5	5	0	0	0	0	5	4	4	3	6	4	4	4	3	1	3	2	4	5
3	2	1	2	7	6	6	6	9	7	6	7	2	8	8	6	3	3	2	3	6	3	4	5	5	8	7	4	6	8	8	7	0	0	1	2	4	6	6	5	1	5	3	5	3	3	2	4	1	1
3	2	0	0	8	10	8	8	9	10	7	8	6	8	8	8	4	7	2	6	8	7	8	7	9	9	10	8	8	14	12	11	3	0	0	0	9	5	7	4	7	4	3	3	4	2	2	4	5	5
1	0	0	0	7	8	7	8	5	6	6	4	1	3	2	2	2	2	2	3	3	4	2	1	7	4	4	4	3	6	4	3	1	0	0	0	8	9	8	8	1	2	5	3	1	2	0	1	6	1
30	19	20	19	39	35	38	40	39	39	38	38	24	32	28	29	21	24	21	25	32	24	27	33	39	38	38	42	40	37	40	37	21	9	13	12	37	38	34	33	39	41	27	34	26	21	23	27	24	25
1	1	1	1	2	2	2	2	1	2	1	1	2	1	1	2	1	2	2	3	3	2	2	2	1	2	1	1	2	2	2	2	2	0	0	1	2	2	2	2	1	1	0	0	1	2	0	1	1	1
11	4	2	3	17	17	17	16	15	12	11	8	6	3	6	7	4	4	3	5	7	6	8	11	12	10	8	9	7	11	11	10	4	0	2	1	16	15	14	16	10	11	7	9	6	5	3	4	4	5
17	17	12	15	17	13	16	18	20	18	17	17	18	17	18	17	18	19	19	17	18	19	19	16	19	16	17	19	20	17	20	19	14	12	15	15	16	15	17	17	20	16	17	18	12	15	13	14	15	17
4	3	2	4	5	5	6	4	8	9	9	8	3	4	4	6	4	6	6	6	5	4	4	4	8	6	5	6	4	7	7	8	2	0	1	1	3	1	4	3	8	9	4	9	1	0	2	1	7	3
3	0	3	0	19	19	19	17	31	29	26	30	11	16	19	20	12	13	13	16	19	15	19	21	26	26	21	20	17	27	24	27	2	2	1	3	17	17	15	12	29	29	19	28	14	15	11	16	19	11
3	1	3	0	37	35	32	28	44	42	40	42	24	28	32	27	27	32	24	32	32	31	36	38	32	31	31	36	34	37	37	36	5	3	4	5	41	41	36	37	44	50	40	46	35	37	32	37	35	39
0	0	0	0	4	2	4	3	7	9	10	10	1	3	2	3	0	0	1	1	1	0	1	2	4	4	4	4	6	4	4	3	0	0	0	0	3	2	1	3	4	6	3	5	0	1	0	0	2	1
5	3	1	5	14	14	15	12	19	15	19	17	11	10	13	11	5	10	8	7	10	9	9	12	15	16	16	13	14	12	15	13	4	0	0	0	10	8	11	9	14	13	11	14	9	6	3	12	12	5
2	1	1	2	9	10	12	11	13	11	11	13	7	8	7	8	5	5	6	8	9	8	7	7	11	11	11	12	9	11	11	11	0	0	0	1	9	8	10	7	12	9	8	8	8	5	3	9	7	4
4	3	1	2	9	10	9	9	10	11	11	11	4	6	6	7	3	7	3	4	4	4	9	8	8	9	11	8	8	10	8	10	1	0	0	0	7	6	7	6	10	9	7	7	3	3	2	5	4	5
5	2	2	3	8	10	10	9	13	13	11	12	7	9	9	11	4	7	2	4	9	4	9	10	10	11	11	8	10	10	10	8	2	0	0	1	2	3	2	3	6	7	3	5	2	1	1	1	3	3
2	1	0	4	5	3	3	1	7	6	5	4	1	2	2	4	3	2	3	2	3	2	1	2	7	5	5	4	4	5	6	4	1	1	1	1	2	1	2	1	5	6	2	5	3	2	2	2	3	3
0	0	0	0	3	2	2	3	4	3	4	3	1	3	2	3	2	2	2	3	4	3	4	4	3	4	3	2	2	3	2	3	0	0	0	0	2	3	1	3	1	2	0	2	1	0	1	1	1	1
4	5	1	5	8	11	9	9	11	14	13	10	1	1	2	4	2	4	2	4	8	5	6	4	9	6	6	5	1	6	9	7	4	2	3	2	6	6	7	6	7	8	8	10	4	2	2	4	4	5
4	4	6	10	12	15	10	12	28	28	24	31	14	14	16	16	22	21	17	25	12	8	8	14	26	24	28	24	21	25	22	26	3	5	3	4	13	10	11	13	28	35	27	33	15	10	13	19	18	11
2	2	4	3	3	3	4	3	6	5	5	3	2	4	6	5	0	1	1	3	2	1	4	3	4	4	3	3	4	4	4	5	0	1	1	1	2	2	1	2	3	3	3	2	1	0	1	1	2	0
1	0	0	0	19	20	21	21	26	26	24	24	11	13	13	14	10	12	10	12	14	10	15	18	21	20	14	17	16	22	21	24	0	0	0	0	0	0	0	0	7	2	2	0	1	0	0	1	0	0
3	1	2	2	10	10	10	10	7	9	10	7	6	8	10	10	7	8	7	7	9	6	7	11	10	11	11	11	10	9	10	8	3	1	0	2	9	8	11	8	12	8	7	8	6	6	6	7	9	8
7	2	3	3	11	11	10	12	10	10	11	11	9	8	9	10	8	7	6	5	11	5	9	8	11	11	12	12	10	11	9	11	5	2	2	1	10	8	10	10	10	11	10	11	8	5	7	6	9	7
3	1	1	1	6	7	7	8	9	7	6	8	5	6	6	7	2	3	3	5	4	2	1	2	9	9	9	7	5	10	9	7	0	2	1	1	5	7	4	6	9	7	6	5	4	2	2	7	4	2
1	1	0	1	22	21	21	22	26	21	23	21	7	14	15	14	11	15	8	12	20	21	14	17	21	21	18	18	20	18	22	24	1	0	0	0	17	20	17	16	20	21	17	19	13	8	6	9	9	10
0	0	0	0	4	5	5	6	3	5	5	6	2	3	4	4	0	2	1	1	2	2	4	1	3	4	5	2	5	6	7	5	0	0	0	0	3	1	1	3	0	3	2	3	0	1	0	2	1	0
1	0	1	0	20	16	20	17	26	23	21	21	12	15	16	16	7	12	10	10	16	8	8	12	21	20	20	19	19	20	18	18	0	0	0	0	14	14	14	10	14	22	16	16	8	8	4	11	5	5
3	1	0	1	35	35	37	31	40	46	47	41	18	20	28	26	11	19	11	9	31	17	23	30	38	42	38	34	44	46	44	42	2	0	1	1	15	18	15	10	25	27	13	21	7	2	3	6	13	8
2	0	0	1	6	5	8	5	8	7	7	4	5	3	2	1	3	3	3	3	8	5	6	10	6	6	5	5	6	5	6	6	0	0	0	0	3	4	3	4	6	7	6	8	2	3	2	4	6	4
1	1	0	1	1	1	2	2	6	6	5	5	2	3	4	3	3	2	2	2	1	1	2	0	2	1	1	2	2	1	3	3	2	0	0	0	3	2	0	1	5	2	4	4	1	2	2	3	4	4
0	1	1	1	4	4	4	3	1	1	0	1	0	0	0	0	0	0	0	0	0	2	0	0	4	1	0	0	0	1	1	1	1	0	0	1	3	4	4	3	3	1	0	1	1	0	1	0	0	1
14	13	12	13	22	23	21	23	23	21	23	23	17	17	18	19	14	20	18	16	20	19	21	22	23	19	20	23	22	22	23	21	17	12	11	10	21	21	19	17	20	18	16	20	14	10	13	14	16	13
2	1	2	1	3	3	2	4	4	4	4	5	2	2	2	2	2	3	3	3	2	3	3	4	4	2	3	4	3	4	4	3	2	2	1	2	2	3	3	2	4	5	2	4	2	2	2	2	3	1
0	2	1	1	3	4	2	5	7	8	8	4	7	4	5	5	4	5	8	5	5	3	3	4	5	5	3	8	5	4	7	6	2	1	2	1	6	3	5	6	23	12	12	12	9	5	4	4	9	7
0	0	1	1	1	4	2	0	6	8	7	6	1	0	1	2	0	1	0	0	1	3	2	3	2	4	3	1	1	2	3	3	0	0	1	1	1	1	0	2	5	5	4	4	0	0	1	3	0	1
1	0	0	0	3	3	3	4	4	6	4	4	2	1	1	1	1	1	1	2	3	2	2	4	3	2	3	3	2	2	3	3	0	0	0	0	1	3	2	2	4	3	3	2	0	0	0	0	2	1
0	3	3	2	6	8	8	6	10	10	11	13	6	7	7	4	6	5	2	8	4	4	2	7	6	5	5	3	5	7	6	6	0	1	1	1	6	5	4	3	5	9	7	8	4	3	3	6	3	3
0	0	0	1	16	17	22	17	29	26	25	19	10	13	11	14	14	14	7	12	17	8	15	16	17	14	15	16	9	17	18	18	0	1	1	1	13	10	12	12	15	15	9	16	8	9	5	13	10	7
0	0	0	0	12	12	13	12	17	17	17	18	6	12	12	8	3	8	3	7	15	11	7	14	15	12	12	14	11	14	18	17	0	0	0	0	13	17	12	13	13	21	15	17	7	2	2	9	9	5
0	0	0	0	19	17	21	21	13	16	17	14	1	2	2	2	5	5	4	4	10	6	3	7	9	9	6	9	9	9	11	11	0	0	0	0	23	21	20	18	6	11	5	8	2	3	2	3	7	3
0	0	0	0	11	16	15	13	16	13	14	17	3	9	8	7	3	6	3	4	18	13	12	17	14	13	10	14	10	12	18	20	0	1	0	1	11	16	13	15	13	20	11	18	3	3	3	4	10	3
0	0	0	0	7	6	6	5	8	9	9	8	1	6	4	4	0	1	0	0	4	2	2	4	5	6	4	4	4	6	5	6	0	0	0	1	4	3	3	3	4	8	2	3	1	0	1	4	3	1
0	0	0	0	4	4	3	2	4	6	5	5	0	0	1	1	0	0	0	0	2	0	1	2	3	2	1	2	3	3	3	3	0	0	0	0	4	1	2	1	1	2	0	1	0	0	0	1	1	0
2	3	1	2	6	6	8	6	11	17	14	14	0	4	2	3	1	2	2	1	6	5	2	2	5	6	2	2	5	6	8	5	3	2	0	1	1	1	2	0	4	5	3	6	0	1	0	0	0	2
3	2	1	2	5	4	4	5	2	2	1	4	1	3	4	3	1	1	0	2	2	1	2	3	2	2	3	4	3	4	3	5	1	1	2	1	3	2	2	4	3	5	2	4	0	1	0	1	3	0
4	3	1	6	18	19	19	18	20	19	18	14	16	14	18	20	17	18	15	19	19	17	19	21	20	17	18	20	22	21	20	20	5	0	1	2	18	19	17	19	18	18	16	16	16	9	9	12	15	18
2	1	1	0	13	16	14	14	16	13	13	13	6	8	7	10	4	6	5	5	8	9	8	7	13	14	10	13	7	14	8	15	1	3	0	2	15	14	10	7	16	16	10	11	8	7	8	9	11	9
3	1	3	3	16	18	17	16	17	16	17	14	13	18	16	14	12	14	11	15	20	17	17	17	18	17	19	18	20	19	18	20	5	3	2	2	16	17	17	13	18	17	13	14	9	7	6	10	14	14
3	0	0	2	7	8	7	8	13	14	14	16	3	5	5	6	1	4	1	2	8	6	9	7	11	7	8	11	7	7	11	10	2	1	0	1	6	5	4	2	6	8	5	8	5	1	1	7	0	2
0	0	0	0	2	4	2	2	5	5	4	5	0	2	1	2	0	0	0	0	3	2	1	1	3	3	3	3	2	3	4	3	0	0	0	0	1	3	2	1	3	4	0	2	0	0	0	1	1	0
2	0	0	1	6	7	8	7	9	8	5	6	2	6	3	1	2	1	1	3	8	5	6	8	6	4	5	4	5	7	7	6	1	1	0	0	4	6	1	2	4	6	1	6	0	0	0	1	2	1
6	0	0	2	11	12	14	13	18	15	17	17	6	8	10	10	5	5	3	4	9	8	11	10	14	10	13	14	7	11	15	16	4	1	0	0	11	11	6	6	13	11	8	12	6	2	3	8	1	0
2	1	1	0	8	7	8	8	9	8	11	8	5	5	6	7	2	4	1	2	8	5	6	7	8	10	6	8	6	6	7	9	2	0	0	0	5	6	4	4	6	7	2	7	4	1	3	3	4	3
5	3	2	9	8	10	8	11	20	20	19	21	11	10	8	12	4	5	5	4	12	8	12	11	17	20	19	16	15	16	13	17	3	10	8	9	8	10	9	9	8	17	15	15	7	3	6	9	6	6
3	2	1	1	3	4	4	4	4	6	5	2	1	3	2	3	0	3	1	1	4	3	3	5	4	4	4	5	2	4	3	4	2	1	0	1	2	2	1	2	2	4	1	4	1	2	1	3	1	1
0	1	0	1	3	5	5	5	5	4	6	4	2	4	3	3	3	3	2	0	4	2	1	1	5	4	2	4	2	2	2	2	0	2	0	1	0	1	1	2	1	2	1	1	1	1	2	1	0	2
0	0	0	0	4	3	2	2	6	5	6	6	0	0	1	2	1	0	1	1	1	0	4	3	2	2	3	3	3	3	2	1	0	0	0	0	0	0	0	0	1	0	0	0	0	0	0	0	0	0
0	0	0	0	4	7	6	6	2	2	0	0	0	1	0	0	3	3	2	2	1	1	1	1	1	1	0	0	0	0	0	0	0	0	0	0	6	6	5	5	1	1	1	0	0	0	0	0	1	1
0	0	0	0	2	1	2	2	3	5	4	4	1	1	0	1	0	0	0	0	1	1	2	4	1	1	3	2	1	2	2	2	1	0	0	0	1	1	2	2	1	2	2	2	0	0	0	0	0	0
2	1	1	1	3	3	2	2	5	5	4	3	3	2	3	2	2	1	3	3	4	1	2	2	4	5	3	5	5	3	4	4	2	1	2	1	3	3	3	2	2	3	1	1	4	0	1	3	1	2
5	3	3	5	7	7	7	7	7	8	5	7	4	6	4	5	2	4	3	5	6	5	4	5	5	5	5	5	7	7	8	6	4	2	1	2	8	7	5	6	6	6	6	4	2	1	1	2	4	3
3	2	3	2	7	6	7	8	7	8	4	7	3	3	4	4	3	2	1	4	6	4	5	5	5	5	6	5	5	7	6	6	3	3	2	4	5	4	7	4	4	4	5	4	3	4	1	3	4	1
2	1	2	2	5	5	6	5	4	4	4	4	4	3	3	3	2	4	3	4	3	4	4	5	5	4	6	4	4	5	5	7	1	1	1	2	4	4	5	3	5	3	2	2	1	1	3	3	4	3
0	0	0	0	4	2	3	3	4	3	3	2	0	2	1	2	0	1	1	1	4	3	1	2	4	4	5	6	6	6	6	7	0	1	0	0	1	3	0	0	2	1	1	0	0	0	0	0	0	0
1	1	0	0	2	3	3	1	5	5	4	6	4	6	5	5	2	3	2	2	3	3	1	5	5	8	5	7	6	6	7	8	0	0	0	0	0	2	1	2	1	0	3	0	1	0	0	2	3	1
0	0	0	0	3	4	5	5	4	5	6	7	1	3	2	5	0	2	3	2	2	1	1	2	3	2	3	2	2	6	5	6	0	0	0	0	3	2	3	2	3	5	2	5	1	1	0	2	3	1
1	0	0	2	12	13	15	11	18	15	14	15	5	7	6	9	4	8	6	8	10	9	7	8	11	11	9	10	9	11	14	9	1	2	2	1	9	13	8	11	10	15	11	10	7	6	6	7	9	6
0	0	1	0	10	10	11	9	11	15	13	12	6	9	7	7	4	7	6	5	9	8	8	10	10	11	11	12	9	7	10	9	0	1	3	0	3	5	4	3	6	4	2	6	1	0	1	3	3	3
0	0	0	0	4	3	5	4	26	24	21	21	2	3	2	2	10	11	10	10	17	12	11	13	5	4	3	4	4	4	2	6	0	0	0	0	6	4	6	5	20	20	13	18	2	1	0	4	19	12
1	0	0	0	1	0	1	1	6	6	6	7	0	1	1	1	3	5	4	5	3	4	1	5	1	1	0	1	0	0	1	2	0	0	0	0	1	1	1	1	3	7	2	4	0	0	0	0	4	2
0	0	0	1	2	3	3	1	3	7	5	4	1	2	0	1	0	2	1	3	3	1	1	0	0	1	1	1	0	0	1	2	0	0	0	0	1	1	0	1	3	6	7	4	0	0	0	0	2	1
1	0	1	0	3	4	3	3	2	3	4	3	2	2	2	3	2	2	1	2	2	2	2	3	4	3	4	3	4	4	4	3	0	0	0	0	4	4	4	4	2	2	1	2	0	0	1	1	2	0
0	0	0	0	3	3	3	4	2	3	4	4	1	0	2	2	0	0	0	2	2	1	1	2	4	3	3	2	1	4	3	4	0	0	0	0	3	4	3	3	0	1	0	2	0	0	0	2	2	1
4	2	0	1	28	36	38	33	45	52	51	51	21	25	27	28	12	17	16	18	25	14	21	27	36	32	29	28	32	38	37	38	1	0	2	2	23	21	20	19	26	29	19	24	16	9	11	15	14	7
12	7	8	7	12	17	16	13	19	16	14	16	9	11	11	15	7	8	6	6	9	8	16	9	17	16	14	14	14	18	17	16	6	3	0	4	13	11	11	12	12	8	9	12	6	2	2	5	2	5
0	0	0	0	1	1	1	1	0	9	9	9	0	1	1	0	1	2	1	1	3	1	3	3	0	0	0	1	1	1	0	1	1	0	1	0	2	1	2	1	0	9	6	10	0	0	1	1	1	0
0	0	1	0	8	5	7	5	6	6	5	8	3	6	3	6	0	2	2	2	4	3	5	3	5	6	4	3	5	6	4	5	0	0	0	0	3	3	3	1	2	3	0	3	3	0	1	2	1	0
0	0	0	0	1	1	2	1	2	3	3	3	0	1	1	1	0	0	0	0	0	0	0	1	1	0	1	0	0	1	1	0	0	0	0	0	1	1	0	1	0	0	1	1	0	0	0	0	0	0
2	1	0	2	12	12	12	14	18	10	15	12	3	7	5	5	2	4	3	6	9	5	6	9	9	7	9	8	9	9	10	12	4	0	0	0	10	7	8	8	9	11	7	7	4	5	4	5	6	2
13	7	6	12	29	28	29	29	23	21	21	22	11	11	12	14	11	10	9	11	20	14	19	23	17	18	18	22	20	22	22	22	9	5	7	7	29	29	27	26	21	19	17	21	9	12	11	13	15	15
2	0	0	1	1	2	4	3	4	4	5	6	1	2	1	2	2	3	1	3	2	2	4	3	4	3	1	2	1	4	3	5	0	0	0	0	3	4	3	1	6	4	5	7	2	1	1	3	3	2
4	3	5	4	6	7	6	7	6	4	4	3	2	2	3	2	1	1	2	3	5	5	6	6	7	5	7	5	6	6	4	7	6	1	2	0	6	6	6	7	5	5	3	5	4	3	4	4	3	2
3	2	2	1	2	3	1	2	2	2	2	1	1	1	1	0	2	1	2	1	1	0	2	2	3	2	2	2	2	3	2	3	0	1	1	1	2	3	2	1	2	1	1	2	1	1	2	2	1	2
3	0	0	0	3	4	6	2	6	4	7	7	1	2	2	4	1	2	2	2	2	2	4	5	3	4	5	4	2	5	5	6	0	0	0	0	2	1	1	1	4	6	1	3	2	2	0	2	1	0
1	0	1	0	1	2	2	2	5	5	5	4	1	1	3	1	0	0	0	2	2	2	1	3	4	3	2	3	4	3	4	5	0	0	0	0	1	3	2	2	3	4	2	4	0	0	0	1	1	2
2	0	0	1	8	9	11	10	12	11	10	8	3	4	4	4	1	4	3	2	6	6	6	7	6	8	7	9	5	9	9	10	1	0	0	0	4	6	6	4	4	9	3	5	1	1	1	2	0	0
4	2	0	1	13	10	11	13	13	16	15	16	9	10	12	8	5	9	5	4	13	12	8	13	11	12	11	11	11	13	11	12	1	2	0	1	12	9	10	12	11	14	11	16	10	8	5	10	8	9
2	3	2	1	26	27	23	24	26	26	25	24	23	25	28	26	23	22	22	25	23	23	27	26	27	27	26	26	28	27	29	28	5	2	1	1	24	23	20	19	25	30	27	26	19	18	18	23	24	20
2	1	0	1	3	3	3	3	1	1	0	1	1	1	1	0	0	1	1	2	3	3	1	2	2	2	1	2	1	1	1	2	0	0	0	0	3	3	3	3	2	1	2	1	0	1	0	0	2	0
1	2	0	2	9	9	10	7	7	4	4	5	8	8	10	10	6	9	8	7	4	3	3	3	12	11	11	11	13	12	11	9	2	1	1	1	10	12	12	11	8	8	9	9	9	9	11	11	7	7
1	0	2	0	5	6	7	6	8	12	10	9	3	6	7	7	0	2	3	0	6	7	5	6	7	5	4	4	6	8	7	10	0	0	0	0	7	7	6	5	4	9	2	5	2	2	1	5	1	2
0	0	0	0	9	9	9	9	9	11	12	7	7	6	9	8	3	6	2	5	7	5	5	5	9	8	6	6	4	8	9	9	0	0	0	0	4	2	2	1	4	6	2	4	0	0	0	0	1	1
0	1	0	0	2	3	3	3	7	6	7	7	2	3	5	5	3	3	2	3	2	3	3	5	7	2	4	4	5	6	6	7	2	0	0	0	2	3	1	2	3	6	4	5	3	2	3	3	4	3
0	0	0	0	0	0	0	0	1	1	0	1	0	0	0	0	0	0	0	1	0	0	0	0	0	0	0	1	0	0	0	0	0	0	0	0	1	1	2	1	3	2	2	2	1	1	1	1	1	1
0	0	0	0	4	4	3	2	4	6	5	4	1	1	2	2	0	0	1	1	0	1	0	1	4	4	4	4	4	3	2	4	0	0	0	0	4	4	3	3	4	4	1	1	0	0	0	1	1	0
2	1	0	0	4	0	4	2	10	11	12	8	0	2	1	3	0	1	1	1	4	2	3	3	5	6	5	5	2	5	3	6	1	0	0	0	3	2	0	1	8	7	7	9	0	0	0	0	2	1
3	1	0	1	12	10	10	9	14	15	14	17	0	5	2	1	2	5	1	2	7	3	8	9	8	8	10	6	4	7	9	10	3	1	1	1	9	9	7	6	10	12	10	11	2	1	3	4	4	1
3	3	4	3	12	12	11	12	7	5	7	6	2	6	5	7	5	3	1	6	7	7	5	8	9	6	6	6	7	9	10	10	1	1	2	2	13	12	13	11	4	4	4	5	4	2	3	4	6	2
0	0	0	0	4	5	6	8	17	12	17	14	1	2	5	8	1	2	2	3	7	2	1	4	8	6	3	7	3	6	7	6	0	1	0	1	1	3	2	1	10	8	8	10	0	0	0	1	2	0
0	0	0	0	7	10	9	7	10	11	11	10	3	8	5	8	3	4	4	5	10	6	2	8	11	12	12	11	7	10	7	11	0	0	0	2	3	3	6	3	6	8	2	4	5	0	2	4	2	1
0	0	0	0	3	3	3	3	9	8	7	5	0	1	0	0	0	0	0	0	2	2	1	3	1	3	2	2	0	4	3	3	0	0	0	0	1	1	0	3	4	5	4	3	0	0	0	0	1	0
1	0	0	0	2	2	2	2	1	1	1	1	0	1	0	1	1	1	1	1	1	1	1	2	2	2	2	2	2	2	2	2	2	0	0	0	2	2	2	2	2	2	2	2	1	1	0	1	1	2
0	0	0	0	2	3	4	4	5	2	3	1	2	3	2	2	1	2	1	1	1	1	0	1	3	4	2	2	4	2	4	3	0	0	0	0	2	0	1	0	3	2	0	4	3	0	1	0	1	1
2	0	2	1	35	39	36	38	43	46	40	42	18	22	24	21	9	14	6	8	25	20	20	21	35	38	39	34	29	37	40	42	1	1	1	1	36	35	34	28	27	43	28	35	14	7	9	20	18	9
0	0	1	0	4	4	4	4	8	6	6	3	2	2	3	5	5	5	5	4	4	5	1	5	2	3	4	3	3	5	5	7	1	0	0	0	1	2	2	1	7	3	5	5	0	0	2	2	2	2
1	0	0	0	1	2	4	1	1	3	3	1	1	1	1	1	0	0	0	2	3	3	5	3	0	4	0	0	1	4	2	5	1	0	0	1	5	0	1	1	1	1	2	2	0	0	1	0	2	0
1	0	0	2	15	13	13	13	19	21	16	22	4	6	9	11	4	7	3	6	10	10	11	14	15	11	10	11	12	11	13	13	0	0	1	0	9	8	9	8	13	15	8	13	5	2	1	4	6	6
0	0	0	0	3	2	2	2	6	8	8	6	2	2	3	2	0	0	0	2	0	1	2	4	3	0	2	2	0	3	3	2	0	0	0	0	1	0	0	0	4	4	4	3	1	1	1	1	1	0
2	1	1	1	3	4	8	7	10	13	16	13	2	2	4	5	2	2	1	2	2	1	1	1	8	4	4	1	4	7	8	7	1	1	2	1	5	4	6	2	5	8	6	7	1	2	2	4	3	2
5	5	3	5	7	9	7	7	11	10	9	9	7	10	10	11	7	8	8	6	7	5	8	7	8	8	10	9	11	9	11	9	5	3	3	2	6	8	7	5	9	8	6	7	6	4	4	5	8	8
2	1	2	3	3	2	4	3	6	4	3	3	1	3	3	3	3	3	3	3	2	2	4	3	4	4	3	4	4	3	3	5	2	1	3	3	3	3	3	3	5	3	4	4	3	3	3	3	2	3
3	0	0	0	1	3	3	4	4	4	2	3	2	3	1	3	0	2	0	1	1	2	0	2	2	2	3	1	5	3	3	2	2	1	1	1	2	2	1	3	3	1	2	2	0	1	0	0	2	0
9	4	3	5	12	13	14	14	13	13	14	11	4	7	8	8	6	6	5	6	10	6	10	10	12	12	8	13	11	11	13	12	8	5	1	5	9	12	10	10	9	9	9	8	7	4	4	5	6	7
29	15	8	15	69	78	80	79	79	82	83	81	46	50	55	59	30	38	33	35	58	39	57	61	73	74	67	70	70	71	77	77	18	2	3	3	57	59	63	51	56	68	49	56	30	30	29	35	28	23
1	1	0	0	3	4	0	4	4	5	4	4	2	2	1	1	1	0	1	0	3	2	2	2	4	2	2	3	4	3	4	3	1	1	1	2	2	2	1	1	3	3	6	3	0	1	1	3	0	1
6	1	0	0	1	2	2	2	3	1	0	1	2	0	1	1	2	3	3	5	3	2	5	2	5	4	5	3	3	4	2	5	2	0	1	0	2	1	3	1	3	1	1	0	5	6	5	4	3	4
1	1	2	1	5	7	8	6	11	10	11	10	5	9	8	8	4	6	4	5	5	6	7	7	7	6	7	6	6	8	7	7	0	1	2	1	4	6	6	6	8	7	7	7	4	4	4	5	6	4
0	0	0	0	7	9	8	8	6	9	10	8	3	6	6	7	3	5	4	4	6	2	4	5	7	8	9	8	6	7	9	10	0	0	0	1	5	7	6	7	4	7	5	6	3	3	5	5	3	4
7	9	3	7	17	18	22	20	22	26	30	26	15	17	16	19	10	14	10	12	18	10	17	19	23	22	16	18	16	19	15	22	12	5	1	6	19	21	18	16	20	26	19	22	18	13	16	19	17	12
6	1	0	3	20	19	20	19	13	11	12	11	4	5	7	7	5	12	6	9	9	5	11	13	11	11	11	10	12	12	14	14	2	2	0	0	20	18	18	20	13	9	4	7	7	6	6	3	8	8
1	0	2	0	8	11	9	10	15	14	14	14	7	10	11	9	2	4	2	4	6	5	7	8	10	11	6	8	6	10	8	11	0	0	0	0	7	8	5	8	10	11	8	9	6	5	3	7	6	4
0	0	0	1	5	2	3	3	7	7	6	6	3	2	3	4	2	2	1	0	2	3	2	5	6	6	6	6	3	5	6	5	1	1	0	0	2	6	2	4	6	7	4	6	2	3	1	4	2	2
9	6	3	9	16	19	18	18	18	20	19	18	13	15	13	14	13	15	14	15	17	17	16	18	16	17	16	18	18	16	19	17	4	2	3	2	12	14	15	14	16	17	15	17	13	12	13	12	14	15
2	2	2	2	3	3	4	2	4	3	3	3	3	3	3	3	3	4	2	3	2	2	3	3	3	2	2	2	3	2	3	2	1	1	1	1	1	2	3	3	4	3	3	3	1	0	1	2	1	2
2	1	1	2	7	9	11	6	10	11	11	10	7	9	6	9	4	8	5	5	6	6	8	7	9	7	7	9	9	8	7	9	3	1	1	1	10	10	7	9	9	10	9	11	7	8	7	8	9	7
3	1	2	3	6	5	5	7	7	6	7	5	4	6	7	9	4	3	4	4	6	2	2	4	11	6	7	6	5	5	8	8	2	0	0	0	2	2	1	2	4	2	1	4	1	1	0	0	1	0
0	0	0	0	10	7	10	10	13	10	12	9	4	8	6	6	1	2	2	6	8	3	5	7	12	9	10	9	6	9	10	9	0	0	1	1	9	5	6	6	9	10	10	11	2	3	3	6	5	5
1	0	0	1	4	4	4	4	3	3	2	3	2	3	3	3	2	3	2	2	3	2	3	4	4	4	3	4	4	4	2	2	0	0	1	0	4	4	4	3	4	4	4	4	3	3	2	3	3	3
3	2	1	1	11	11	12	12	15	14	13	11	7	14	11	9	5	6	3	9	13	7	12	16	16	13	13	12	7	12	13	15	2	1	1	1	0	2	4	1	6	5	5	7	2	0	2	3	1	2
2	0	0	0	7	3	4	4	17	20	21	22	3	5	6	9	7	12	9	9	12	8	11	15	8	7	6	3	6	7	9	9	1	1	0	0	2	2	6	2	17	18	11	18	2	3	1	5	12	7
1	1	0	0	1	3	2	2	3	1	0	2	0	1	0	1	0	1	0	0	1	1	1	2	2	1	1	2	1	2	2	2	1	0	0	1	1	1	1	1	3	3	3	4	0	0	0	0	1	1
0	0	0	0	2	3	2	2	4	2	4	3	1	2	3	2	1	3	1	2	2	2	1	2	2	3	2	2	2	3	2	3	0	0	0	0	2	2	1	1	3	1	3	3	1	2	2	1	1	1
1	0	0	0	6	5	7	7	9	3	2	5	6	8	8	9	4	6	5	6	6	4	6	6	8	7	5	8	8	8	8	9	0	0	1	0	4	4	4	6	6	5	5	5	4	4	4	6	8	6
1	1	0	0	8	7	9	8	11	10	11	9	6	7	9	6	7	4	5	7	7	3	7	7	7	7	5	7	3	7	8	7	1	0	1	0	5	7	4	8	9	9	6	9	6	3	5	6	6	4
1	0	0	0	5	5	6	4	7	9	7	8	0	2	2	3	0	1	0	0	6	2	1	2	6	4	3	7	2	6	7	8	0	0	0	0	4	4	3	0	9	6	4	6	2	0	1	2	2	1
3	3	0	3	9	9	6	8	9	6	8	7	6	8	6	5	2	3	3	6	7	7	8	9	10	9	7	9	5	8	7	7	2	2	1	2	5	6	6	8	7	6	4	3	3	1	2	3	4	3
1	1	1	1	5	6	6	6	5	6	6	5	3	5	4	4	1	3	2	2	6	3	5	6	6	6	6	6	7	4	5	5	2	1	1	1	4	6	6	6	3	6	3	3	3	2	2	5	3	3
1	1	1	1	2	2	2	2	6	6	5	6	2	3	3	2	1	3	2	4	4	3	2	4	3	2	2	2	2	1	1	2	0	0	0	0	1	0	3	3	4	7	3	4	3	1	0	2	2	4
1	0	0	0	4	3	5	4	9	8	9	10	1	2	3	3	4	5	6	8	6	1	5	6	4	4	4	3	0	8	3	4	1	0	0	0	4	6	5	3	7	7	7	7	1	0	0	4	7	5
2	1	1	1	3	4	4	4	5	5	5	5	1	1	1	1	1	1	1	1	3	2	2	4	3	2	3	1	1	3	3	4	1	0	0	0	4	4	2	2	4	3	2	2	2	0	1	2	1	1
4	1	1	2	4	5	4	5	6	4	4	4	3	2	2	3	2	3	3	2	1	3	4	4	3	4	4	5	4	4	5	3	5	2	1	4	4	4	4	5	5	5	4	3	2	1	2	3	2	2
4	1	1	4	6	5	4	5	4	3	4	3	2	2	2	1	4	4	0	2	4	1	1	4	3	4	3	5	1	6	6	4	3	0	1	0	7	7	5	5	4	1	2	2	1	1	1	3	3	4
0	0	0	0	5	8	7	6	3	8	8	6	1	0	1	2	1	0	1	0	2	2	3	4	3	3	2	3	0	5	5	3	2	1	0	0	8	8	6	7	3	4	3	2	0	1	0	1	0	1
3	2	2	2	3	5	3	4	4	2	3	3	2	5	4	3	3	3	3	4	4	3	4	3	3	3	3	5	4	4	3	3	0	0	0	0	2	1	1	1	3	2	2	2	2	2	1	1	1	0
0	0	0	0	5	6	4	5	6	6	4	6	3	4	3	4	1	2	2	0	5	2	5	4	5	5	5	6	4	4	4	4	0	0	0	0	1	2	2	3	4	3	2	2	0	0	0	0	0	0
0	0	0	0	1	1	1	2	4	3	2	3	0	0	1	3	0	0	1	1	2	1	0	1	1	1	1	1	1	1	2	2	0	0	0	0	1	0	0	0	1	0	0	0	0	1	0	0	1	1
0	1	0	0	16	18	19	21	25	24	19	22	14	13	14	20	8	8	7	9	19	16	13	16	19	17	18	17	11	15	19	20	0	0	0	0	9	13	16	9	15	16	14	14	10	9	10	10	10	5
1	1	1	0	2	3	2	2	4	3	1	5	4	3	5	2	2	4	3	2	4	1	3	1	6	4	3	5	5	5	7	6	0	0	0	0	1	2	1	1	4	3	4	3	1	1	3	2	4	2
2	2	2	2	5	5	5	5	3	1	0	1	1	0	1	2	1	2	1	1	2	3	2	2	2	1	2	3	1	2	2	2	2	2	2	0	5	5	4	5	1	2	1	3	3	2	3	0	1	2
11	5	8	9	14	16	15	18	37	37	39	41	11	14	9	10	10	6	7	9	18	14	15	23	19	16	18	20	16	17	19	17	7	3	6	3	13	14	12	12	25	23	12	25	6	6	5	8	12	9
5	4	4	4	11	10	13	11	18	17	16	15	7	10	9	10	9	12	11	12	11	9	9	14	7	8	8	9	12	12	13	11	5	3	4	3	4	7	6	6	12	11	8	13	6	5	6	9	12	7
1	0	0	1	6	5	6	6	6	11	11	13	3	6	5	6	2	1	4	3	4	4	2	3	9	7	7	7	7	8	7	7	2	1	0	0	5	3	2	3	6	6	4	7	2	2	3	3	3	3
2	0	0	0	7	8	8	8	9	7	7	6	5	6	4	5	3	5	3	5	5	2	4	4	9	7	7	7	8	8	9	10	2	0	0	0	4	6	4	1	7	7	5	5	5	2	1	3	5	4
1	1	0	0	4	3	4	2	9	5	5	5	0	6	5	7	5	7	5	6	3	1	2	1	5	4	4	5	3	4	4	4	0	1	0	1	2	1	2	1	2	6	6	8	1	0	0	5	6	3
1	5	4	7	11	11	10	10	8	10	13	12	8	6	9	8	4	8	5	5	11	8	5	9	13	10	14	12	12	13	13	11	4	2	1	2	7	6	8	6	3	8	4	8	5	3	2	3	4	5
2	0	0	0	3	4	3	3	3	3	2	2	0	1	0	1	1	0	1	2	1	1	3	0	4	4	4	3	2	3	3	3	1	1	0	1	2	2	4	4	2	3	3	3	2	2	2	1	2	3
13	8	4	8	52	49	48	51	57	65	67	62	35	40	42	46	22	33	22	28	48	34	41	52	55	54	42	47	51	52	53	53	3	3	2	1	38	38	43	35	37	46	29	35	19	12	16	27	20	15
6	1	1	1	17	15	17	14	16	16	16	15	8	12	15	13	7	12	6	11	14	8	12	14	14	17	14	13	13	14	14	14	2	1	1	2	11	12	12	12	11	15	9	14	4	6	2	5	7	7
1	2	1	3	15	11	13	14	19	20	19	18	5	7	10	13	5	7	4	4	12	4	9	12	11	11	10	9	9	14	14	14	2	1	1	0	13	9	8	10	15	15	11	15	5	2	4	7	8	6
5	1	1	1	16	17	16	17	11	8	8	10	0	0	1	0	3	5	5	3	7	6	6	8	5	1	0	3	2	7	5	4	4	1	0	0	18	18	17	17	9	6	3	7	2	1	1	1	7	4
0	0	0	0	5	5	6	5	4	5	5	5	1	5	4	3	2	5	4	2	5	6	6	7	5	5	6	7	5	6	6	6	0	1	0	0	4	5	4	5	7	5	4	5	4	3	3	6	7	2
0	0	0	0	4	5	4	4	5	5	4	4	3	4	4	3	4	3	5	4	4	3	4	4	5	5	4	4	5	4	4	4	0	1	0	0	4	5	5	5	4	4	4	4	5	3	4	5	3	4
33	18	19	27	80	84	90	83	94	96	92	93	61	64	70	81	63	66	67	66	75	75	70	80	90	88	86	85	93	87	90	81	21	17	20	17	81	80	73	70	80	86	74	84	62	65	56	65	60	64
1	0	0	0	6	9	9	9	12	13	11	11	3	3	3	3	0	0	1	0	5	2	4	5	9	5	2	6	7	5	9	9	1	0	0	0	6	5	5	4	8	8	4	3	1	0	0	3	1	1
0	0	0	0	1	1	2	2	3	2	2	1	1	1	1	1	0	0	0	0	1	1	0	1	1	2	2	1	1	1	1	2	0	0	0	0	0	1	1	0	2	2	0	2	0	0	0	1	0	0
4	1	2	1	10	10	9	9	12	11	11	11	6	5	7	9	5	5	5	4	9	5	8	11	8	9	9	8	9	9	9	9	3	0	3	1	9	10	11	9	11	9	7	8	3	3	3	5	4	4
3	3	0	3	27	24	31	28	46	46	46	45	22	29	34	35	13	17	14	13	27	27	24	27	28	30	30	29	26	32	35	30	2	1	2	2	18	23	23	21	32	34	28	30	18	13	14	20	23	14
1	0	0	0	3	2	3	4	7	6	7	6	2	2	1	1	1	1	1	1	4	3	4	6	4	3	6	5	2	4	5	6	1	0	0	0	3	1	2	1	4	5	3	3	1	1	0	1	2	1
0	0	0	0	1	2	1	3	3	4	2	1	0	1	1	0	0	1	0	0	2	1	1	2	3	1	1	2	3	4	5	6	0	0	0	0	0	0	0	0	2	2	0	0	0	0	0	0	0	0
4	4	2	3	3	6	6	7	3	4	2	3	0	2	2	4	1	0	1	2	3	1	8	5	2	2	3	3	2	3	2	2	2	0	1	0	5	6	5	5	1	1	0	0	0	0	0	0	0	1
17	10	8	13	33	39	36	37	38	37	36	36	22	26	24	27	18	20	15	22	32	22	27	30	35	38	38	41	45	44	42	43	8	4	2	6	23	29	19	22	26	26	18	23	13	7	8	15	20	13
10	5	7	7	22	22	26	25	23	25	24	27	12	11	11	16	9	10	6	12	13	8	15	17	23	24	19	20	25	28	26	28	9	1	2	1	19	23	16	14	17	19	12	20	8	4	6	11	9	10
2	0	0	0	6	6	9	8	9	4	4	7	2	3	3	6	0	3	1	3	8	5	6	3	10	10	8	8	10	10	10	12	0	0	0	0	4	3	3	4	5	3	1	3	0	0	1	1	1	0
2	1	0	0	4	2	4	5	6	7	5	7	1	2	2	3	0	3	0	2	1	1	2	5	4	4	4	5	5	4	6	5	0	0	1	0	0	1	1	2	3	5	2	3	0	0	0	0	2	0
1	0	0	0	0	3	2	3	6	6	6	6	1	0	1	1	1	0	0	0	2	1	1	1	4	3	3	2	1	1	1	3	0	0	0	0	2	4	2	2	2	5	2	4	1	0	0	2	0	1
6	5	2	3	9	7	10	10	11	12	11	10	7	9	8	9	8	9	9	7	8	8	8	7	11	10	9	9	11	8	9	10	4	4	2	4	8	11	7	9	10	11	10	9	6	8	8	6	7	7
0	0	0	0	1	1	3	3	8	7	7	7	1	1	2	3	6	9	5	7	6	5	5	7	4	5	3	4	3	4	5	5	1	1	2	1	2	3	3	2	6	5	3	8	2	1	2	2	7	7
1	0	1	0	1	3	4	5	9	8	8	8	3	4	4	3	4	6	4	6	8	6	5	8	2	4	3	3	1	3	5	4	0	0	1	0	2	1	1	1	5	6	5	6	2	2	2	1	6	4
5	2	1	2	4	8	7	7	9	9	8	9	7	5	5	7	3	4	4	4	5	3	5	7	5	5	5	4	9	8	9	8	2	0	0	1	4	6	3	4	7	6	4	4	4	3	4	3	4	3
3	1	1	1	2	3	3	2	1	1	2	2	0	0	0	0	0	0	0	0	2	2	2	1	1	1	1	1	0	1	0	1	2	2	2	2	3	3	2	1	1	1	1	1	1	1	2	0	1	0
6	2	1	4	19	19	23	18	26	25	26	25	9	19	18	19	8	16	9	14	18	13	16	22	19	22	20	18	21	20	23	19	10	3	1	3	14	16	13	7	21	20	16	20	12	7	9	13	13	11
6	6	3	7	18	24	23	25	26	29	28	29	7	13	11	14	7	8	6	8	17	12	13	17	14	18	19	16	10	15	17	18	6	3	1	0	15	18	13	11	17	21	11	19	7	3	3	6	4	5
4	0	1	1	5	5	6	7	10	10	9	10	3	3	1	4	3	4	3	3	4	2	7	6	7	7	5	5	4	5	4	7	1	1	0	0	6	5	5	5	8	9	6	8	1	1	1	2	3	3
2	2	2	2	3	5	5	4	5	7	7	6	3	3	2	3	3	3	2	4	3	0	3	4	5	5	2	2	4	5	5	3	1	0	0	0	4	4	1	1	4	4	2	3	3	1	1	3	3	3
0	0	0	0	1	2	2	1	3	4	3	4	2	3	2	3	2	2	2	2	2	1	1	2	3	2	3	3	2	3	3	3	0	1	0	1	0	0	1	0	0	0	0	0	0	0	0	0	0	0
0	1	0	0	12	10	10	13	11	13	14	11	9	8	7	7	7	11	7	13	12	13	15	17	14	13	12	12	16	15	15	15	1	0	0	0	9	9	5	7	13	7	6	8	6	5	3	5	8	9
2	1	2	1	4	6	4	2	10	10	13	12	1	2	2	1	3	2	2	2	3	2	2	4	6	5	4	2	2	7	4	5	0	1	0	0	1	2	0	1	10	11	5	8	2	2	2	3	4	1
4	0	0	0	13	18	15	12	26	27	26	27	8	11	11	13	14	19	14	16	19	12	20	22	16	16	17	15	15	20	15	18	1	0	0	0	9	8	13	12	21	24	15	20	9	7	8	10	11	13
3	1	3	4	15	17	21	15	31	33	32	34	8	16	15	18	19	16	15	19	22	12	17	20	19	18	17	18	16	22	17	21	1	2	1	2	18	15	15	15	28	27	23	24	13	10	10	13	14	9
4	4	3	3	12	15	15	15	13	17	17	17	10	12	9	12	1	7	4	5	13	9	6	8	13	13	15	11	14	14	15	13	5	2	2	2	12	13	10	9	11	15	8	13	6	5	4	9	7	9
9	6	3	10	24	24	23	24	26	24	21	24	20	23	24	22	22	23	19	21	23	23	23	25	24	23	22	24	25	26	26	25	13	2	1	4	18	19	18	18	26	22	23	24	18	17	15	17	19	19
0	0	0	0	3	5	5	6	5	7	7	8	2	1	2	3	0	0	0	0	2	2	3	3	3	5	4	3	3	4	6	4	1	0	0	0	1	2	1	0	1	4	1	2	0	0	0	0	0	0
3	1	1	2	7	7	6	7	6	7	6	5	4	6	4	7	3	3	2	4	5	3	3	3	6	7	4	6	4	6	6	6	2	0	0	0	3	4	3	2	4	3	5	4	2	1	1	1	2	4
0	0	0	0	3	3	2	4	4	2	1	2	0	0	0	0	0	0	0	0	0	0	2	1	2	2	2	1	0	2	2	1	0	0	0	0	3	3	3	3	1	2	2	2	0	0	0	0	0	0
3	3	3	2	8	8	8	8	5	6	3	6	1	4	2	0	3	3	3	4	4	1	4	3	6	3	5	3	4	5	4	3	1	3	3	0	7	7	6	6	3	3	3	3	2	4	4	3	3	4
4	4	2	0	14	17	17	14	26	24	24	24	6	14	15	13	6	8	7	8	10	11	10	17	14	11	13	12	16	15	17	18	3	0	1	0	15	16	11	8	15	20	16	18	8	8	7	7	9	5
3	3	2	2	14	16	15	10	22	22	21	22	9	14	14	15	11	10	9	12	10	9	8	14	14	14	12	12	16	14	15	15	2	1	1	0	11	14	8	8	14	18	15	19	13	7	10	10	10	9
16	1	0	0	12	13	15	15	13	7	7	9	4	6	5	8	7	10	5	13	10	7	10	11	13	13	12	13	8	13	11	12	7	0	1	1	13	13	11	11	12	9	10	10	8	11	7	10	11	10
11	11	11	13	21	21	23	23	22	24	23	23	13	17	19	19	13	16	13	12	20	18	16	18	22	24	21	22	21	22	23	20	12	9	9	7	18	21	20	20	19	21	18	19	12	14	12	16	11	11
3	1	1	2	3	3	4	4	4	4	4	4	2	4	3	3	4	4	3	4	4	2	4	5	3	5	4	2	5	5	3	2	1	0	2	0	5	3	3	3	4	3	4	4	1	2	0	2	4	2
8	0	2	1	5	6	6	5	10	9	5	7	3	3	5	4	2	6	8	3	5	5	6	9	10	10	9	10	8	9	8	7	5	2	1	1	6	7	5	5	8	10	5	11	7	5	2	5	5	7
3	3	1	3	5	6	7	6	8	8	7	7	6	4	5	5	2	4	4	3	7	3	6	3	6	6	6	7	4	6	7	6	3	2	0	1	3	2	5	4	7	6	5	5	3	3	1	3	4	4
1	1	0	0	7	9	10	8	10	7	7	6	6	7	6	6	2	5	3	4	5	3	3	6	8	9	10	9	7	9	10	10	1	0	0	0	7	8	6	7	9	9	7	6	6	4	4	5	3	6
6	1	2	1	16	12	17	14	22	22	17	20	7	12	10	10	6	11	8	10	7	8	11	14	11	13	10	13	15	16	14	17	2	0	0	0	12	10	8	8	10	15	10	14	3	1	3	4	6	3
0	0	0	0	4	4	4	3	0	1	0	1	0	0	0	0	0	0	0	0	0	0	1	1	0	0	0	0	0	0	1	0	0	0	0	0	4	4	4	3	1	2	3	1	0	0	0	1	0	0
9	6	3	6	20	25	25	25	32	37	37	35	17	20	24	24	14	24	17	21	19	22	18	24	23	22	23	27	22	23	26	25	6	2	0	1	18	24	20	12	21	27	18	28	16	9	7	16	14	17
1	2	1	2	15	14	16	18	22	15	18	15	10	14	13	17	10	10	6	7	18	10	12	15	19	19	18	17	17	15	17	17	2	1	0	2	14	15	13	14	15	18	17	17	12	7	7	8	10	10
2	2	1	3	7	7	7	8	12	14	12	11	2	4	4	3	2	0	1	3	7	5	7	5	7	7	5	5	5	7	9	10	1	0	1	0	0	2	2	1	6	6	4	8	1	0	0	1	0	1
10	3	4	5	4	6	7	6	10	5	4	7	6	3	2	2	2	3	3	6	8	6	6	7	9	9	8	9	5	9	10	7	5	1	0	1	4	3	3	3	8	5	4	5	5	1	2	3	6	5
23	22	21	27	27	35	36	31	38	36	37	36	26	28	30	33	30	33	26	29	32	34	33	33	37	30	31	30	37	35	36	31	19	15	17	21	33	30	29	29	34	38	36	39	29	30	28	27	25	28
0	0	0	0	2	2	1	3	7	6	3	5	1	2	1	2	1	3	1	2	4	2	5	5	2	2	2	2	2	1	1	3	0	0	0	0	4	3	1	2	5	6	6	4	0	1	1	1	2	2
4	3	3	3	3	5	4	4	5	5	4	4	3	4	4	4	2	1	2	4	2	1	5	6	4	3	3	3	4	3	3	4	3	5	3	2	5	3	3	3	6	5	5	6	3	2	3	4	2	2
1	2	1	3	3	4	5	4	6	6	6	1	1	5	4	5	1	2	1	1	5	3	5	5	5	5	6	6	4	6	4	6	3	1	1	0	3	6	4	3	7	6	5	4	3	1	2	3	5	2
4	3	2	3	4	5	3	4	3	4	4	4	2	3	2	2	2	1	1	2	3	2	2	2	4	3	3	3	3	4	3	5	1	1	1	1	2	1	2	2	3	2	0	0	1	1	1	1	2	1
1	1	0	2	4	6	3	3	9	11	13	10	3	4	4	5	2	2	2	2	4	3	7	6	7	6	7	6	3	5	6	8	1	0	0	0	2	4	4	3	5	13	6	7	6	2	1	3	4	2
7	6	4	3	10	12	11	12	13	17	15	11	3	5	5	5	3	2	2	6	12	8	10	14	8	7	8	6	8	9	11	10	5	0	0	1	8	12	9	5	9	6	5	9	4	3	2	3	5	3
2	1	0	1	15	19	17	19	22	24	24	22	4	5	7	10	4	7	6	6	15	9	14	19	15	14	14	14	16	20	18	17	0	0	0	0	6	6	4	3	10	10	5	6	2	1	1	2	4	6
0	0	1	0	2	6	6	4	7	12	9	13	1	2	1	3	0	1	1	2	4	0	4	3	4	2	4	2	3	4	2	3	1	0	0	0	2	4	3	4	5	4	2	5	3	1	2	4	1	2
1	0	0	0	21	23	23	24	26	28	30	32	17	16	16	17	8	10	9	6	17	16	17	20	22	24	19	21	23	20	25	24	0	0	1	0	16	15	16	15	15	19	14	18	12	6	8	11	10	7
0	0	1	0	4	6	5	5	8	7	6	8	1	2	2	1	0	0	0	0	3	1	3	3	6	3	3	2	5	4	4	5	0	0	0	0	3	1	0	1	1	1	0	1	0	0	0	0	1	0
1	2	1	0	11	11	11	12	25	19	21	20	6	7	6	9	0	3	1	2	10	8	6	11	13	8	8	12	10	10	14	15	2	0	1	1	7	8	4	5	11	14	9	8	3	0	3	5	4	3
5	4	2	3	16	19	20	21	30	24	25	23	9	14	15	18	9	13	10	17	19	16	19	17	21	22	16	20	10	17	20	21	1	0	0	0	10	9	9	9	18	16	13	18	7	3	2	7	9	5
1	0	1	1	3	7	8	3	19	14	13	12	5	7	10	9	4	6	7	7	4	4	3	7	8	8	7	5	5	8	7	7	0	1	0	0	2	1	1	1	8	5	4	4	3	3	1	5	3	2
8	3	4	5	11	13	11	12	13	10	10	12	4	8	5	5	4	4	4	3	9	7	6	7	10	10	7	9	12	11	10	11	4	0	3	2	11	11	10	10	8	12	6	7	2	4	3	4	1	3
3	4	3	4	10	13	11	14	15	13	13	11	6	8	10	8	3	5	3	4	12	5	10	7	8	12	9	14	14	10	14	14	2	2	0	1	11	13	10	11	7	11	7	11	3	2	3	4	3	4
0	1	0	1	6	6	7	7	1	3	2	1	1	0	0	0	0	0	0	0	3	0	1	1	3	2	0	2	1	2	2	2	0	1	0	0	7	6	7	7	2	1	1	1	0	1	1	1	1	1
0	0	0	0	9	4	6	4	11	14	14	15	3	8	6	5	0	2	1	3	2	1	2	2	6	8	9	7	3	8	5	5	0	0	0	0	2	3	0	1	7	7	5	9	2	2	1	2	2	0
0	2	1	0	7	14	12	10	13	17	16	14	1	6	5	4	2	2	0	1	7	3	4	4	6	7	8	10	4	8	9	10	0	1	1	1	11	10	6	10	4	12	6	6	3	2	1	3	4	4
1	4	1	1	5	5	4	3	10	8	8	10	6	4	3	7	3	3	3	4	9	6	6	10	8	7	4	5	7	7	6	6	4	4	2	2	7	7	7	8	14	10	10	10	8	6	3	9	7	4
11	7	5	11	8	11	17	14	19	23	22	22	2	5	5	7	2	6	4	6	15	10	13	14	15	13	14	13	5	8	12	13	12	2	2	4	8	11	7	7	19	16	7	13	4	2	2	4	7	3
0	0	0	0	3	3	2	2	6	7	8	6	1	5	3	4	1	1	1	2	2	4	3	4	3	4	3	5	2	4	4	6	0	0	0	0	2	3	3	2	6	5	4	5	3	0	0	3	4	1
4	0	1	0	31	36	37	37	47	51	45	47	25	35	31	33	24	21	23	22	28	25	27	30	38	41	32	37	39	42	36	38	2	0	1	0	28	29	30	27	34	45	34	45	23	15	16	25	26	19
0	1	1	0	0	0	1	0	2	2	2	2	1	1	2	2	2	3	1	3	1	0	0	1	0	1	1	2	1	2	1	3	0	0	0	0	0	1	0	0	2	2	3	3	1	0	0	0	3	3
2	0	0	1	5	4	6	3	2	0	1	1	1	1	0	0	0	0	0	1	4	5	5	2	3	5	4	4	2	4	3	4	0	0	0	0	4	4	4	2	2	1	2	1	0	1	0	0	0	1
1	0	0	0	6	5	3	8	11	11	12	11	4	5	6	6	2	5	5	5	3	5	2	5	9	7	9	8	10	9	8	10	1	0	0	1	10	6	7	6	13	17	9	10	6	4	5	9	7	9
0	0	0	0	2	3	2	3	1	2	2	2	0	0	1	0	0	0	0	0	1	0	0	1	2	0	1	2	2	2	1	1	1	0	0	0	5	4	4	4	4	3	1	2	1	1	1	3	2	0
5	4	1	3	5	6	9	9	9	7	8	7	4	6	3	5	0	3	0	2	8	6	4	7	10	8	6	6	5	9	8	9	2	1	1	1	7	8	4	7	7	10	6	8	5	0	1	0	4	2
6	3	4	3	8	9	11	8	9	9	10	12	4	5	6	6	3	3	2	5	6	4	4	6	8	7	8	8	7	8	7	8	2	1	0	1	5	6	3	4	9	6	4	7	3	3	2	3	4	2
1	0	0	1	12	12	12	10	22	14	15	19	7	9	11	11	15	14	14	14	20	11	17	19	16	14	12	14	9	15	15	17	0	0	0	0	9	5	7	7	11	14	12	16	7	5	4	7	14	14
1	0	0	1	7	7	9	6	16	20	22	25	0	6	8	7	1	3	2	1	1	5	5	7	10	9	4	3	4	7	10	6	0	0	0	0	4	6	2	3	13	26	17	21	3	4	2	6	6	3
0	0	0	0	2	4	4	1	4	5	6	4	1	1	3	1	1	1	0	1	2	2	0	3	3	4	2	1	1	4	2	1	0	0	0	0	1	2	2	3	4	5	3	5	1	0	0	0	2	3
28	26	15	33	146	156	163	162	161	163	164	167	106	116	127	129	68	83	56	82	119	99	119	131	149	158	151	152	146	149	148	151	21	8	8	8	144	133	135	129	128	153	125	134	79	64	63	91	85	75
2	3	0	4	11	12	14	13	14	12	11	12	8	11	12	10	7	10	8	9	7	7	9	9	13	11	13	11	12	13	10	10	2	0	0	0	8	7	8	8	13	14	10	14	6	6	6	5	9	6
3	2	3	3	3	3	3	3	3	3	3	3	3	3	3	3	3	3	3	3	3	3	3	3	3	3	3	3	3	3	3	3	3	3	3	3	3	3	3	3	3	3	3	3	3	3	3	3	3	3
2	1	2	2	4	4	4	4	4	4	3	4	3	3	4	4	2	4	3	3	3	3	3	3	4	4	4	4	4	4	4	4	2	2	2	2	4	4	4	3	4	3	3	3	3	3	2	2	3	3
0	1	0	0	2	2	2	2	2	1	1	1	0	0	0	1	0	1	0	0	2	1	1	2	2	2	2	2	2	2	2	2	1	1	0	0	1	2	2	1	0	1	0	1	0	1	1	0	0	1
3	2	2	2	9	10	11	10	12	8	10	11	5	9	6	5	3	7	3	4	9	6	7	11	6	7	9	8	12	11	8	10	2	1	0	0	4	6	7	4	5	7	5	7	2	3	2	2	3	1
6	1	0	2	28	34	31	31	35	32	32	31	15	24	23	26	18	21	14	18	27	18	30	28	31	31	27	27	25	34	32	32	4	0	2	0	30	28	30	25	30	31	25	25	14	14	16	15	18	13
0	0	1	1	5	1	4	4	11	8	8	8	10	12	13	10	9	8	9	9	0	4	3	2	13	12	10	9	4	7	11	7	0	0	0	0	3	3	6	4	12	10	11	10	11	8	8	14	12	12
13	11	13	12	10	12	13	13	14	13	14	14	8	8	7	9	7	9	8	9	12	9	13	13	13	10	11	12	11	13	14	11	10	7	8	8	7	9	8	8	11	9	9	9	8	6	7	7	7	8
2	0	0	1	6	5	7	6	8	7	6	6	4	6	5	6	4	4	4	5	4	5	3	6	9	6	7	7	7	5	6	5	1	1	2	1	5	7	6	6	4	7	7	6	4	2	3	5	4	4
3	2	1	2	7	7	8	9	7	10	10	8	10	9	9	10	7	8	8	9	8	7	5	6	8	6	8	10	9	8	10	9	1	1	2	2	8	9	8	7	9	9	9	9	8	8	7	9	9	9
0	2	1	2	5	5	3	5	4	5	4	4	3	3	4	3	2	3	3	3	2	3	1	4	5	5	5	6	5	6	6	6	1	2	1	1	5	5	6	5	3	4	3	3	3	1	3	3	2	3
4	3	2	3	22	20	22	22	30	29	28	29	9	11	12	14	11	12	8	8	17	12	19	17	18	23	16	17	21	21	17	22	4	3	2	1	21	24	14	20	26	30	26	28	9	8	5	10	14	8
1	2	0	1	7	5	8	7	12	14	14	13	4	6	7	5	1	2	2	4	7	6	6	7	7	8	7	8	5	7	6	10	0	0	0	0	0	0	1	0	7	5	1	3	0	0	0	2	1	0
3	3	1	2	7	7	6	8	8	9	9	7	3	5	6	8	6	5	2	4	5	2	7	7	10	8	5	6	6	8	9	8	3	1	0	1	5	5	3	3	7	8	5	7	2	1	1	2	7	4
1	1	3	2	7	9	8	7	8	10	11	11	4	6	6	5	5	6	2	6	7	3	4	9	8	7	7	6	5	8	8	6	1	1	1	0	3	6	5	4	7	7	4	8	3	1	2	2	3	2
5	7	0	5	45	48	51	51	60	62	60	61	35	46	44	44	32	39	33	41	48	38	37	46	51	47	50	50	50	54	55	54	7	0	0	3	42	43	37	41	54	54	37	44	29	27	18	35	33	35
8	6	7	6	30	27	30	26	32	36	34	32	20	24	29	30	20	22	20	20	20	19	21	24	30	28	29	27	29	31	31	27	5	1	3	0	17	23	22	17	29	28	22	26	16	15	16	16	20	15
4	3	2	1	23	24	21	20	28	28	28	27	19	21	21	21	14	14	14	15	21	17	19	25	22	24	22	21	21	25	23	23	3	0	3	3	21	18	20	19	21	27	18	24	13	12	11	14	14	12
6	2	3	4	4	5	6	6	14	12	9	12	2	2	3	4	1	4	2	1	3	1	6	4	9	10	9	6	7	8	10	9	3	1	0	0	3	5	3	3	7	8	7	6	0	1	1	2	2	1
2	2	0	1	12	13	13	13	17	17	18	16	12	10	10	11	9	9	8	7	13	7	11	10	12	10	13	14	9	12	10	11	5	1	1	1	11	13	11	9	12	12	10	12	10	10	7	10	9	4
4	3	3	4	9	10	9	10	11	11	11	12	7	9	10	10	4	5	8	7	8	5	8	9	9	10	10	12	9	10	10	10	3	2	3	3	7	7	7	6	9	8	8	7	6	4	4	7	6	6
6	3	0	2	13	14	12	11	16	14	13	13	8	10	12	11	10	11	9	10	13	8	7	13	11	12	13	14	15	11	12	13	5	0	0	0	7	10	7	11	13	10	10	12	7	6	7	9	9	9
0	0	0	0	4	4	6	5	7	9	6	7	5	5	7	6	2	2	3	4	7	5	1	6	6	6	5	5	3	4	2	6	1	1	0	0	4	4	4	3	6	6	4	6	3	3	2	3	4	3
0	0	0	1	2	4	4	4	5	6	6	6	3	3	5	4	2	1	1	4	3	3	1	1	5	5	4	3	2	6	5	6	0	0	1	1	4	3	3	4	4	4	2	6	3	3	1	3	3	2
0	1	1	0	21	22	21	21	25	25	23	25	19	19	21	20	16	18	14	17	22	14	18	21	23	23	22	21	20	21	20	22	1	2	1	1	19	22	20	19	23	24	23	24	16	18	14	19	20	17
9	11	9	12	13	11	18	13	18	20	21	18	9	11	10	9	10	11	9	10	15	12	13	15	15	14	14	14	16	15	14	14	11	4	6	5	11	13	9	11	10	9	9	11	8	8	8	7	7	8
2	0	0	0	11	12	12	11	13	12	14	12	6	8	10	9	5	7	7	7	12	9	11	12	13	14	13	12	8	11	12	8	0	0	0	0	8	8	8	8	13	12	8	11	5	5	7	10	6	7
0	0	0	0	4	1	4	1	5	5	6	7	0	1	0	1	0	0	0	0	1	1	1	2	1	2	0	1	3	1	2	2	0	0	0	0	1	1	1	2	2	2	1	2	0	0	0	0	0	0
2	0	0	0	7	8	9	4	12	9	11	13	1	4	4	3	1	3	0	1	9	7	8	15	7	8	9	4	6	8	10	8	0	0	1	0	5	5	2	2	7	7	3	4	1	0	0	0	5	0
8	4	2	3	23	23	23	24	29	30	33	34	15	21	20	24	16	20	19	21	26	21	24	26	22	25	23	23	27	26	24	27	4	2	1	0	22	21	21	18	29	30	23	26	17	15	16	21	16	18
0	1	0	0	5	6	5	3	5	6	7	6	4	5	5	5	2	4	3	2	6	4	5	6	3	7	5	6	5	5	5	5	0	0	0	0	2	4	4	2	3	5	7	7	3	3	3	4	3	3
1	0	0	0	2	3	4	1	5	5	6	5	3	3	3	4	2	1	2	3	4	3	3	3	4	4	4	4	4	3	3	5	0	0	0	2	1	2	1	2	4	2	3	1	2	1	0	1	3	1
4	1	2	3	3	7	7	6	12	10	9	11	6	6	7	6	2	2	2	4	11	6	7	9	12	8	8	9	8	7	9	9	3	1	3	4	6	3	3	3	9	7	7	6	4	1	2	5	5	3
4	1	0	0	0	5	7	6	8	5	5	5	1	1	0	1	2	0	0	2	4	2	3	6	5	4	3	2	1	4	4	7	1	0	0	0	2	3	1	2	8	6	1	6	2	2	1	2	2	0
7	3	3	5	14	14	15	14	13	11	11	9	7	8	10	10	12	13	10	12	13	13	11	15	13	14	14	11	13	12	14	13	5	3	2	2	15	14	14	14	8	9	13	8	5	5	4	4	6	12
4	4	4	2	12	11	14	11	8	13	10	11	11	12	11	13	8	8	7	7	12	8	9	12	11	13	11	13	12	13	13	17	5	1	1	2	13	13	12	12	10	8	11	11	6	5	5	8	9	7
2	0	0	0	3	5	5	5	7	6	5	7	0	2	1	2	1	1	0	1	3	4	3	4	5	3	4	4	5	6	6	5	0	0	0	0	0	0	0	0	0	0	0	0	0	0	0	0	0	0
0	0	0	0	0	0	1	0	4	6	5	4	0	0	1	1	0	0	0	0	2	0	0	1	0	0	1	0	0	0	0	0	0	0	0	0	1	1	0	0	0	3	1	2	0	0	0	0	0	0
0	1	0	0	7	6	6	4	7	7	7	8	3	5	3	2	3	2	1	4	5	4	2	3	6	3	4	5	5	6	5	6	0	0	0	1	6	4	4	5	9	7	7	6	5	3	5	5	4	5
3	3	1	2	30	28	29	28	37	41	39	38	17	26	28	26	20	24	19	23	26	18	19	24	32	33	27	28	24	28	30	30	1	0	0	2	25	24	24	26	32	34	30	33	22	13	10	27	17	18
1	3	1	3	17	21	19	17	31	32	32	33	11	19	16	15	10	10	6	13	20	15	10	13	25	23	26	23	16	21	22	21	4	2	1	1	21	22	20	23	32	34	28	31	18	17	11	24	21	16
0	0	0	0	5	5	6	5	7	5	5	6	3	5	3	4	2	3	1	3	3	2	4	5	3	5	4	6	4	5	6	7	0	0	0	0	1	1	1	0	2	2	0	2	0	0	0	0	0	0
14	9	7	10	43	40	46	38	46	58	62	60	25	32	31	36	19	21	12	19	33	28	28	27	38	40	42	36	37	38	39	44	6	5	2	4	25	27	25	22	32	37	24	27	8	7	5	11	9	7
25	15	15	26	64	65	65	64	69	74	70	70	48	56	54	57	39	41	33	42	53	40	48	55	68	61	65	67	64	62	66	63	22	11	10	9	58	57	57	54	60	65	50	57	46	40	36	42	42	34
0	0	0	0	7	6	7	6	8	8	9	12	1	4	6	4	0	2	2	2	5	2	2	3	6	7	6	5	3	5	6	10	0	0	0	0	4	4	6	4	4	9	5	6	3	1	0	4	5	2
0	0	1	0	10	10	12	12	15	14	13	14	10	11	12	12	8	11	8	9	11	9	6	9	9	14	14	15	8	12	14	13	0	0	1	0	6	6	8	8	12	12	11	13	9	5	6	7	10	5
2	1	1	3	1	2	2	1	3	4	5	6	3	3	3	3	3	4	2	2	1	1	1	1	3	4	3	3	2	3	4	3	1	0	1	0	1	1	1	1	1	1	2	2	1	1	1	1	1	1
0	0	0	0	0	2	1	0	9	8	8	10	0	1	0	1	2	0	0	0	0	0	1	2	1	1	0	1	0	2	1	2	0	0	0	0	1	3	1	3	8	8	7	8	1	0	0	2	1	3
0	0	0	0	4	5	7	7	4	8	9	7	2	4	5	3	1	2	0	1	4	0	2	2	3	3	4	3	5	4	6	5	0	0	0	0	4	3	4	2	3	4	2	3	1	0	0	0	3	0
5	2	4	5	3	4	3	4	5	4	4	4	5	4	4	3	5	4	5	4	4	3	5	4	4	3	3	2	2	4	5	5	2	4	5	3	2	3	5	3	5	5	4	4	5	3	5	5	5	4
0	1	0	0	3	3	5	3	0	2	2	1	0	0	0	2	1	0	2	2	1	1	2	1	2	2	3	2	3	1	2	3	1	0	0	0	5	5	3	3	3	2	2	2	2	0	1	2	3	2
6	2	1	3	37	37	34	39	31	31	32	29	14	18	16	21	15	16	13	19	28	15	29	27	25	25	23	24	20	28	30	28	1	2	2	1	33	33	35	29	19	27	14	23	12	11	11	13	14	18
15	3	6	7	24	26	26	25	23	20	19	23	11	13	13	13	8	9	8	13	16	13	15	19	20	22	18	20	19	23	22	25	1	0	0	0	12	10	12	11	7	9	2	5	1	0	1	1	1	3
5	1	1	2	5	5	6	5	7	4	3	5	1	2	2	2	1	3	2	1	5	4	3	6	6	5	3	6	5	6	5	6	2	0	0	0	4	3	4	5	4	3	4	2	0	1	0	2	1	1
4	5	5	5	6	6	5	6	8	7	8	8	4	5	4	5	4	5	5	4	5	7	7	8	4	7	6	6	6	7	5	7	5	4	5	5	6	4	5	5	8	7	5	5	4	5	4	5	5	5
1	0	0	0	1	3	3	3	5	3	5	4	0	1	1	2	0	2	1	0	2	1	1	1	2	1	1	1	1	2	2	3	0	0	0	0	1	1	1	1	1	2	1	2	1	0	0	1	1	1
5	2	2	3	11	10	13	14	16	15	16	17	4	8	8	4	2	8	3	7	12	7	6	10	9	9	8	8	6	10	13	14	4	1	0	0	9	6	5	5	14	10	10	9	1	3	0	2	4	3
1	0	0	0	13	19	17	16	28	25	25	27	16	17	17	17	9	10	14	12	17	16	19	21	19	21	17	19	22	19	21	21	0	0	0	1	9	9	8	10	16	24	15	22	8	9	9	9	9	5
8	0	0	0	4	6	5	7	4	5	2	6	3	3	3	4	6	3	6	6	6	4	8	9	9	7	9	4	6	8	4	5	11	1	1	0	11	9	8	9	10	9	9	9	10	9	9	10	9	7
6	0	0	0	9	10	11	11	6	3	5	4	0	1	2	1	2	3	2	3	4	2	5	7	4	6	2	5	4	4	4	4	1	0	0	0	10	10	10	9	5	5	2	2	1	1	0	1	2	1
0	0	0	0	2	2	3	3	1	1	2	2	0	0	0	1	0	0	1	1	2	1	1	1	2	3	4	3	3	4	4	4	0	1	0	0	2	0	2	0	0	2	1	0	0	0	0	0	0	0
4	3	0	1	21	19	19	20	26	27	27	26	16	21	18	17	11	14	8	12	17	14	18	20	24	18	20	20	18	21	23	25	1	0	0	0	13	13	13	11	17	23	15	18	9	8	6	13	11	14
1	0	0	0	3	3	5	3	11	11	9	9	2	4	5	1	1	1	1	1	4	3	1	1	4	3	5	2	2	4	4	6	0	0	0	0	0	1	2	1	2	4	0	2	0	0	0	0	0	0
3	0	1	1	4	6	8	5	14	12	12	13	4	3	5	3	5	5	3	4	5	4	5	3	6	4	3	4	1	3	6	4	0	0	1	1	2	1	3	3	9	8	7	6	1	0	0	1	6	0
1	1	1	1	4	5	6	2	7	6	8	8	6	6	7	5	3	5	3	2	8	4	7	6	6	5	5	7	4	5	7	7	1	0	1	0	3	2	5	4	4	4	6	6	3	3	4	4	6	4
2	0	0	0	2	1	2	2	5	8	8	7	0	0	1	1	1	3	1	1	4	1	1	2	2	3	1	3	1	1	0	3	0	0	0	0	0	0	0	1	2	4	3	3	0	0	0	1	1	1
2	1	1	1	2	4	5	4	5	3	4	5	3	2	3	5	2	1	0	4	2	3	4	4	4	3	3	4	4	6	4	4	2	1	1	1	5	4	1	1	3	3	2	3	3	2	0	1	2	1
1	1	0	0	3	4	4	5	6	2	2	2	0	0	0	0	0	0	1	0	1	0	0	1	0	0	0	0	0	0	0	1	1	1	1	0	5	6	5	5	1	1	1	0	0	0	0	0	0	0
0	0	1	0	1	2	1	1	2	2	0	1	0	2	2	3	2	1	0	1	2	2	2	2	2	3	2	2	2	3	2	2	0	0	0	0	1	2	2	2	0	2	0	1	1	1	0	1	1	1
4	0	0	1	8	8	8	7	7	8	6	4	2	2	1	1	2	1	1	1	6	1	2	3	2	5	5	5	2	4	6	7	0	0	0	0	3	4	2	3	4	6	1	4	2	0	1	2	1	0
8	4	3	4	11	11	11	11	10	12	11	12	10	10	11	10	8	10	9	9	10	8	9	10	11	12	10	12	12	12	12	12	7	1	2	4	9	11	9	8	12	9	9	10	8	8	7	9	9	8
0	0	0	0	6	5	8	3	8	9	11	12	1	5	4	5	0	2	0	2	4	2	3	3	3	4	4	4	4	6	5	5	0	1	0	1	0	0	1	1	5	8	6	5	2	0	0	2	2	2
0	0	0	0	2	2	2	2	1	2	2	2	0	1	1	1	1	0	0	0	2	1	1	1	1	1	2	2	2	2	2	1	0	0	0	0	2	1	0	1	1	0	2	0	1	0	0	1	1	1
8	6	7	5	32	33	34	32	28	24	25	25	15	17	17	21	12	18	10	16	17	20	18	20	24	22	23	22	26	25	28	25	6	3	4	4	31	31	29	30	22	25	20	20	12	15	12	15	17	13
1	1	2	1	8	10	11	11	15	14	14	15	6	9	11	12	5	5	3	7	7	3	6	8	12	11	11	11	6	10	10	12	0	0	0	0	5	7	3	5	6	10	7	10	2	0	2	2	6	1
75	58	49	63	118	123	126	121	129	126	124	130	110	115	120	126	101	111	101	112	121	111	118	119	128	125	130	132	125	124	125	128	43	39	39	41	107	108	112	107	111	132	117	130	102	99	95	104	105	103
25	14	9	21	82	90	95	95	111	102	107	100	66	86	87	92	55	69	53	67	95	67	70	77	101	102	98	94	90	102	98	99	19	6	8	5	59	57	60	59	96	93	78	86	47	47	37	57	45	52
5	3	3	4	9	10	8	8	11	14	14	13	6	9	8	8	10	11	7	10	12	11	12	13	10	13	11	12	11	10	10	9	4	2	1	2	7	9	7	6	12	13	7	11	8	8	8	10	9	11
0	1	1	0	9	8	8	10	12	8	5	9	2	6	3	4	3	5	4	2	5	3	6	7	7	6	1	5	3	4	6	5	2	0	0	0	7	10	6	7	7	7	6	4	1	2	2	3	3	4
0	1	0	0	5	7	8	4	11	12	12	12	1	4	2	3	0	0	0	0	0	0	0	1	2	2	2	1	0	5	1	3	0	0	1	0	1	3	0	0	2	6	5	6	0	0	0	1	1	1
1	0	0	0	3	3	4	3	5	5	5	5	1	2	1	2	2	1	0	2	0	0	3	3	2	1	0	3	1	2	2	4	0	0	0	0	0	1	0	0	4	2	1	2	1	0	0	1	0	0
3	3	4	2	4	8	6	6	12	13	12	12	4	6	7	6	9	11	10	9	13	11	14	13	7	6	7	8	5	10	7	7	3	1	1	1	6	9	8	5	13	14	12	11	6	5	3	5	11	10
9	5	3	3	11	12	13	11	14	15	14	13	12	13	15	13	10	13	13	13	17	12	17	14	14	13	14	17	13	14	16	14	8	4	2	2	11	13	12	14	13	16	14	14	10	7	6	10	15	10
7	4	6	6	8	6	9	9	10	11	11	11	8	8	6	7	6	8	7	9	9	9	10	10	10	8	11	9	9	10	10	10	5	6	6	4	8	8	6	8	10	11	10	11	6	7	5	6	8	7
6	3	2	4	11	13	15	12	16	19	17	19	8	9	14	11	7	11	11	8	13	13	16	14	14	17	15	16	16	15	17	13	5	1	1	1	8	7	6	6	13	15	6	9	7	3	4	7	7	5
7	3	2	4	14	15	13	12	17	18	18	16	9	14	13	14	11	13	9	12	12	13	14	12	15	15	15	14	11	13	13	15	6	1	1	2	10	11	10	10	14	14	12	15	12	11	8	13	14	11
6	9	5	8	13	14	13	15	14	12	14	12	10	13	12	11	6	11	5	8	15	11	14	16	15	15	15	16	15	14	15	14	9	3	4	0	11	10	10	9	13	9	10	10	9	6	5	12	12	11
3	3	3	4	7	8	6	6	13	12	9	11	8	10	10	8	4	6	6	7	9	8	8	10	8	9	8	9	6	10	10	10	2	0	1	0	7	7	5	6	10	8	5	9	3	2	2	5	9	4
2	3	0	2	11	12	13	11	14	14	13	12	5	7	8	8	4	5	4	7	10	10	10	7	9	10	11	13	11	14	13	14	0	1	1	2	6	5	6	7	6	7	5	9	5	1	3	7	4	2
1	0	0	0	23	25	24	25	25	22	24	22	10	19	17	18	8	12	6	11	24	14	18	20	26	26	24	24	20	24	23	28	1	0	0	0	19	18	17	17	18	19	14	18	9	8	8	11	11	11
1	2	1	0	3	3	2	2	5	8	8	6	2	4	4	2	2	4	5	3	5	6	3	1	1	3	3	3	2	3	3	5	0	1	1	1	2	2	1	1	5	6	4	7	1	0	0	1	7	3
0	0	0	0	12	9	10	11	12	13	13	13	1	7	5	6	2	3	3	1	9	6	6	10	10	9	12	8	11	14	13	17	0	0	0	0	7	7	8	3	6	9	3	7	2	3	3	4	3	5
0	0	0	0	3	3	3	3	3	3	3	3	2	2	1	2	1	2	2	2	2	2	2	2	3	2	3	3	3	3	3	3	0	0	0	0	1	2	2	2	3	3	1	3	2	1	1	2	2	1
9	4	6	3	39	47	49	44	49	62	60	57	27	33	33	34	15	13	13	17	32	28	30	42	45	42	45	48	32	46	41	49	8	4	4	3	38	37	31	33	40	53	41	42	22	14	18	23	19	15
1	0	2	2	11	12	10	11	13	9	10	11	4	10	7	8	2	4	2	2	6	7	6	6	10	12	10	11	10	10	12	11	0	0	0	1	12	7	8	8	13	11	10	10	9	4	1	10	4	3
1	0	0	0	1	2	1	2	4	2	3	4	1	2	2	1	1	1	1	1	1	0	1	1	4	3	3	3	3	3	4	2	0	0	0	0	1	1	1	0	1	3	2	2	0	1	0	1	0	1
2	1	1	2	19	19	20	16	18	20	21	21	8	7	10	10	2	6	2	8	13	10	11	11	17	15	14	16	18	17	16	17	1	0	0	0	15	16	16	14	15	13	11	13	8	9	4	8	9	8
4	2	3	1	23	21	26	26	26	26	27	21	11	13	15	14	7	12	7	8	21	19	14	23	17	17	21	22	22	17	23	21	1	1	1	1	19	17	18	18	21	19	17	18	7	8	5	9	8	7
1	1	0	0	2	3	3	2	1	3	1	2	1	2	2	3	2	2	2	2	2	1	3	1	3	3	3	3	3	4	4	3	0	0	0	0	1	2	1	0	2	1	2	1	3	1	0	2	2	2
2	1	1	1	3	2	2	2	2	1	1	1	3	4	2	3	1	1	2	2	2	3	1	2	3	3	3	3	3	3	3	4	2	1	2	2	2	4	3	2	2	3	2	3	2	2	2	2	3	4
0	2	0	1	25	27	25	26	28	28	29	26	16	18	17	18	12	14	10	10	20	15	12	17	28	27	25	26	22	24	23	26	7	0	1	0	28	27	25	23	23	27	20	25	13	8	9	12	12	14
2	1	1	0	12	14	13	7	12	14	13	13	8	10	7	9	1	4	3	2	13	6	5	11	11	11	10	13	6	13	10	13	0	0	0	0	8	10	8	7	8	12	5	8	1	1	2	6	7	3
1	0	1	0	13	13	15	15	24	20	22	22	9	13	12	13	4	8	5	11	13	10	11	14	16	16	15	15	14	14	15	14	0	0	1	0	9	9	6	6	15	18	11	15	3	5	2	8	8	3
0	1	0	0	4	2	4	2	5	5	4	5	1	2	4	4	0	1	1	1	3	2	4	4	3	3	4	3	2	4	4	4	0	0	1	0	1	1	1	1	3	2	1	2	0	0	0	1	1	0
5	0	1	3	10	9	10	10	13	10	11	12	3	4	2	3	3	3	2	4	8	6	10	9	9	10	8	10	8	9	11	10	2	0	0	0	1	0	0	0	3	3	0	3	2	0	0	0	2	3
1	0	0	0	3	4	4	3	7	4	6	7	2	1	3	4	2	3	1	2	2	2	4	1	3	2	1	1	2	2	4	4	0	0	0	0	1	2	3	2	5	3	1	4	3	1	0	1	4	1
0	0	0	0	2	3	3	4	0	1	0	1	0	0	0	0	0	0	0	0	4	3	6	4	0	0	0	0	0	0	0	0	1	1	0	0	6	6	5	1	0	2	0	0	0	0	0	0	0	2
2	1	2	3	3	5	6	7	8	11	12	12	2	3	4	4	2	2	1	4	6	3	6	6	7	6	6	6	3	6	7	8	1	0	0	0	4	4	3	4	5	6	4	5	0	1	1	3	4	0
2	2	1	2	5	5	5	5	6	3	4	4	2	4	3	2	2	3	1	2	5	5	5	5	5	4	3	4	3	4	4	4	3	1	1	1	5	4	5	3	5	6	4	4	2	2	2	4	4	1
3	1	1	1	2	1	1	2	1	2	1	1	1	1	1	1	1	1	1	1	2	3	2	2	4	4	1	1	3	3	4	3	2	2	1	1	3	2	3	2	3	1	1	1	3	2	1	1	1	1
0	0	2	1	3	4	5	5	8	6	6	6	3	4	4	2	2	2	2	3	4	3	4	5	6	4	3	3	4	5	8	6	1	0	0	0	4	5	3	3	3	4	3	5	2	1	0	1	3	3
2	2	2	2	17	19	16	14	21	12	12	7	13	14	15	19	20	22	17	19	17	13	23	21	28	23	24	26	28	29	30	30	2	1	2	3	9	7	7	9	17	8	14	9	7	5	4	6	19	13
1	0	0	1	17	10	15	12	12	13	13	16	12	17	16	19	15	25	20	20	15	14	11	11	21	22	21	21	22	26	27	24	1	0	0	0	8	12	9	9	13	12	8	15	9	5	7	12	20	18
0	0	0	0	10	10	7	9	14	11	12	11	4	11	9	7	6	9	6	6	7	7	4	9	11	12	10	12	12	16	17	14	1	0	0	0	3	6	4	1	8	3	3	0	0	1	2	2	5	4
1	6	2	1	31	32	29	30	30	29	27	33	20	21	26	28	27	31	26	27	16	11	13	11	60	55	53	48	68	76	72	64	2	3	1	1	17	13	21	16	44	40	35	37	12	15	13	19	40	41
0	1	1	1	5	2	2	4	5	4	6	3	0	1	4	4	2	1	1	1	1	1	0	1	6	6	6	6	1	5	8	7	1	0	0	0	3	2	5	2	4	3	4	3	1	1	1	1	2	1
8	0	0	3	8	12	7	10	13	13	15	14	3	5	6	8	7	5	6	4	7	4	9	8	7	10	9	8	6	7	11	10	0	0	0	1	1	2	2	0	3	5	3	4	1	3	1	0	1	3
4	0	1	0	19	20	19	17	22	24	23	22	13	12	15	15	6	13	10	11	17	11	14	17	19	17	17	15	21	18	20	16	3	0	0	0	11	13	11	13	15	18	10	16	9	6	5	9	12	8
0	1	0	0	2	1	3	1	1	2	0	1	0	0	1	0	1	0	0	0	2	0	1	1	0	0	1	0	0	1	0	1	1	0	0	0	4	4	4	2	3	1	1	2	2	0	1	0	2	2
2	1	1	1	2	3	3	1	4	4	1	2	1	3	3	3	1	2	3	4	2	1	1	1	3	3	3	3	3	1	2	2	1	1	1	1	1	1	1	1	3	2	2	2	1	1	2	1	2	1
1	0	1	2	3	3	3	3	2	2	2	2	1	3	3	3	1	1	0	1	3	2	2	3	3	3	3	3	2	3	3	3	0	0	0	0	2	2	3	3	3	2	2	3	2	0	2	2	2	2
7	1	4	4	11	14	17	14	28	27	30	30	7	8	8	8	6	4	8	6	12	6	10	15	16	14	11	13	10	13	14	18	6	1	0	1	8	12	10	8	23	23	17	19	6	4	4	6	9	7
3	1	2	3	3	4	5	2	5	2	4	5	3	2	1	0	0	1	0	2	4	4	6	4	4	5	4	2	2	4	4	4	1	1	1	1	1	3	1	1	3	5	3	5	2	1	1	1	2	2
3	0	1	1	5	6	7	5	17	16	18	17	1	2	3	2	2	4	3	4	5	2	5	6	3	3	3	6	5	5	5	7	1	1	1	1	4	3	3	3	9	10	8	12	2	1	0	2	4	4
5	1	0	3	8	6	5	5	12	12	13	13	5	6	7	8	6	5	7	7	8	5	4	9	8	7	7	5	5	9	9	10	3	2	1	2	5	5	7	5	11	8	7	9	4	4	4	5	7	3
9	4	4	7	9	6	9	9	8	10	13	12	3	3	3	4	5	3	5	9	8	10	14	13	12	14	9	12	4	12	11	10	9	6	4	3	12	9	6	6	11	11	8	8	5	6	5	8	9	6
6	1	0	3	7	8	11	11	4	4	3	7	1	0	1	0	1	0	0	1	8	4	12	10	2	3	4	2	0	3	7	1	3	2	2	2	9	9	8	7	7	5	6	3	2	2	4	2	1	1
0	0	0	1	7	9	10	9	8	9	7	8	3	5	5	4	2	2	1	1	5	4	3	4	7	8	5	3	8	8	8	8	1	0	0	0	7	7	6	6	5	7	7	6	3	2	1	2	2	2
3	3	2	2	4	4	5	3	7	8	6	7	1	1	1	1	0	0	0	0	3	1	1	3	3	2	3	3	0	2	5	4	2	1	1	1	2	3	2	2	2	5	2	3	0	0	0	0	2	2
0	0	0	0	0	0	1	1	2	3	3	3	0	2	2	2	1	1	0	1	0	1	0	1	1	2	1	2	1	2	1	2	0	0	0	0	0	2	1	1	2	2	1	2	0	1	0	1	1	1
0	1	0	0	7	8	10	8	4	11	10	10	4	4	3	4	0	0	0	2	3	3	4	3	5	10	9	6	9	9	8	10	0	1	1	0	4	4	3	2	6	8	7	9	1	1	1	3	1	3
1	2	0	0	8	7	7	8	16	17	14	12	5	8	8	4	3	4	4	2	11	6	6	9	7	9	10	10	11	10	8	15	1	0	0	0	8	7	9	8	5	12	6	8	2	4	3	5	6	2
12	6	5	7	13	15	13	13	16	12	14	14	11	10	10	12	8	10	8	11	11	10	12	13	12	14	12	13	12	15	14	13	3	1	2	2	5	6	4	4	7	6	7	5	4	3	3	2	1	3
3	3	1	4	17	20	20	18	20	17	21	21	6	10	10	8	8	7	6	11	14	10	11	17	20	19	20	18	18	21	21	21	4	2	1	2	19	19	18	17	17	22	18	20	9	6	7	11	12	13
2	1	1	1	22	22	23	24	33	38	38	38	10	14	13	14	7	7	4	2	18	11	21	18	24	20	20	21	19	22	24	26	2	2	2	2	14	15	11	14	18	24	15	21	4	0	2	2	5	6
4	1	1	1	4	5	5	4	9	9	12	8	2	1	5	6	2	1	1	1	3	1	3	5	4	5	4	3	3	5	3	3	0	0	0	0	3	1	2	3	10	10	7	8	0	2	1	2	2	2
0	0	1	0	11	13	15	11	15	16	16	16	3	5	5	4	1	3	2	2	9	4	6	11	13	12	11	9	7	12	13	13	0	0	0	0	9	14	10	9	7	11	5	10	7	3	4	6	5	3
1	1	1	1	17	17	20	16	24	22	18	16	13	15	16	16	11	13	9	12	17	14	17	17	17	15	16	16	19	19	19	15	0	1	2	2	15	19	16	13	15	21	16	19	15	11	9	12	15	13
0	0	0	1	4	3	1	3	5	4	6	6	4	3	3	2	0	2	3	3	1	3	1	3	2	2	1	1	1	4	2	3	0	0	0	0	3	2	0	0	4	4	4	5	3	2	0	2	3	1
0	0	0	0	2	1	2	1	2	3	2	3	0	0	0	0	0	0	0	0	1	1	3	0	2	1	4	2	2	4	3	3	3	0	1	1	6	5	3	4	4	2	2	3	2	1	1	1	3	2
0	1	0	0	2	3	4	3	4	3	3	3	1	2	1	1	0	1	1	2	4	2	2	4	4	4	4	4	2	3	3	4	1	0	0	0	3	3	3	2	2	2	1	3	1	0	1	1	2	2
1	0	0	0	12	11	11	11	8	10	10	8	3	5	4	4	5	5	3	4	3	5	7	6	6	6	6	7	7	10	7	8	2	0	0	0	13	11	9	8	9	6	6	7	4	4	4	5	5	4
0	0	0	0	3	3	4	4	5	5	5	5	1	4	2	2	1	2	2	2	2	4	4	5	3	3	4	4	2	3	4	3	0	0	0	0	2	3	1	2	3	2	2	1	0	0	0	3	1	0
15	9	12	10	15	16	15	19	20	19	20	19	12	12	15	14	17	17	15	16	14	13	17	21	16	13	12	14	17	16	19	13	13	9	8	9	18	15	16	17	19	19	19	19	11	9	11	12	15	17
2	1	0	0	1	4	2	3	7	9	10	9	4	3	4	4	3	5	4	4	4	2	2	6	3	4	3	4	4	6	5	3	2	0	2	0	3	3	2	1	4	7	5	5	4	1	2	3	3	4
10	5	6	7	7	7	8	8	10	12	12	11	6	8	9	11	7	9	7	10	8	8	10	8	11	11	10	11	11	10	9	11	7	5	4	5	5	7	6	7	11	9	8	9	6	5	5	7	7	7
1	0	1	1	5	5	5	5	6	6	6	6	2	3	4	4	3	5	2	6	4	2	4	3	6	6	6	6	6	5	6	7	2	0	0	2	4	3	5	5	7	5	6	7	3	0	1	4	4	5
6	2	3	5	3	5	7	5	19	21	21	22	5	7	8	6	10	11	8	11	14	11	15	13	10	11	8	7	7	10	9	9	3	5	6	4	8	9	7	4	19	20	13	18	4	5	5	7	14	10
0	0	0	0	4	3	1	2	5	4	3	4	0	1	3	2	2	3	2	2	1	1	2	3	3	4	5	5	5	6	6	4	0	1	0	1	1	3	0	1	5	2	3	1	0	1	1	3	1	0
33	21	16	26	45	44	45	43	41	40	41	39	30	33	30	37	27	30	26	31	37	32	36	39	42	40	40	40	40	42	42	37	26	13	13	14	42	42	42	41	34	39	34	36	28	22	24	31	23	21
36	23	23	25	47	43	45	44	41	40	42	39	30	32	31	34	26	28	26	30	35	32	35	38	44	41	43	40	43	45	44	42	29	19	18	17	45	44	42	42	40	40	35	37	27	28	26	30	27	25
8	5	5	6	14	13	13	11	10	11	12	11	11	11	9	11	7	7	7	8	12	12	8	11	11	11	10	11	11	12	12	11	5	4	4	6	11	11	11	12	9	11	10	10	6	10	8	10	8	7
35	31	36	32	42	46	46	45	43	42	43	46	41	46	46	50	41	45	38	41	44	40	37	42	52	47	51	54	49	46	56	49	37	31	32	32	49	46	49	46	54	45	46	47	44	42	39	38	41	42
11	13	12	14	16	15	17	13	16	13	14	13	17	20	19	21	14	17	15	13	14	16	14	13	17	17	19	20	19	14	18	16	11	11	11	9	13	14	13	13	16	14	13	14	14	14	13	14	13	12
4	0	2	2	17	19	15	13	19	19	19	20	9	11	14	12	2	6	3	8	18	15	11	13	18	18	17	16	13	16	16	17	2	3	2	1	17	12	14	15	16	16	10	10	7	5	5	9	7	6
2	1	0	2	11	12	14	12	14	14	13	15	4	7	8	8	3	4	6	2	7	8	7	8	8	11	11	7	7	6	9	9	1	0	0	0	10	8	8	8	10	10	4	8	1	1	2	4	1	2
10	11	11	11	13	12	12	12	11	11	11	13	13	13	12	13	14	12	13	13	13	12	11	10	13	14	13	15	11	11	13	13	10	10	10	10	12	12	14	13	12	11	12	12	12	12	11	13	12	13
34	27	28	32	41	39	43	39	42	37	38	40	41	45	40	41	35	38	36	34	36	35	33	37	40	37	46	42	41	37	44	35	29	20	23	19	38	38	37	36	37	38	35	34	34	35	34	33	31	33
18	12	9	15	31	32	30	30	31	35	35	35	17	21	26	21	14	11	16	12	28	25	27	22	32	32	33	33	31	27	28	30	17	3	7	6	19	21	21	19	26	27	20	21	10	6	6	11	10	11
4	0	1	1	8	5	8	9	12	13	13	12	3	3	5	7	4	6	5	5	7	6	6	7	8	5	4	3	5	5	10	8	0	1	1	1	1	1	1	1	6	7	4	5	2	0	1	2	4	2
9	3	5	6	63	68	72	75	85	97	97	96	52	59	58	63	30	35	32	35	53	42	43	56	67	64	64	73	67	73	79	75	5	4	5	5	67	60	60	60	68	68	49	59	39	24	25	37	35	27
15	10	4	17	44	49	52	47	51	49	52	47	31	29	35	43	26	34	28	28	34	26	39	42	43	47	45	45	45	44	45	42	12	8	8	8	39	48	39	43	39	47	45	44	28	21	24	28	33	28
2	0	0	3	6	4	7	6	1	2	0	1	0	1	0	0	0	0	0	0	3	2	8	7	3	3	2	1	1	3	3	3	0	1	1	1	1	2	0	0	0	0	0	0	0	0	0	0	0	0
2	2	2	4	3	8	7	8	8	11	10	11	7	6	6	5	4	6	5	5	7	4	5	5	8	9	9	9	6	6	9	8	1	2	1	2	3	4	3	2	4	7	5	5	4	3	2	3	6	4
1	1	0	1	3	5	5	4	3	4	4	5	1	2	1	1	4	2	3	5	2	0	2	1	4	4	1	3	5	8	5	7	1	0	1	0	2	1	3	0	1	1	1	3	1	0	0	1	3	2
0	0	0	0	9	12	9	8	13	11	11	13	3	7	4	8	3	3	4	3	5	4	6	7	9	11	9	8	7	7	10	8	0	0	1	0	5	7	8	8	3	5	7	7	2	0	1	3	2	0
0	2	1	1	3	4	4	5	2	3	3	3	1	1	0	0	1	0	1	0	1	1	0	2	1	2	2	3	1	1	2	2	0	1	1	1	5	6	6	5	1	1	2	0	1	0	1	0	1	1
2	1	1	0	6	9	8	5	10	7	8	7	3	4	4	3	3	2	0	1	3	1	4	7	6	5	5	5	4	8	7	6	2	0	0	1	4	4	3	2	5	8	3	5	2	1	1	1	2	0
13	6	8	7	23	24	23	22	24	23	24	23	19	18	18	19	14	14	11	13	22	18	17	22	22	23	20	23	22	25	25	24	11	3	4	3	19	16	18	19	19	19	15	21	12	10	11	13	13	12
3	0	0	1	13	17	17	20	19	17	20	18	3	7	7	9	6	6	8	5	11	6	10	15	13	14	14	15	13	15	14	16	0	1	1	1	2	4	7	6	6	3	4	7	1	0	0	1	1	1
4	1	0	2	11	13	15	14	16	17	18	13	4	7	7	7	2	5	3	7	15	5	8	16	12	11	8	13	8	14	11	13	1	1	1	1	7	7	7	6	9	6	5	5	2	1	3	2	3	1
11	7	4	7	28	35	32	28	33	32	36	36	14	15	21	22	12	11	11	12	22	16	28	25	26	30	28	31	29	28	33	32	4	2	2	1	21	29	21	25	25	26	15	17	11	7	6	12	7	8
8	3	2	3	19	19	19	20	25	24	23	23	11	13	16	13	10	13	5	10	17	9	15	18	17	18	15	18	17	18	19	19	2	0	0	1	16	16	13	11	14	18	10	17	3	4	4	8	9	4
1	0	0	0	11	10	11	10	7	10	10	10	4	4	7	6	1	2	2	5	6	3	4	7	10	10	11	10	7	9	11	11	0	0	0	0	8	8	7	7	7	6	6	7	5	4	2	3	5	3
12	4	1	10	51	58	57	51	77	75	72	71	35	43	48	49	26	39	28	34	49	37	46	47	57	58	57	52	55	60	54	53	4	1	2	4	35	38	38	31	43	57	47	54	28	24	20	34	28	25
0	0	2	2	3	4	4	5	4	6	5	6	3	3	3	3	2	2	1	2	5	2	2	2	3	3	3	2	4	4	3	4	0	1	0	0	2	2	1	2	5	4	3	3	2	2	2	2	1	3
1	1	0	0	9	6	7	10	10	9	7	7	4	7	7	5	1	7	2	2	8	4	6	7	11	11	11	12	11	11	11	11	1	0	0	0	3	4	2	3	2	5	4	2	1	1	0	4	2	2
7	2	2	4	28	25	25	25	36	29	34	31	22	24	22	25	16	18	13	21	26	23	27	27	35	30	28	32	32	30	36	31	1	2	1	0	1	0	1	1	8	3	1	2	1	0	0	0	2	0
22	13	9	14	43	44	45	46	51	49	49	47	36	35	40	40	30	29	29	36	44	35	41	45	46	44	47	45	46	47	48	48	9	7	6	7	38	39	36	37	49	48	41	49	33	32	29	30	27	30
1	0	0	0	2	2	2	2	2	2	2	1	1	2	2	2	1	0	0	1	2	1	1	1	2	2	2	2	2	2	2	2	0	0	0	0	2	2	2	2	2	1	1	1	1	0	0	1	1	2
3	2	1	1	5	5	4	4	11	8	8	7	3	3	6	5	3	2	1	4	3	1	3	4	6	6	9	6	6	7	9	10	2	0	0	0	4	4	2	3	7	5	7	6	4	3	1	4	4	3
0	0	0	0	5	5	5	6	5	5	5	5	0	0	1	0	0	0	1	0	1	1	1	1	2	1	1	0	0	0	0	0	0	0	0	0	5	6	7	6	3	4	1	4	1	0	0	0	1	1
1	0	2	1	21	24	26	25	15	17	17	15	8	7	6	11	7	8	5	11	8	4	9	11	15	8	12	12	11	16	12	13	1	1	1	1	22	20	17	20	15	15	13	21	6	5	6	5	10	8
3	2	2	2	49	53	54	51	36	29	35	30	12	11	12	15	13	15	9	19	17	11	23	20	31	28	28	24	25	32	35	27	0	1	0	0	32	26	19	20	33	16	9	17	7	3	4	5	9	5
1	2	0	1	2	2	2	2	7	5	4	6	0	4	3	7	2	1	1	4	4	1	3	5	5	4	5	4	3	5	6	4	1	2	0	0	1	0	0	0	8	8	2	5	2	1	1	3	2	1
0	0	0	0	3	4	3	3	1	1	1	1	0	0	0	1	0	0	0	0	0	0	0	0	0	0	0	0	0	1	0	0	0	0	0	0	2	1	1	3	1	1	1	0	0	0	0	0	0	0
2	0	0	2	6	5	7	5	10	11	12	10	4	5	7	7	2	3	5	5	4	3	6	4	5	6	7	8	4	7	6	6	1	0	0	0	4	3	4	4	9	7	6	7	2	0	3	4	3	3
0	0	0	0	5	6	5	6	8	7	10	9	2	3	2	4	1	2	1	2	3	1	2	4	4	6	4	4	2	4	5	5	0	0	0	0	5	4	2	2	7	10	6	8	3	1	1	2	3	2
2	2	1	1	2	3	3	3	2	5	2	1	1	1	2	1	2	1	1	0	2	1	2	1	2	2	2	3	1	1	2	3	2	1	1	0	1	1	1	1	0	1	1	1	1	1	1	1	1	0
0	0	0	0	5	5	5	5	4	3	1	4	0	2	0	1	2	0	0	0	2	2	3	3	5	3	4	4	2	4	4	5	0	0	0	0	4	6	3	4	3	4	1	1	0	0	0	0	1	0
0	0	0	0	5	6	5	5	5	7	7	5	1	1	1	1	1	0	0	1	2	0	3	2	4	4	5	2	4	2	4	3	0	0	0	0	2	0	1	2	2	3	2	3	1	1	0	1	0	0
0	0	0	0	8	10	7	6	8	11	6	5	5	8	9	7	4	8	8	5	6	4	4	6	9	8	9	7	11	8	11	11	0	0	0	0	4	5	5	5	6	7	6	8	4	3	2	7	7	3
1	1	1	2	9	10	9	8	14	15	13	11	0	2	4	4	3	4	5	3	7	9	11	5	12	9	8	9	3	6	7	12	1	0	1	0	11	10	11	8	10	10	10	12	0	2	0	2	3	3
1	1	1	2	21	21	25	23	24	31	27	29	10	18	15	15	7	15	6	10	13	17	13	12	23	23	22	21	18	21	26	23	2	1	0	0	21	20	17	16	17	31	23	25	15	10	7	16	17	11
4	2	1	1	17	15	16	18	19	19	19	20	5	5	3	4	1	4	2	5	8	4	7	7	15	15	11	11	12	13	14	13	4	0	0	0	8	8	10	9	9	7	3	12	3	2	0	2	4	2
0	0	0	1	2	4	3	3	4	5	5	5	0	1	3	1	0	0	0	0	1	1	0	1	4	3	4	3	1	3	4	3	0	0	0	0	1	2	0	2	3	5	3	4	0	0	0	2	1	1
5	3	2	4	8	6	8	8	12	11	12	13	2	4	3	5	3	4	3	3	8	8	10	9	9	9	11	8	9	7	9	10	3	5	0	1	7	6	4	6	11	14	8	10	4	2	4	4	4	6
3	1	1	1	4	3	5	5	5	7	8	7	5	6	5	6	3	4	4	4	6	5	2	5	6	6	4	5	6	6	6	6	3	0	0	0	4	3	3	3	4	7	7	6	3	2	3	4	5	4
0	0	0	0	2	1	4	4	7	13	13	12	1	1	0	0	0	0	1	0	7	4	3	4	3	3	3	3	2	2	3	3	1	0	0	0	1	1	1	3	3	9	4	6	0	0	0	1	4	0
2	1	0	0	29	30	30	30	31	34	30	29	21	21	25	27	7	15	13	16	29	20	20	21	31	30	25	27	27	27	22	29	5	1	4	2	26	24	30	26	29	33	27	25	23	15	11	23	22	13
0	0	0	1	10	9	11	10	11	13	11	10	10	14	12	12	5	5	10	8	4	6	7	7	13	14	13	11	11	11	14	12	0	0	0	0	7	8	4	2	9	10	8	7	5	5	4	8	8	5
0	0	0	1	5	5	5	4	6	12	10	9	8	10	8	9	2	4	5	3	2	3	4	3	7	8	8	9	5	6	11	5	1	0	0	0	4	3	3	3	5	9	6	6	3	5	4	5	6	3
0	0	0	0	2	2	2	1	6	5	4	7	0	1	3	2	3	2	1	3	1	2	1	0	5	5	3	4	2	2	3	4	0	0	0	0	1	1	1	1	4	4	3	5	0	0	0	0	1	3
2	1	2	2	4	5	6	6	9	9	8	9	3	5	5	5	2	2	2	3	5	3	5	6	6	5	4	5	5	5	6	6	1	1	0	0	5	5	4	4	7	4	4	5	1	1	2	1	2	0
10	8	6	6	12	14	14	15	17	17	17	16	10	10	10	10	7	7	8	8	14	10	12	14	13	15	11	14	12	13	13	15	7	5	2	3	11	14	13	13	12	14	11	12	9	6	4	6	8	8
5	3	2	2	7	11	10	10	12	10	11	9	4	5	5	4	5	5	4	3	7	4	6	7	10	11	11	8	9	10	12	12	3	1	1	1	10	9	7	9	5	7	5	7	2	3	2	3	3	4
1	1	0	1	5	8	7	7	8	7	8	6	1	4	3	4	1	2	1	1	2	2	4	4	6	6	4	3	7	9	7	7	1	0	0	0	6	4	3	4	1	6	1	5	0	1	0	1	0	0
2	0	0	0	5	3	5	5	6	6	4	7	2	2	3	3	1	2	0	2	3	2	3	5	5	5	5	5	5	5	6	6	1	1	1	0	3	5	6	3	5	3	2	3	1	1	1	1	2	2
19	13	15	14	26	30	31	28	31	32	31	32	21	21	21	27	21	19	17	21	22	21	25	28	28	25	22	25	28	28	28	27	18	12	13	11	28	31	27	26	26	30	27	25	20	17	18	23	21	23
13	10	11	10	17	17	17	19	19	19	21	18	12	11	13	13	13	13	11	16	16	14	19	19	16	18	16	17	15	15	17	17	10	6	4	6	16	19	17	17	18	16	13	19	14	10	9	14	12	14
15	14	13	21	43	50	47	46	46	41	40	42	29	30	32	34	31	37	28	36	28	30	29	28	44	42	42	39	32	38	42	32	8	6	8	7	40	42	38	38	38	37	31	39	26	23	25	25	26	27
4	2	1	1	18	24	23	23	31	26	30	25	10	11	16	16	10	11	7	9	23	15	20	24	21	27	18	19	24	23	27	21	3	2	2	2	27	26	19	16	24	28	18	22	12	7	8	12	12	12
3	0	1	0	11	12	11	9	14	12	11	14	5	7	8	7	4	7	4	7	12	9	6	10	11	14	14	13	11	13	12	13	1	0	0	0	10	11	9	10	10	10	9	12	6	2	5	5	5	7
2	1	1	1	8	11	9	11	8	8	9	11	5	8	6	9	4	5	3	6	11	8	9	9	10	9	11	10	8	7	9	9	1	0	0	0	7	9	6	6	6	9	6	6	3	2	1	4	4	6
9	7	2	7	26	28	27	30	34	30	34	33	18	23	21	22	13	14	10	15	17	12	19	20	35	29	31	30	36	33	30	27	5	3	4	5	22	22	24	20	26	29	20	26	14	10	9	18	18	12
0	0	1	0	8	9	10	11	16	13	15	15	4	7	5	7	5	5	6	6	5	6	5	7	8	8	8	8	8	9	10	12	0	0	0	0	7	9	6	7	10	11	5	10	5	2	5	6	7	4
0	0	0	0	10	10	9	11	11	12	9	10	11	11	10	12	9	12	9	11	12	9	10	12	12	12	12	12	11	11	12	11	0	0	0	0	10	11	10	7	10	11	9	10	9	9	7	9	9	9
6	6	6	9	10	10	10	10	9	8	9	7	9	7	9	9	11	10	8	9	8	9	9	9	9	9	11	9	8	9	10	9	9	7	9	7	10	11	11	11	10	9	10	10	10	9	9	9	11	10
13	8	8	12	26	28	29	27	28	32	31	29	20	16	21	23	19	20	17	19	23	18	21	21	27	25	26	26	25	25	25	27	5	1	3	1	7	9	9	9	14	10	6	7	4	5	3	4	7	3
0	0	0	0	4	3	4	5	0	0	1	1	0	1	1	0	0	0	0	0	1	1	0	1	0	0	0	0	0	0	0	0	0	0	0	0	4	4	4	5	0	1	0	0	1	0	0	1	1	0
1	0	0	0	2	2	2	2	2	2	2	2	0	0	0	1	2	2	1	3	1	0	1	3	1	1	2	2	0	1	1	1	1	0	0	0	3	3	3	2	0	1	0	2	1	0	0	0	0	0
3	2	2	2	6	5	6	4	9	4	3	4	1	1	4	3	4	3	2	4	5	4	2	4	5	5	7	6	5	6	4	7	0	0	0	0	2	2	1	2	7	4	5	4	1	2	1	1	2	3
0	0	0	0	2	2	3	3	5	3	3	3	0	2	2	2	1	3	1	3	3	3	4	2	2	2	2	2	3	2	3	3	0	0	0	1	2	2	2	3	4	5	4	4	1	1	1	1	2	1
3	4	3	1	13	14	17	19	25	24	20	25	11	16	16	14	11	15	12	16	15	14	12	17	13	16	17	15	14	16	15	12	7	1	0	2	10	11	12	6	19	16	12	16	9	7	8	9	10	12
0	0	0	0	4	4	3	4	3	4	4	4	0	3	3	3	2	2	2	1	3	4	3	1	3	3	2	3	3	4	4	4	0	0	0	0	1	1	1	1	1	1	2	1	0	0	0	2	1	0
3	1	1	4	7	8	9	6	14	10	11	13	5	9	6	6	2	2	2	7	6	3	3	5	9	7	6	8	7	6	10	8	6	1	1	2	8	7	4	6	12	14	10	11	3	2	4	5	7	2
2	0	0	1	11	13	10	12	5	7	8	7	0	2	3	1	6	6	6	6	6	4	7	8	8	7	9	8	12	11	11	10	2	0	1	1	11	11	8	10	6	6	3	5	0	0	0	1	5	5
1	0	0	0	4	5	3	2	1	2	0	2	1	1	0	1	0	1	0	1	1	2	2	2	2	1	2	5	4	4	3	5	0	0	0	0	6	4	6	6	0	1	1	0	0	0	0	1	2	2
19	8	8	10	21	20	17	21	22	12	12	12	14	12	17	15	23	22	26	26	12	15	14	17	17	19	15	15	17	15	19	23	12	11	4	12	15	17	19	14	25	15	18	24	12	11	12	18	24	24
0	0	1	1	5	7	6	7	6	5	5	5	1	3	4	4	5	5	3	3	4	2	4	6	4	2	2	3	4	6	6	6	3	1	1	1	7	7	7	7	6	6	4	6	4	3	4	5	5	4
1	1	0	0	4	5	3	4	4	2	2	2	1	2	3	2	1	2	2	3	2	2	2	3	1	4	3	1	2	3	2	2	0	0	0	0	4	3	1	2	2	2	1	2	1	2	0	2	4	1
2	1	0	1	6	6	8	8	11	10	12	8	4	5	4	7	7	8	7	6	6	7	10	10	7	9	8	9	9	8	9	9	0	0	0	0	4	2	3	1	9	7	5	7	0	3	1	3	4	5
0	1	0	0	20	16	17	12	16	17	16	18	11	11	13	19	7	5	3	12	10	9	9	6	16	15	12	14	15	17	20	19	0	1	0	0	10	12	8	7	12	16	12	14	4	4	3	8	9	9
0	0	0	0	5	6	7	7	8	6	4	5	3	4	4	3	5	4	3	3	5	0	5	6	5	6	7	7	6	6	5	7	0	0	0	0	4	6	2	6	7	7	6	6	3	3	3	4	5	6
2	1	1	0	2	3	2	3	4	5	4	6	3	4	3	5	1	1	2	1	1	2	3	1	2	2	3	5	4	3	2	2	1	1	0	0	4	1	5	2	3	5	4	5	2	1	2	4	3	3
4	2	1	2	7	8	7	10	8	8	9	7	4	5	5	8	1	4	4	3	4	3	4	7	8	6	6	3	2	7	7	4	4	0	1	2	3	5	3	6	3	5	2	6	3	3	3	5	3	4
2	4	1	1	15	16	16	16	17	16	17	14	11	14	13	13	9	12	12	10	16	13	10	15	16	16	14	18	16	15	19	18	1	1	1	1	12	11	10	9	13	13	14	12	5	7	5	11	8	8
2	1	2	0	3	2	3	3	4	2	1	3	3	3	3	3	3	3	3	3	4	4	3	4	3	5	4	5	3	3	4	4	3	0	1	0	2	3	3	1	4	2	3	2	3	2	1	2	3	3
2	1	1	2	2	2	2	2	5	5	5	5	2	2	2	2	3	2	1	2	2	2	2	2	3	3	3	3	2	5	4	3	4	2	3	1	3	2	3	2	6	6	5	5	2	2	3	3	5	4
0	0	0	0	6	3	5	5	12	8	10	10	2	4	6	3	5	7	5	7	11	8	7	9	7	4	7	4	3	6	5	8	0	0	0	0	7	5	5	6	10	8	9	6	5	3	2	7	10	9
0	0	0	2	8	7	10	9	11	13	13	14	4	5	7	4	2	5	4	2	7	7	5	8	7	8	10	8	7	6	11	14	0	1	1	1	6	8	8	5	10	14	11	12	4	4	3	10	5	4
1	0	1	0	3	3	3	3	2	2	2	2	2	1	2	2	1	1	1	2	2	2	1	2	2	2	1	3	2	2	3	2	0	0	0	0	3	2	2	2	2	0	1	0	0	1	1	1	1	0
3	4	3	4	56	62	60	60	72	65	63	64	40	47	56	60	34	40	24	38	60	47	57	64	70	71	67	67	61	69	69	73	6	3	2	3	68	74	71	71	59	79	67	73	55	54	47	63	58	55
2	3	0	2	5	5	8	7	8	9	8	10	3	4	3	4	3	3	2	4	5	2	7	7	7	7	6	6	6	6	7	9	2	0	0	0	4	5	2	3	7	4	5	5	2	3	2	3	4	2
1	2	2	2	4	5	5	5	8	10	9	8	6	6	7	7	4	4	2	4	6	4	4	6	7	7	6	6	8	6	6	7	1	1	1	1	3	4	6	4	6	3	2	4	2	2	1	2	4	1
0	0	0	0	4	3	4	4	4	4	4	5	1	2	2	2	1	2	1	2	4	3	2	2	3	3	3	3	1	4	3	4	1	0	0	0	3	4	3	3	5	5	3	4	2	2	1	2	2	3
4	2	1	1	7	7	5	7	6	8	7	9	3	4	6	4	3	2	2	3	6	7	5	7	5	6	7	7	7	6	6	7	0	0	0	0	0	0	0	0	0	1	0	0	0	0	0	0	0	0
0	0	0	1	5	4	6	5	6	6	6	5	1	2	1	2	1	1	0	1	4	6	2	2	4	5	5	6	5	5	5	6	1	1	0	0	1	1	3	1	0	2	3	0	0	0	0	1	0	0
2	0	0	0	9	11	8	10	12	12	11	10	7	10	8	9	7	7	8	6	8	8	7	7	11	11	7	10	10	10	9	12	0	0	0	1	7	6	7	7	10	8	9	9	7	5	6	7	7	7
0	0	1	0	4	4	5	4	6	4	5	6	1	2	2	3	0	1	0	1	2	2	4	4	4	3	3	3	2	6	4	4	2	0	0	0	4	3	4	3	5	5	4	6	0	1	1	1	1	0
9	3	2	5	20	22	21	22	19	23	22	24	13	15	16	17	8	10	9	12	16	10	17	22	25	23	24	21	20	23	23	22	8	2	0	1	17	20	18	18	21	22	21	23	14	8	11	13	12	12
15	11	10	12	19	23	21	20	26	25	26	25	14	16	17	17	15	21	14	22	20	17	23	21	22	22	23	22	22	20	23	24	19	8	10	7	21	21	19	19	23	28	25	26	14	14	11	17	20	20
3	0	0	1	5	7	7	6	5	6	4	4	6	5	5	6	2	4	3	3	5	4	4	4	6	5	5	5	7	8	8	5	4	1	0	0	6	4	4	5	7	7	6	7	6	4	4	5	6	3
4	3	1	3	6	8	8	8	16	9	10	12	4	5	5	2	3	3	2	4	7	3	8	8	10	8	7	9	5	7	7	10	3	1	0	0	5	3	3	3	9	11	2	4	1	0	0	0	2	2
9	3	3	4	7	6	7	9	9	10	8	9	5	4	3	6	8	6	3	4	7	8	11	13	6	5	5	7	4	3	5	7	6	1	2	2	4	6	2	3	10	5	4	3	3	1	2	3	4	2
7	3	0	2	9	7	9	9	15	13	15	15	1	7	8	7	1	5	3	2	9	5	5	6	8	9	7	7	7	7	11	12	5	3	1	2	5	11	6	5	11	9	6	7	2	2	1	1	6	3
4	4	2	2	2	4	4	3	6	4	4	4	3	3	5	4	3	3	3	2	2	2	2	3	3	3	4	3	3	3	4	4	1	2	1	2	2	1	2	1	3	4	0	0	3	2	2	0	0	1
7	9	9	9	18	21	17	18	26	28	25	24	11	11	11	13	11	15	7	9	19	11	16	14	25	26	23	27	18	28	27	26	7	6	2	3	11	14	13	12	17	26	23	27	9	6	8	13	15	16
9	3	3	6	41	38	39	35	79	79	75	86	16	24	22	23	24	23	18	21	32	22	33	37	36	31	26	32	25	46	43	41	2	1	2	2	33	29	24	19	44	61	40	54	11	8	11	16	23	20
0	0	0	0	1	1	3	2	5	5	5	6	1	1	2	1	0	0	0	1	2	0	1	1	0	3	2	1	1	0	2	1	1	0	0	0	1	1	0	0	2	4	2	2	0	0	0	0	1	0
0	1	3	3	30	30	32	28	31	20	19	22	17	11	14	17	17	23	12	18	23	27	30	33	28	29	29	27	35	34	31	33	1	2	1	0	32	36	33	32	32	24	17	20	19	18	18	18	24	26
0	0	0	0	3	5	4	3	7	7	7	6	4	4	3	4	1	1	1	3	4	4	0	2	4	3	3	1	3	4	4	4	0	0	0	0	0	0	0	0	1	4	3	3	1	0	0	1	1	0
3	1	1	2	4	4	3	3	5	4	7	6	3	5	4	4	2	4	2	4	4	2	1	4	4	3	3	4	3	3	3	3	1	0	1	0	2	2	1	1	3	3	2	3	1	1	1	2	1	2
66	50	43	53	126	119	120	118	129	131	132	127	75	91	89	91	63	83	56	74	102	92	98	104	121	120	125	113	117	125	128	123	63	33	39	31	106	107	107	103	111	124	117	126	68	73	65	77	77	76
5	3	5	2	33	35	40	36	58	57	56	60	28	33	29	35	26	31	26	36	40	32	36	39	38	39	46	40	40	41	40	40	1	3	1	3	36	36	33	37	43	53	42	47	24	19	15	27	33	26
1	1	0	0	3	4	4	2	5	4	5	5	1	4	2	2	2	1	0	1	2	0	0	1	3	3	5	3	1	2	5	2	0	1	1	1	4	3	4	3	5	4	4	5	2	1	1	1	1	0
0	0	1	0	13	13	9	11	17	20	22	22	7	11	7	13	6	6	6	7	10	4	9	9	13	13	14	15	11	11	14	17	0	0	0	0	6	7	4	4	10	15	9	14	6	4	3	7	10	5
2	0	1	1	4	4	3	5	4	3	3	3	0	1	1	1	0	2	1	1	1	2	0	2	2	3	4	2	2	3	2	2	1	0	0	0	2	2	2	3	2	0	0	2	0	1	1	1	0	0
5	1	2	0	6	7	7	5	12	11	10	12	5	7	6	5	4	6	4	9	9	6	9	9	9	8	7	10	6	10	8	9	1	0	0	0	5	3	5	1	13	12	8	9	4	2	2	7	7	7
2	0	0	2	2	3	3	4	6	5	6	5	2	3	3	1	1	2	1	1	2	2	0	2	4	4	4	3	3	3	4	4	0	0	0	0	0	0	0	0	4	3	1	1	1	1	0	0	0	0
0	2	1	1	12	17	15	12	23	17	17	20	5	6	6	9	2	8	4	4	12	8	12	14	14	19	18	20	12	21	19	15	0	1	0	0	16	15	14	18	24	20	16	20	8	8	4	10	10	10
0	1	1	2	3	4	2	3	2	5	4	5	1	0	0	0	0	0	0	0	2	1	1	5	3	2	2	3	2	2	2	2	0	0	2	0	2	3	1	1	0	1	0	2	0	0	0	0	0	1
2	1	1	2	2	2	2	3	1	2	1	1	1	2	1	0	2	1	0	2	2	2	1	2	2	2	3	3	3	3	3	2	2	1	0	0	1	2	1	0	1	0	1	0	1	1	0	1	2	1
1	2	2	0	1	2	3	1	3	2	2	4	1	1	1	1	1	3	1	1	1	1	2	4	3	3	0	1	2	4	3	2	1	1	0	1	2	2	2	1	2	2	2	1	1	1	1	0	1	1
1	1	2	1	2	2	0	3	1	1	1	1	0	1	1	0	1	1	1	1	1	2	0	2	4	3	3	3	2	3	3	2	1	1	1	1	2	1	2	1	1	0	2	1	2	1	1	0	2	2
2	1	1	1	1	2	6	3	5	6	6	7	1	2	2	2	2	0	0	1	3	2	2	3	2	3	2	3	0	1	1	5	2	0	0	0	2	2	3	1	7	7	4	5	2	1	1	0	2	1
0	1	0	0	2	2	1	1	4	5	4	4	0	3	3	3	3	4	3	2	4	1	2	2	2	4	3	3	1	4	3	3	0	0	0	0	3	2	1	1	2	3	3	3	3	2	3	4	2	4
4	6	3	6	8	6	7	5	9	11	12	12	5	7	6	5	5	7	7	7	7	7	8	9	10	9	8	8	4	9	8	8	3	2	1	4	2	5	4	4	7	7	5	9	4	2	3	4	4	4
0	0	0	0	1	2	1	1	2	0	1	2	0	0	0	0	0	0	0	0	0	0	0	1	1	0	0	0	0	0	0	0	0	0	0	0	2	3	2	4	2	1	2	2	0	0	0	0	1	0
1	1	0	1	21	20	21	18	31	23	19	22	10	15	15	16	4	12	6	8	14	12	15	17	23	24	24	21	20	17	22	26	2	1	1	2	7	9	6	2	8	8	5	6	4	2	3	7	2	4
58	11	9	18	30	30	58	49	66	42	46	38	30	27	30	36	14	16	7	17	59	78	90	81	38	42	29	28	34	48	39	44	63	8	5	8	58	30	22	14	85	53	29	39	28	14	15	17	32	25
88	27	27	44	52	51	81	79	100	76	83	80	46	42	48	52	23	24	14	24	83	100	110	102	67	62	52	51	60	75	62	70	75	10	5	8	65	39	24	20	109	53	37	42	22	15	13	18	32	22
5	2	0	1	2	3	3	3	4	5	4	4	4	3	4	4	2	1	2	2	3	4	5	4	3	2	4	4	4	2	3	3	3	1	0	1	2	2	1	1	3	4	2	2	1	2	2	2	2	2
3	1	1	2	4	3	4	5	9	12	11	13	2	5	4	4	0	1	1	1	5	5	4	6	7	8	5	6	8	6	7	7	2	0	0	0	3	2	1	1	7	6	2	5	1	2	2	0	2	1
2	1	1	0	12	13	10	13	13	15	16	15	10	11	7	13	1	3	3	5	13	7	10	11	15	14	7	11	13	12	13	14	3	0	0	1	11	13	12	10	12	8	8	11	6	8	2	8	7	3
10	2	3	3	12	14	14	12	17	17	16	16	6	11	9	9	4	3	4	6	9	6	7	11	13	14	12	14	13	15	14	14	1	0	0	0	9	11	9	10	10	15	8	12	4	6	2	5	4	5
2	0	1	0	5	4	5	6	7	6	6	6	1	4	4	4	3	4	2	3	2	1	3	4	5	4	3	2	5	5	5	6	1	0	1	0	4	4	2	2	5	5	3	5	3	3	3	3	4	2
2	0	0	1	3	4	5	4	7	6	6	6	1	2	4	5	3	4	1	4	2	1	2	2	4	3	5	4	3	6	5	3	2	0	0	0	3	3	3	2	3	5	3	4	2	1	1	2	3	0
1	0	0	1	3	4	3	3	5	4	4	5	2	3	1	1	0	1	0	2	1	1	3	2	2	1	2	2	0	2	1	2	4	0	1	1	2	1	2	1	4	5	4	6	2	0	1	2	5	1
0	0	0	1	9	12	10	8	7	4	6	7	1	1	2	2	1	1	1	4	4	1	1	3	2	5	2	0	1	7	3	5	0	0	0	0	11	11	8	11	5	6	5	7	0	0	0	0	1	2
3	0	0	0	24	31	32	30	34	36	42	33	9	17	18	21	8	14	10	9	18	8	15	19	26	26	27	28	25	30	31	29	0	1	1	0	17	18	17	14	23	25	17	22	11	5	9	6	7	9
2	0	0	0	6	5	6	5	8	10	10	10	2	5	3	3	2	1	1	3	4	1	4	5	5	4	4	5	3	5	6	6	0	0	0	0	3	3	1	1	4	5	4	7	1	0	1	1	2	0
1	1	0	1	6	5	3	5	7	9	8	7	0	1	3	3	1	0	1	0	4	1	1	5	6	3	5	3	1	3	3	5	1	1	1	1	2	1	2	1	1	1	0	1	1	1	1	1	0	2
2	1	2	3	9	9	9	9	11	9	11	9	8	9	10	9	5	5	4	4	8	8	4	10	12	12	13	10	12	13	13	12	2	0	0	0	6	9	7	9	7	10	6	10	3	2	2	5	3	6
1	0	1	0	8	6	14	8	18	17	16	18	2	8	8	6	1	5	3	3	10	7	11	10	12	11	8	9	3	10	11	7	0	0	0	0	7	6	5	5	8	12	5	9	4	4	2	3	4	4
0	0	0	0	1	0	2	1	9	10	8	9	1	2	1	0	1	1	0	1	4	2	1	2	2	2	3	2	2	2	5	1	0	0	0	0	0	0	0	0	5	6	4	3	0	0	0	0	3	0
0	1	1	2	9	8	8	6	6	5	6	6	1	2	1	3	3	3	3	4	6	5	2	4	3	2	3	3	3	5	4	3	1	0	0	0	7	8	8	6	2	4	1	3	1	1	0	3	2	3
1	2	3	3	2	1	1	2	2	2	1	1	1	2	1	2	2	1	2	2	2	1	2	3	3	3	3	3	2	2	2	2	1	0	3	2	1	1	2	2	2	1	2	1	2	3	1	2	2	3
4	2	0	1	21	23	19	24	27	23	21	19	12	16	15	17	10	12	11	11	14	14	18	17	24	24	22	21	26	23	27	25	2	1	1	0	11	15	11	8	15	17	7	16	8	5	4	13	7	9
5	1	0	0	3	3	4	4	1	2	2	2	2	3	2	2	4	3	2	3	3	2	4	3	4	4	4	4	3	2	3	4	4	1	1	1	4	3	2	3	4	3	3	3	5	4	4	4	5	4
0	1	0	0	10	12	13	11	18	21	22	19	9	8	9	11	1	7	4	6	7	3	7	7	12	9	10	10	4	7	10	13	1	0	0	0	6	9	7	6	11	14	8	13	6	3	5	7	4	5
0	0	0	0	3	4	4	3	4	8	7	8	3	7	4	5	0	1	0	3	5	3	2	3	4	4	3	3	6	4	3	7	0	0	0	0	1	0	2	2	4	3	1	2	1	1	1	0	1	1
2	1	2	1	15	13	14	13	13	17	16	9	1	5	4	5	3	2	4	4	9	10	10	5	6	5	5	7	7	4	11	9	1	0	0	0	10	11	10	8	10	4	3	9	1	1	1	0	4	0
3	2	0	2	1	2	3	2	1	1	1	0	1	0	3	1	3	3	4	3	2	3	4	2	2	4	3	3	1	4	4	4	2	1	1	1	3	2	2	2	2	1	0	0	1	1	2	2	3	0
0	0	0	0	1	2	1	0	7	5	6	6	1	1	1	1	0	2	0	0	2	2	1	1	2	3	0	0	0	2	1	1	1	0	0	1	2	2	3	2	8	8	6	7	0	0	0	1	2	0
1	1	0	1	7	8	9	4	13	13	13	14	2	6	5	5	2	3	2	3	4	4	5	6	3	6	5	5	9	7	7	7	1	1	1	1	2	1	1	1	5	4	2	5	1	2	2	3	2	0
13	9	5	7	12	14	16	18	21	20	19	22	13	14	17	13	9	11	8	11	18	15	13	16	15	13	15	13	15	16	19	16	9	3	4	5	12	10	12	11	17	17	12	16	8	7	5	8	9	8
0	0	0	0	5	2	5	4	6	4	6	6	1	4	2	2	0	1	0	0	3	2	2	3	5	6	3	3	2	2	3	5	0	0	0	0	0	1	1	1	2	5	1	1	0	2	0	0	2	0
3	2	2	0	4	4	5	4	3	2	2	3	1	2	1	3	0	0	0	2	2	2	2	4	6	4	6	4	3	5	6	4	3	2	1	1	5	5	4	4	5	2	0	5	0	0	0	0	4	3
0	0	1	0	4	6	6	8	14	14	15	14	4	6	4	5	4	3	3	4	5	3	4	8	6	6	5	6	4	8	9	10	0	0	1	0	6	4	4	6	10	11	7	11	2	2	0	4	3	3
3	1	1	1	3	4	7	4	3	3	3	4	0	2	2	1	4	5	5	4	3	8	9	7	6	7	6	5	1	6	6	5	6	2	2	2	6	4	4	3	6	4	4	5	2	3	3	2	4	2
0	0	0	0	4	4	4	4	3	5	4	4	1	1	1	0	1	1	0	0	1	1	2	2	2	4	1	0	2	4	3	3	0	0	0	1	4	2	3	2	2	5	2	4	1	1	1	2	2	0
0	0	0	0	2	2	3	2	2	3	3	4	2	3	2	2	0	1	1	1	0	0	1	1	0	1	1	1	0	2	2	0	1	0	0	0	1	1	0	1	2	3	2	4	0	0	0	0	0	1
0	0	1	2	6	7	7	7	8	8	11	9	5	8	4	6	2	5	4	3	3	6	6	7	8	8	6	7	7	7	7	7	3	0	0	0	5	5	4	2	9	7	5	8	3	2	4	4	6	1
1	0	1	0	6	6	6	3	7	7	6	8	2	5	4	5	0	5	3	3	5	4	3	5	6	7	7	5	5	9	8	8	2	0	0	0	4	3	3	6	5	4	5	5	2	0	1	3	4	2
0	0	0	0	4	8	6	6	3	5	3	5	0	1	0	2	1	1	0	0	2	1	0	2	2	0	1	2	4	2	3	5	1	0	0	0	5	6	6	5	7	8	3	7	0	3	0	2	0	0
6	2	2	3	2	5	5	4	10	12	11	11	2	2	1	1	0	3	1	3	4	0	5	5	4	6	3	4	4	4	5	6	5	4	3	2	3	3	4	2	10	8	3	8	2	1	2	4	4	3
1	1	0	2	6	7	6	7	7	7	9	9	2	4	4	5	2	3	3	3	5	2	4	4	5	5	3	4	4	4	5	7	1	1	0	1	6	4	4	4	2	2	3	4	2	1	2	2	3	2
8	9	5	8	13	13	13	13	9	8	7	9	8	8	10	8	8	8	7	6	7	7	10	10	10	10	9	11	11	9	11	10	8	3	5	3	13	12	13	13	9	7	5	5	7	7	6	7	10	7
0	0	2	3	3	4	3	3	8	9	8	7	3	1	4	4	9	7	8	9	7	6	8	5	6	5	4	5	5	7	6	7	1	0	0	0	2	5	5	4	6	8	7	7	3	2	3	5	7	8
2	0	1	0	13	12	13	11	16	13	14	13	11	10	11	11	7	11	10	9	12	13	11	11	13	12	10	16	12	13	14	14	2	2	0	2	7	10	10	8	14	13	11	14	10	8	5	10	12	9
3	1	0	1	11	12	15	11	19	20	18	16	2	2	2	4	5	4	3	3	5	6	4	8	6	4	2	4	4	6	4	5	1	0	0	0	9	13	10	10	13	14	9	15	2	1	1	1	2	0
2	1	0	1	12	13	15	16	17	17	16	14	2	3	5	4	5	6	3	5	6	3	7	9	10	8	8	6	5	9	12	10	1	0	1	0	15	16	14	14	11	12	6	8	1	1	2	5	3	2
10	5	4	6	23	23	25	23	35	27	25	36	12	22	23	17	18	24	20	19	22	16	20	20	19	17	19	21	21	25	26	24	10	3	5	5	22	23	24	24	35	34	28	33	13	12	10	19	22	16
29	14	12	19	32	35	34	35	36	34	33	34	12	22	20	20	17	22	17	20	25	16	28	31	28	25	29	29	23	31	29	28	24	6	5	6	34	35	27	31	29	29	24	28	17	16	11	18	19	22
6	3	2	0	17	22	24	23	24	24	28	22	7	6	8	10	7	8	8	9	8	9	17	16	12	13	13	13	19	16	17	13	3	0	1	1	18	17	18	16	18	13	5	11	4	2	2	5	6	4
2	1	0	0	9	12	10	10	13	11	14	12	1	3	3	2	2	2	2	1	6	2	1	5	6	6	6	1	2	4	3	9	1	1	0	0	9	9	7	8	7	5	2	6	2	0	0	1	0	1
4	3	2	3	33	38	40	42	41	44	36	37	8	13	12	13	5	10	9	12	18	14	17	19	19	23	19	17	21	25	26	26	6	1	1	1	35	37	30	30	32	25	18	23	7	5	9	6	9	6
2	0	0	1	25	28	26	24	5	9	8	8	0	3	5	3	4	7	6	8	4	5	7	8	7	10	4	4	4	7	6	11	0	1	0	1	25	24	23	24	3	4	4	5	6	2	2	6	7	6
17	13	12	13	40	41	40	38	34	32	33	33	13	21	22	23	18	19	16	27	27	22	20	29	30	31	29	26	22	33	27	28	11	7	11	9	40	36	36	35	33	33	28	33	20	13	13	24	19	19
2	1	0	1	3	3	3	3	0	1	0	1	1	2	1	1	1	2	2	2	2	0	2	3	2	1	1	2	3	3	3	1	1	0	0	0	3	2	3	2	3	0	1	3	2	1	0	0	2	1
1	0	0	0	5	5	3	4	7	7	7	6	1	4	5	5	4	5	3	4	4	5	1	4	2	5	5	4	3	6	7	6	1	1	1	1	4	1	4	3	6	3	5	6	1	0	1	0	2	3
3	0	0	3	7	3	4	4	6	6	3	4	0	1	2	3	6	4	4	7	1	1	3	3	5	5	6	7	6	6	6	5	1	2	2	2	4	4	4	5	7	5	4	6	1	1	2	4	3	5
2	2	1	1	8	6	8	7	9	7	8	8	2	1	2	4	1	1	0	0	4	2	1	5	4	3	3	2	2	5	4	7	0	0	0	0	4	6	4	5	6	3	1	3	0	0	0	0	1	0
3	1	3	3	12	13	12	11	15	11	15	12	5	4	5	7	5	6	5	4	6	6	7	9	10	8	7	8	6	10	8	9	3	4	3	2	11	12	10	11	9	10	8	12	3	4	2	7	6	4
7	2	1	3	16	13	12	16	15	14	12	14	2	3	3	5	2	6	3	4	5	6	4	12	13	9	9	10	9	13	14	14	2	0	1	0	17	17	13	15	11	12	6	9	3	3	2	5	6	4
6	5	6	7	24	23	23	24	28	22	24	21	9	11	7	11	15	13	10	16	18	11	16	16	14	16	11	11	12	8	17	15	3	4	2	2	18	18	19	18	21	11	9	15	8	6	8	9	6	7
0	0	0	0	4	3	5	6	7	7	8	6	1	4	5	5	1	1	1	0	5	4	2	1	7	6	8	7	5	9	8	8	0	0	0	0	0	2	1	0	0	2	0	3	0	0	0	0	0	1
1	0	0	1	4	3	3	5	6	6	5	5	2	3	3	1	5	3	4	3	6	4	6	7	1	1	3	2	1	1	1	1	2	0	0	1	6	4	4	5	6	6	6	4	4	2	4	3	4	6
0	1	0	0	4	3	3	3	5	6	7	6	1	1	0	1	0	0	0	0	3	4	3	3	2	3	3	3	0	2	3	3	0	0	0	0	2	1	1	0	0	5	3	3	0	0	0	1	0	0
6	0	0	1	12	13	11	14	17	17	15	19	8	9	11	10	7	8	6	6	10	7	6	7	13	15	12	13	10	13	14	11	2	0	1	2	12	9	10	9	9	16	9	16	4	8	2	6	6	6
4	1	2	3	6	8	7	8	8	5	7	4	3	4	5	6	4	5	2	7	4	1	4	6	6	5	6	7	4	8	6	8	0	1	0	1	3	5	1	1	2	1	3	4	1	2	1	3	2	2
1	1	0	0	7	6	5	4	5	6	4	5	2	4	5	2	2	2	1	1	3	3	4	2	5	4	3	3	3	6	4	5	1	0	0	0	5	4	4	3	4	3	5	3	4	1	0	1	2	2
1	0	0	0	7	8	9	10	7	8	6	7	3	4	5	5	1	1	2	2	4	2	2	3	6	5	4	5	4	5	8	7	0	0	0	0	3	4	2	2	5	6	2	4	1	0	1	1	3	1
0	0	0	0	5	5	6	4	3	3	5	3	2	4	0	3	1	1	0	1	1	0	3	3	6	7	4	5	4	5	5	5	0	0	0	0	3	3	3	3	2	3	4	4	0	0	1	2	3	1
1	0	1	0	17	14	16	15	12	10	8	12	0	1	2	2	1	2	2	2	6	3	6	9	2	3	3	4	2	6	2	3	0	0	0	0	16	15	12	12	11	7	5	7	2	0	1	2	1	1
1	0	0	0	9	9	7	7	9	10	7	7	3	3	3	5	2	3	3	2	6	4	3	4	5	3	5	3	7	5	7	7	0	0	1	0	7	6	6	3	6	5	3	6	3	1	2	2	4	3
0	1	1	1	3	3	4	4	5	7	5	6	2	2	2	2	2	2	1	3	5	4	4	6	5	2	6	3	3	4	3	4	0	1	0	0	2	3	2	2	4	3	3	5	1	0	0	1	1	2
24	20	12	19	31	31	32	31	33	30	32	32	26	29	29	33	31	33	28	29	33	31	33	34	34	33	35	35	32	29	32	31	20	8	10	7	29	33	30	30	32	34	34	33	25	24	25	24	27	26
11	10	7	12	25	27	27	28	30	30	30	31	23	24	26	25	21	26	23	27	27	28	25	26	31	26	30	29	24	24	26	25	10	7	3	3	23	29	30	22	27	30	28	27	23	17	19	22	22	23
0	1	1	0	3	6	6	6	10	7	7	6	5	4	3	5	3	4	3	1	4	2	4	5	6	7	6	3	6	7	4	6	0	0	1	0	4	2	3	2	4	5	4	5	2	2	2	4	2	2
6	2	3	2	15	19	19	19	17	19	20	15	10	11	11	11	5	9	7	11	13	10	15	15	18	18	19	18	14	13	19	19	6	2	2	2	15	14	15	10	16	14	7	10	6	5	4	6	8	7
4	1	0	2	6	6	6	5	8	7	7	5	4	4	5	4	3	4	2	4	5	5	5	4	10	9	10	8	5	8	8	8	3	0	2	0	5	4	6	4	6	5	2	4	5	4	3	4	7	4
0	1	0	1	4	3	5	3	5	4	6	4	2	1	1	1	1	0	1	1	3	2	1	3	3	5	5	5	5	4	3	4	1	0	0	0	2	1	1	1	4	3	1	2	1	0	0	1	0	0
0	0	0	0	1	0	1	1	3	4	2	4	3	3	2	3	2	3	0	1	2	4	0	2	2	2	2	2	1	2	4	4	1	1	1	1	3	3	2	1	5	4	4	4	2	1	1	3	4	2
0	0	0	0	3	5	5	5	7	7	7	6	3	5	4	2	0	1	1	2	6	2	4	4	6	8	6	6	6	3	7	7	0	0	0	0	1	2	2	2	1	2	1	1	2	0	0	1	1	1
1	0	1	1	7	9	9	6	12	13	12	11	1	4	3	4	3	4	3	4	7	5	3	5	5	3	4	4	4	7	6	9	1	0	0	0	5	7	4	3	9	8	5	7	2	1	1	3	5	2
0	0	0	0	2	3	4	2	3	4	5	4	1	3	3	2	1	2	1	3	5	3	1	3	3	2	1	1	1	3	3	3	0	0	0	0	0	2	1	2	4	2	2	3	1	2	1	2	4	2
1	0	0	0	3	4	7	3	15	16	17	18	5	2	4	2	2	9	4	4	5	2	6	6	7	4	6	4	5	6	9	10	1	0	0	0	3	3	2	0	15	15	13	17	2	0	2	3	8	5
0	0	0	1	3	2	4	3	7	4	2	3	0	3	2	2	3	3	3	2	2	2	3	4	4	4	3	3	3	3	3	3	0	0	0	0	0	0	0	0	1	0	0	1	0	0	0	0	0	0
1	1	1	1	4	5	5	2	6	5	5	4	1	5	3	4	2	2	1	2	3	3	3	4	3	2	4	3	3	5	4	2	0	0	0	1	6	7	7	6	8	7	7	7	4	2	3	4	4	4
1	0	1	0	5	5	6	5	8	6	7	5	3	3	3	4	3	3	2	3	6	3	5	5	6	6	6	7	8	8	7	8	1	0	0	0	4	6	3	5	4	5	2	5	1	2	2	3	5	3
29	23	13	22	36	38	39	36	43	40	42	40	31	34	37	37	29	35	26	32	34	33	36	40	40	36	40	40	43	47	39	44	17	12	9	8	29	30	28	30	34	39	35	33	23	24	17	24	26	25
1	1	1	1	1	2	1	1	1	3	3	2	1	1	1	0	1	1	2	1	0	2	0	1	1	4	4	3	3	3	3	4	2	1	0	1	1	1	1	1	4	2	3	3	0	1	2	0	1	1
3	0	0	2	8	9	13	10	14	12	10	11	8	9	9	9	5	9	8	9	10	5	12	10	9	10	10	9	10	11	11	10	1	1	2	2	5	7	6	6	11	10	8	10	3	3	4	5	5	5
0	2	0	1	12	13	12	12	14	15	13	12	7	12	9	9	3	6	6	4	11	8	6	7	8	10	10	10	11	13	15	13	2	0	1	0	8	8	9	8	10	10	5	7	4	2	3	6	4	1
0	0	0	0	6	6	6	5	6	6	4	6	1	4	3	2	1	2	1	0	5	2	1	3	4	4	4	3	2	2	4	5	0	0	0	1	5	6	4	4	3	6	3	3	0	1	1	3	1	1
3	2	2	3	4	4	3	4	6	8	6	7	2	4	6	4	3	3	4	4	5	4	4	5	5	6	5	5	6	5	4	6	3	3	2	2	4	6	4	4	6	4	4	5	2	3	2	3	5	3
1	1	1	1	4	4	4	4	5	6	7	6	0	2	3	3	1	1	0	1	2	2	0	3	4	4	4	3	4	4	3	4	3	1	1	0	3	2	2	3	4	5	4	4	1	0	0	2	2	1
2	0	0	0	3	2	4	5	6	5	6	4	0	2	2	2	2	0	0	2	8	1	2	5	2	4	4	4	1	5	5	4	2	2	1	1	5	3	5	4	3	7	3	8	1	0	0	3	3	3
0	0	0	0	4	5	4	5	5	6	6	5	1	3	2	2	2	2	2	1	4	4	1	4	5	2	4	3	3	4	4	4	0	0	0	0	4	4	3	3	5	5	3	4	1	1	1	1	3	0
5	4	4	2	16	16	17	13	15	15	15	16	8	13	15	12	8	5	5	8	13	6	13	12	13	13	16	17	18	17	16	13	6	2	2	2	13	13	12	11	18	15	7	14	10	7	4	7	10	3
6	1	0	1	8	9	9	9	10	9	9	9	6	8	7	8	8	8	7	7	10	9	7	9	8	9	9	9	9	9	10	9	3	1	1	2	9	9	9	9	8	9	8	8	6	6	8	5	5	8
2	1	0	1	4	8	8	7	9	12	11	12	5	5	5	5	3	6	3	4	5	4	5	6	6	5	6	3	6	5	5	4	0	0	3	2	5	5	5	4	8	10	6	7	5	2	2	6	5	5
6	3	3	3	7	10	7	7	6	5	6	6	4	3	3	4	5	6	6	4	6	5	5	4	6	7	6	4	6	6	6	7	6	3	1	1	7	7	7	7	5	4	5	4	4	2	3	4	4	4
2	0	1	1	4	3	4	4	3	3	2	3	2	1	1	1	3	1	1	2	3	3	1	3	3	3	3	2	3	3	3	4	3	1	0	0	4	4	4	4	3	0	1	1	2	2	1	3	3	2
6	2	1	2	27	26	24	27	36	30	31	34	8	14	14	18	11	20	9	14	23	16	19	19	24	29	27	24	19	29	32	31	1	0	2	1	22	16	19	21	29	27	20	26	7	7	7	11	14	7
0	1	0	0	16	19	21	18	29	31	29	30	8	8	8	11	4	5	5	5	16	13	16	17	16	18	16	14	16	18	16	18	2	2	0	0	14	12	12	11	16	24	10	19	4	5	3	9	6	3
4	0	0	0	3	4	5	5	9	9	9	9	0	3	3	2	3	3	1	4	4	2	4	7	5	3	5	5	3	5	5	5	0	0	0	0	2	2	2	1	6	6	2	2	0	0	0	2	1	0
0	0	0	0	1	3	3	3	0	2	1	3	0	1	0	0	0	0	0	0	1	0	0	1	1	1	0	0	1	1	2	1	0	0	0	0	3	3	3	2	1	2	0	2	0	0	0	0	0	0
1	0	0	0	8	6	6	4	9	13	14	14	2	6	8	7	1	4	3	6	7	6	3	3	10	6	9	6	4	11	10	9	0	0	0	0	2	4	4	1	6	8	6	10	3	0	0	3	7	1
0	0	0	0	4	3	3	2	6	6	7	7	3	3	3	3	2	2	1	2	1	1	2	0	6	5	3	4	3	3	5	4	0	0	0	0	2	2	1	2	6	3	5	5	3	3	1	4	2	3
1	0	1	0	5	6	4	3	15	15	14	16	1	3	4	3	3	3	5	2	2	0	2	1	8	7	5	4	4	8	10	9	0	0	0	0	1	0	1	1	10	11	5	10	0	0	0	1	1	2
0	0	0	0	5	6	7	2	7	8	7	8	1	3	3	3	0	1	1	1	4	3	3	3	4	5	5	5	3	4	5	5	0	0	0	0	4	5	2	4	7	7	4	2	2	0	0	2	2	2
4	1	2	4	7	8	8	8	13	10	11	10	4	4	5	7	6	6	5	7	9	7	7	11	9	9	6	6	2	8	8	9	4	0	2	0	8	7	7	7	11	9	6	7	3	5	6	5	7	5
2	0	2	0	6	4	4	6	7	4	5	6	2	5	4	2	3	2	2	2	4	3	2	2	4	3	3	3	1	6	7	6	0	0	0	1	2	2	2	0	3	1	0	0	0	0	0	0	1	1
0	1	0	1	2	5	6	3	9	6	7	7	1	6	4	3	5	4	3	6	6	5	4	4	7	5	6	4	4	5	4	4	0	1	0	0	4	5	3	8	6	9	8	7	5	2	2	6	2	5
2	0	2	2	7	6	4	6	6	5	4	4	1	2	4	1	1	1	1	2	5	2	1	2	3	3	3	5	3	4	2	3	1	0	0	0	6	3	2	3	4	4	3	4	1	1	0	2	2	2
2	0	0	0	0	2	1	1	5	10	9	8	2	2	2	1	3	2	0	3	3	2	0	3	5	4	2	1	1	4	3	6	1	0	0	0	3	0	3	3	5	5	4	3	0	0	0	3	3	1
1	1	0	3	4	3	5	5	4	6	6	5	2	4	4	3	2	2	1	5	4	2	3	1	4	4	4	4	2	3	4	4	1	2	2	2	6	4	5	3	5	4	5	5	2	1	1	4	5	3
0	0	0	0	4	6	4	3	4	4	4	3	3	3	3	4	2	2	0	2	6	5	3	3	5	5	5	5	4	4	6	6	0	0	0	0	0	0	1	0	1	1	1	0	1	0	1	2	1	0
2	0	0	0	6	4	4	5	7	6	8	9	0	0	1	1	0	0	0	0	3	3	2	4	4	4	3	2	4	4	6	6	1	0	0	0	4	3	3	4	7	6	4	6	0	0	0	0	0	0
19	15	15	21	26	27	28	28	28	31	30	30	17	22	24	21	20	20	14	21	22	17	22	21	28	28	27	28	27	29	29	31	15	4	8	4	14	17	20	18	25	22	18	21	11	10	8	11	11	7
0	0	0	0	4	4	6	4	7	7	6	7	0	2	2	2	1	2	3	1	3	4	2	3	1	1	2	2	0	2	4	3	0	0	0	0	3	2	2	3	5	4	2	4	0	0	1	0	3	2
0	1	0	0	14	17	12	11	16	13	11	12	3	5	5	4	4	4	3	4	5	3	7	7	7	8	7	6	7	8	6	8	0	0	0	0	8	6	3	6	6	8	5	7	3	1	0	2	1	5
2	1	1	1	1	1	2	1	6	6	7	6	2	2	1	1	2	1	2	3	2	3	1	3	3	3	1	1	1	2	1	2	1	1	1	1	2	2	3	2	4	5	3	4	2	1	1	2	3	1
1	1	1	0	1	5	4	6	9	7	8	8	1	3	0	0	0	0	0	0	2	1	3	5	0	1	1	1	0	1	0	2	2	0	0	0	0	1	0	0	3	4	3	1	0	0	0	0	2	1
3	1	1	0	10	6	9	7	20	19	15	19	6	6	4	6	8	4	6	7	12	8	13	13	11	13	9	6	9	10	13	11	0	1	1	0	9	5	4	4	21	18	16	17	5	2	5	7	9	10
3	2	1	2	9	7	9	9	23	19	22	22	5	5	6	5	7	4	5	1	9	8	12	14	12	15	12	7	9	14	10	11	1	0	0	0	8	10	2	6	17	19	13	17	5	0	1	3	7	7
3	1	2	0	6	7	8	7	13	10	9	11	3	5	4	5	1	2	1	0	10	6	3	5	6	5	5	4	5	4	7	7	2	0	0	0	7	6	6	6	10	5	1	6	0	0	1	1	3	2
0	0	0	0	2	4	4	3	2	2	2	1	0	0	0	0	0	0	0	0	1	0	0	1	0	0	0	0	0	0	1	1	0	0	0	0	4	4	4	4	0	2	0	1	0	0	0	0	0	0
3	2	3	3	4	4	4	4	5	4	4	5	3	2	3	3	2	3	1	3	4	4	4	5	5	8	5	2	6	4	6	7	3	2	2	2	2	3	1	7	5	4	3	4	2	2	2	3	2	2
1	0	0	0	3	1	2	2	9	9	5	10	2	2	3	2	2	2	3	2	3	1	2	2	5	2	1	0	1	2	4	3	0	0	0	0	0	1	1	1	5	7	3	6	1	0	0	3	2	0
1	1	1	1	0	2	4	2	8	7	7	6	2	3	2	1	2	4	4	4	3	2	3	2	3	4	3	3	3	3	3	3	2	1	2	1	1	2	1	0	1	2	3	2	1	1	1	2	4	2
10	3	2	5	10	7	11	10	13	9	10	12	4	8	8	6	5	6	4	5	11	6	6	9	10	7	6	7	8	11	7	12	5	2	2	1	3	6	5	1	10	10	8	10	4	2	4	7	10	2
5	2	2	3	10	9	9	10	13	10	13	12	6	5	7	9	5	10	10	9	5	5	10	11	7	8	7	7	8	9	9	8	6	3	4	3	10	10	9	8	10	9	9	10	6	3	4	4	7	7
0	1	1	0	11	12	11	13	18	15	17	14	12	14	12	10	8	10	9	9	15	12	12	11	13	15	11	13	10	13	19	15	2	0	0	1	8	10	11	8	17	20	14	17	6	7	7	7	9	7
0	0	0	0	1	2	1	1	8	8	8	5	5	8	10	8	7	9	8	7	3	3	1	2	5	3	3	4	3	3	3	5	0	0	0	0	0	0	0	0	3	2	2	5	1	0	1	0	3	1
0	0	0	0	2	1	1	2	4	4	5	5	1	0	0	2	2	1	3	2	3	1	2	2	4	2	1	0	2	2	4	4	1	0	0	0	2	0	0	1	6	3	4	4	3	1	2	1	1	2
0	0	0	1	4	3	4	4	6	3	4	2	1	3	3	3	2	5	4	3	3	3	0	6	3	3	3	3	2	5	2	4	1	0	0	0	5	5	4	4	10	4	7	4	1	1	2	3	4	4
0	0	0	0	7	4	5	5	6	5	5	5	3	4	2	2	1	2	1	2	5	2	4	6	3	3	5	3	4	5	4	5	1	1	0	0	5	7	6	8	5	6	1	5	3	1	1	2	4	2
1	1	0	1	4	5	5	6	8	9	7	8	0	3	3	5	1	3	1	2	4	1	3	3	4	3	3	3	2	6	6	8	0	0	1	0	5	6	3	4	5	9	5	6	2	2	1	2	3	2
4	0	1	2	8	8	6	6	5	6	4	4	3	5	5	5	2	2	2	2	2	2	2	4	3	3	5	7	4	4	4	5	5	0	1	2	9	10	9	8	6	5	3	4	3	1	2	3	3	2
5	3	2	4	13	16	16	14	21	19	19	21	8	11	10	11	5	5	3	6	9	4	9	14	15	16	15	15	15	18	20	18	0	1	1	2	1	3	3	3	8	9	5	8	1	2	1	3	2	0
0	0	0	0	4	2	3	5	6	6	5	6	1	2	1	4	0	0	0	2	1	0	0	3	3	4	4	2	3	4	5	4	0	0	0	0	4	4	3	2	4	4	2	3	1	1	0	2	3	1
12	7	6	9	13	13	12	12	11	10	10	9	7	8	10	8	11	10	9	9	10	7	12	12	10	9	8	10	14	11	12	12	6	3	6	4	10	10	8	9	7	9	8	7	8	8	8	7	9	8
0	0	0	1	21	22	22	22	2	4	5	7	1	0	1	1	3	1	1	2	3	0	2	2	3	2	3	3	3	7	7	6	0	1	1	0	22	22	21	22	4	3	3	4	0	0	0	3	4	3
0	0	0	0	4	3	4	4	5	4	5	4	1	1	4	2	1	3	2	1	4	0	3	1	4	4	3	4	3	4	4	5	0	0	0	0	3	3	1	3	3	3	1	4	2	2	1	1	1	1
0	0	0	0	4	8	5	5	6	8	8	6	4	3	5	6	2	3	5	3	4	3	3	5	6	7	6	6	5	5	6	6	1	1	0	0	6	6	5	7	4	6	4	6	5	2	2	4	3	3
1	1	0	0	2	4	5	3	6	8	7	8	1	3	1	2	1	1	0	1	3	4	4	7	6	3	4	2	4	5	6	7	1	0	1	0	1	2	1	1	4	6	2	3	2	0	0	0	2	2
2	0	0	0	5	4	3	3	6	6	7	7	1	1	1	3	2	2	2	2	1	1	0	1	3	2	3	3	2	4	4	3	0	0	0	0	2	2	1	1	4	3	2	3	1	0	0	1	1	1
96	67	71	71	148	156	168	155	176	190	177	185	109	121	121	140	101	120	90	109	129	99	137	155	157	153	146	149	161	159	160	158	79	41	43	31	145	141	122	131	154	158	123	158	100	83	81	103	108	105
8	3	2	9	17	16	15	17	19	19	19	17	9	12	8	15	7	12	9	7	14	13	14	18	15	17	18	17	16	14	18	20	10	4	5	4	15	13	12	13	13	16	13	16	10	9	9	10	12	9
4	1	1	2	8	10	8	9	9	11	10	10	4	6	6	5	3	5	3	3	6	4	6	6	10	7	8	8	7	7	8	7	0	1	1	1	6	7	4	4	5	6	2	2	0	1	1	0	1	0
5	7	5	4	8	11	11	10	12	17	16	17	7	11	11	10	9	8	7	9	6	5	4	8	13	13	13	12	10	11	8	9	5	3	1	2	3	4	6	2	12	10	7	9	5	5	4	5	6	4
9	4	4	7	10	7	27	20	37	50	38	35	5	7	10	9	11	10	9	12	23	22	26	30	18	21	18	14	12	21	14	21	5	5	6	6	25	25	24	13	36	37	21	28	10	6	6	7	16	14
0	0	0	0	1	2	3	2	6	5	6	5	0	0	0	0	3	5	1	4	8	5	8	10	6	6	7	6	7	7	8	9	0	0	0	0	2	2	2	1	3	2	1	1	0	1	0	1	6	3
4	5	1	8	26	25	28	26	29	38	39	37	20	25	24	25	20	24	17	19	35	27	26	29	36	35	31	32	27	36	30	32	1	3	3	2	24	25	23	21	32	30	27	30	21	21	18	27	30	25
2	1	0	1	22	20	26	20	32	25	22	25	11	14	13	14	6	10	6	7	19	13	16	16	25	23	21	19	26	26	26	25	1	1	1	1	13	17	13	11	17	23	18	22	10	5	7	10	8	11
8	10	5	8	57	54	51	57	65	61	61	59	39	51	48	46	33	49	33	44	59	53	51	57	59	59	61	61	57	58	62	59	6	6	5	3	50	52	55	51	59	64	54	58	42	37	31	45	46	42
1	0	0	0	3	4	1	3	3	3	3	3	2	2	2	2	1	1	1	1	2	1	2	2	2	2	1	1	2	3	2	3	0	1	1	1	3	3	2	2	3	3	2	2	1	1	1	1	2	0
1	0	0	1	4	4	3	3	2	3	2	2	0	1	1	0	0	0	0	2	2	2	2	1	4	1	2	1	4	4	4	4	2	0	0	1	4	3	4	4	3	3	2	3	0	0	0	0	0	1
5	1	0	2	12	14	11	13	13	8	14	10	4	9	7	7	4	6	3	5	10	5	9	9	9	9	11	12	13	10	10	10	2	0	0	0	9	9	12	10	5	6	6	6	2	2	2	3	6	5
8	6	3	6	18	22	21	19	22	20	20	21	10	17	16	13	9	11	6	8	13	10	9	13	19	18	20	19	16	21	19	21	4	2	3	2	22	18	16	16	14	17	13	12	10	7	3	11	7	7
6	4	3	7	13	17	19	18	19	13	14	13	6	6	9	9	5	6	6	5	11	4	9	10	13	16	12	12	13	15	17	15	3	1	2	1	17	14	15	13	14	15	15	14	3	3	3	5	7	4
6	3	4	3	12	11	12	13	12	12	13	13	6	7	9	7	4	7	5	6	8	4	8	9	11	11	10	10	10	12	12	11	3	0	0	1	13	12	10	12	10	12	7	8	6	5	5	3	5	4
5	4	2	5	15	15	14	15	14	14	13	11	7	10	12	10	6	6	6	5	8	6	8	13	14	12	12	11	10	13	16	13	2	0	0	1	14	13	11	13	8	11	5	9	6	3	5	5	4	4
0	0	0	0	3	5	6	6	5	3	2	2	2	4	2	4	2	1	1	1	3	2	3	1	5	7	5	5	3	5	3	6	0	0	0	0	7	7	4	3	2	3	1	2	1	1	0	1	2	1
1	1	1	1	1	1	1	1	2	3	3	1	1	1	1	1	1	0	0	1	2	1	2	1	2	3	2	3	3	3	2	3	1	1	0	0	1	3	1	1	1	1	1	2	1	1	0	1	1	0
13	7	4	6	21	24	22	28	26	24	26	24	12	17	17	18	12	16	13	11	15	12	11	19	24	21	21	21	20	21	19	22	8	2	1	2	19	22	19	18	18	19	13	14	7	7	6	14	11	8
7	6	3	6	17	14	14	17	14	13	13	14	7	9	10	10	6	7	3	7	11	9	7	15	14	12	13	15	13	12	14	13	5	2	1	1	13	14	9	10	12	12	6	10	4	4	1	8	3	3
1	1	1	1	3	4	4	4	1	1	1	1	1	1	1	1	1	1	1	1	1	1	2	2	2	1	2	1	1	1	1	2	1	1	0	1	1	3	4	4	2	1	1	2	1	0	1	1	1	1
0	0	0	0	2	3	4	2	4	6	5	5	0	1	2	1	1	1	1	1	2	2	0	1	3	1	1	1	2	4	1	0	1	0	0	0	1	1	1	1	1	2	1	0	0	0	1	0	1	1
2	2	1	1	0	1	2	0	3	3	4	4	1	2	2	1	1	1	0	0	1	0	0	1	2	2	2	1	2	1	2	2	1	0	1	0	0	1	0	1	3	2	1	2	0	0	1	1	1	1
2	0	0	1	2	3	1	4	4	4	5	5	0	0	1	1	2	4	2	4	2	2	3	4	3	3	4	4	1	1	4	2	0	0	0	0	2	2	2	2	5	5	4	4	1	0	0	1	2	3
2	0	2	2	5	5	6	6	6	5	4	5	2	4	3	2	2	5	2	2	3	2	4	4	4	5	5	4	4	4	3	4	2	0	0	0	4	5	4	3	6	2	1	3	2	0	0	2	2	1
6	1	1	2	16	16	16	16	11	11	10	8	4	2	1	2	5	2	3	3	9	3	11	8	7	5	6	5	10	7	9	8	2	0	0	0	14	17	15	13	7	8	4	9	1	1	1	3	4	6
0	0	1	1	2	3	6	5	12	13	11	10	3	4	3	3	2	1	2	1	5	1	4	2	5	6	6	3	1	7	4	6	0	1	2	1	3	4	2	1	15	9	8	11	1	2	1	1	3	2
0	1	1	0	11	12	14	12	16	17	18	15	8	12	12	15	7	7	7	9	15	12	11	16	14	15	11	11	12	14	15	14	0	0	1	0	3	7	4	4	9	8	6	5	6	4	4	6	6	7
0	0	0	0	2	3	3	2	10	10	8	8	0	3	1	2	1	2	0	2	3	2	2	2	4	2	3	3	1	4	4	4	0	0	0	0	2	3	1	0	6	6	3	5	1	0	0	1	2	1
1	0	0	1	4	4	3	3	1	4	1	0	0	1	1	0	1	1	2	0	3	0	2	3	2	3	1	3	1	2	3	3	1	0	0	0	4	3	3	4	2	3	1	2	1	0	0	1	0	0
2	0	0	1	9	11	11	10	14	12	10	11	7	8	7	9	5	9	5	7	11	6	7	11	11	11	10	11	11	12	13	13	0	0	0	1	6	8	5	6	11	11	7	9	7	4	3	7	10	5
3	0	0	1	1	3	1	2	5	3	3	3	3	3	3	4	1	3	1	2	3	1	3	2	4	3	3	4	4	3	5	5	1	0	0	0	1	1	3	2	3	5	3	4	2	1	0	1	1	2
2	2	2	3	5	7	4	7	9	9	6	3	4	6	7	6	1	0	2	3	5	4	5	3	7	6	7	6	7	8	8	7	0	1	1	1	2	3	4	3	4	3	2	4	3	1	4	5	2	3
3	1	2	3	10	10	10	10	11	12	8	9	6	7	5	7	2	1	2	6	5	6	9	8	7	8	8	9	7	9	10	11	0	1	1	1	2	1	2	2	5	2	1	4	1	1	2	3	2	1
11	8	6	6	26	30	30	27	31	35	33	35	20	22	23	23	13	13	12	13	20	17	19	23	30	26	29	28	27	29	24	25	10	2	0	1	21	23	22	21	19	26	22	24	15	14	12	18	19	12
4	2	1	2	4	4	4	4	4	3	4	4	3	2	4	3	3	3	3	3	3	3	4	3	3	3	4	4	4	4	3	3	2	2	3	2	4	4	3	4	4	3	4	4	4	2	2	2	2	3
4	2	1	2	6	5	7	6	4	2	3	7	2	3	2	3	3	3	3	3	2	3	4	5	4	4	5	4	5	3	5	5	3	1	0	1	3	3	2	2	5	4	1	2	2	2	2	1	2	2
1	1	0	0	10	9	11	9	10	12	10	11	3	5	5	8	4	6	4	5	6	3	4	7	7	9	8	8	9	8	10	9	1	0	0	0	4	7	6	3	7	7	2	3	2	2	1	3	2	2
4	3	3	5	5	5	5	5	4	3	4	4	4	4	2	3	2	4	2	3	5	3	4	4	4	5	4	4	4	5	5	5	1	1	1	1	4	5	3	4	4	4	3	3	2	1	2	1	4	1
8	4	4	6	13	12	12	13	12	12	11	9	7	7	10	9	7	9	8	8	9	6	9	11	14	10	12	12	10	10	10	11	4	1	1	1	9	8	9	6	8	7	5	6	6	5	3	7	8	7
6	4	2	5	6	8	8	6	8	8	7	9	4	6	5	7	5	5	6	5	7	5	6	8	8	8	7	8	7	8	8	9	6	3	1	2	5	6	6	5	7	7	6	5	5	4	4	5	5	4
3	4	3	3	4	4	4	4	6	6	5	4	1	2	3	3	0	1	1	3	3	2	4	4	5	4	5	5	4	5	6	6	2	0	3	0	3	5	3	2	3	5	1	4	3	0	1	0	0	0
4	1	1	2	7	8	8	9	5	5	4	6	4	4	3	1	4	3	0	4	5	5	6	5	7	7	6	6	6	7	8	6	5	0	0	1	8	8	6	6	6	4	3	3	2	2	0	2	4	4
2	1	0	1	6	6	5	7	5	6	5	5	1	1	2	1	1	1	0	1	4	4	4	5	4	6	3	4	2	6	6	7	2	1	0	0	5	6	4	5	5	3	2	4	0	0	0	2	0	1
0	0	1	0	8	9	8	8	8	8	8	9	2	5	4	2	4	2	2	1	3	2	3	3	5	5	4	4	5	7	6	8	0	0	0	0	7	8	6	5	8	6	3	4	1	1	1	4	2	2
0	0	0	0	7	8	8	10	6	8	8	8	1	3	3	4	0	0	1	1	4	3	2	5	7	6	4	5	4	7	8	8	0	0	0	0	5	7	4	3	3	4	2	4	1	0	0	0	2	1
4	4	4	3	6	5	5	6	6	6	5	5	3	4	4	4	4	5	3	4	5	5	5	6	6	5	5	4	5	5	6	6	4	3	3	3	6	5	6	6	5	5	2	5	4	3	4	4	4	3
3	3	2	2	5	4	5	4	5	4	6	5	3	4	5	5	3	4	5	4	4	3	4	4	4	5	3	3	4	5	4	4	2	1	1	1	5	5	4	5	2	2	3	2	3	3	2	3	3	3
1	2	1	1	10	8	8	8	9	10	8	7	4	5	2	3	3	2	3	3	7	3	8	10	9	6	6	6	7	9	8	8	0	1	0	1	7	8	6	4	8	6	4	6	2	1	1	2	3	3
0	1	0	1	5	1	4	2	6	6	3	2	4	2	7	3	4	5	5	5	4	1	3	2	5	7	5	8	5	5	6	6	1	0	0	0	4	3	5	3	4	7	4	4	5	1	1	4	4	3
0	0	0	0	2	3	7	3	7	8	8	9	3	3	3	4	1	4	2	2	2	3	1	4	5	5	5	4	4	5	5	4	0	0	0	0	1	1	1	0	4	5	4	4	2	0	2	2	2	2
0	0	1	0	3	2	2	1	0	0	1	2	1	1	0	0	0	1	0	0	0	0	0	0	1	1	1	0	1	2	0	2	0	0	0	0	3	3	2	2	1	0	0	0	0	0	0	0	0	0
2	4	3	5	10	11	11	9	9	9	9	10	6	8	8	9	8	6	5	6	8	6	7	8	9	7	8	11	9	8	8	12	2	4	6	8	4	9	7	7	9	8	6	9	8	5	5	8	6	5
1	3	1	1	3	2	6	4	9	9	10	10	3	4	4	0	2	2	1	2	5	2	6	6	7	6	5	4	3	8	7	9	0	0	0	0	2	0	2	0	11	10	6	9	2	4	2	1	4	1
0	0	0	0	3	4	4	4	2	3	4	3	1	3	1	1	1	2	1	1	1	0	2	3	3	3	2	2	2	4	3	4	0	0	0	0	3	1	3	3	0	1	4	2	2	0	0	2	1	2
14	6	3	8	13	15	10	11	19	20	22	19	8	16	13	14	12	15	12	13	13	14	13	13	17	16	15	15	17	20	18	20	6	5	3	3	9	7	8	10	17	18	16	16	9	8	10	12	14	13
1	1	1	1	0	1	1	1	3	4	3	4	2	1	1	1	0	1	0	1	0	0	0	1	0	2	1	1	0	3	2	1	1	1	0	1	2	1	2	1	1	4	4	6	1	1	1	1	2	2
1	1	3	1	14	14	16	11	23	20	19	21	13	13	16	15	14	18	14	15	13	12	9	18	16	17	15	17	15	19	20	17	2	2	1	1	11	14	10	13	24	24	19	21	12	14	11	17	20	15
4	0	0	1	2	2	2	2	1	2	1	1	0	2	2	2	1	2	3	2	3	4	5	2	3	3	2	2	1	3	3	1	0	0	1	0	3	0	1	1	3	1	1	2	1	1	2	1	1	2
2	1	1	2	3	2	2	3	3	2	2	3	2	1	1	1	1	1	1	1	1	1	3	3	2	1	2	2	1	1	1	2	3	0	1	1	1	2	1	1	2	1	1	1	1	1	1	1	1	1
38	8	8	15	145	147	146	139	131	121	117	126	62	83	78	83	90	90	80	91	104	88	110	127	117	111	108	109	111	120	118	104	30	4	4	1	141	142	135	140	129	114	106	109	71	71	61	82	87	77
13	7	5	9	25	23	24	25	27	28	29	27	12	10	16	16	12	16	10	16	18	15	19	19	17	19	17	21	20	24	26	19	10	3	5	3	23	26	21	19	24	21	16	20	9	9	5	10	11	9
2	0	0	1	2	2	2	2	3	3	2	3	1	1	1	1	1	2	1	1	2	0	0	1	2	1	1	1	2	2	2	3	0	0	1	0	2	2	1	2	3	2	3	3	1	1	1	1	2	1
10	10	6	10	35	32	36	34	36	37	36	38	29	30	31	29	15	22	18	20	30	17	27	26	35	37	30	32	34	33	36	33	10	5	4	4	34	36	30	32	37	35	34	35	25	21	21	24	24	23
0	0	0	0	1	0	0	0	14	9	8	7	1	1	1	1	3	5	5	4	4	2	5	6	1	1	1	1	1	1	0	1	0	0	0	0	1	1	1	1	11	10	6	10	1	1	3	2	6	5
4	1	0	1	3	4	6	4	10	8	7	7	3	4	2	4	2	5	2	3	5	5	6	7	5	3	4	3	3	4	7	6	4	1	1	1	3	2	4	1	7	7	4	7	3	1	0	3	6	3
3	2	2	3	6	5	5	3	9	7	5	6	5	5	7	8	7	9	7	6	7	5	6	8	6	6	4	5	4	5	7	8	2	2	1	0	3	1	4	4	9	6	8	7	4	4	3	5	6	4
1	0	1	0	4	3	4	4	8	10	8	10	1	3	3	2	5	5	4	4	5	4	6	8	4	6	1	3	2	4	3	6	0	0	1	0	0	0	1	1	4	5	2	5	0	1	0	1	1	2
1	0	0	1	1	2	1	1	2	3	3	3	0	2	0	2	1	2	2	1	1	3	1	2	1	2	1	1	3	2	2	3	0	1	0	1	1	1	1	1	1	2	2	2	0	0	0	0	0	1
1	2	0	0	2	3	3	1	8	5	5	7	2	3	5	6	5	7	7	6	4	6	6	7	6	6	6	5	5	5	6	6	2	0	0	0	2	2	2	2	7	8	4	9	2	1	1	4	4	4
11	1	0	0	7	9	9	9	7	4	5	6	4	3	4	6	10	9	4	9	4	4	10	11	10	10	7	7	7	10	9	7	3	0	0	0	7	4	3	3	5	3	2	3	6	7	5	7	2	8
4	3	0	0	4	2	6	6	6	9	10	10	3	3	4	3	3	3	4	2	5	2	4	4	5	7	5	3	8	5	6	6	5	1	2	1	3	3	3	4	7	6	1	1	2	2	2	4	4	0
0	0	0	0	7	6	8	8	10	11	10	9	5	7	7	6	4	5	5	5	7	6	6	6	8	9	7	9	8	10	11	11	2	0	0	0	6	7	5	7	6	4	7	5	5	4	4	6	7	5
0	0	1	1	4	4	3	5	7	8	8	9	4	5	5	4	4	5	5	4	5	4	3	5	6	7	5	6	7	6	7	5	0	1	2	1	5	5	4	5	4	5	4	5	3	2	3	5	5	6
1	0	0	0	1	1	1	1	2	2	1	3	1	2	1	2	2	1	2	2	1	2	2	3	3	3	2	3	2	3	4	4	0	0	0	0	1	1	1	2	2	2	1	2	0	0	1	0	2	1
2	0	1	2	2	2	2	2	2	1	1	1	1	1	2	2	0	1	0	1	2	1	2	2	2	2	1	1	1	2	1	1	1	1	1	0	2	2	2	2	2	2	1	1	2	1	2	2	2	1
3	0	0	0	3	3	3	3	2	3	2	3	0	1	1	1	0	0	0	0	1	2	1	1	1	2	2	2	1	2	1	2	0	0	0	0	2	1	2	1	2	0	0	1	1	0	0	1	0	0
3	1	2	3	7	8	6	7	7	8	5	7	6	6	6	7	6	6	5	7	8	6	8	7	7	7	8	8	8	7	6	8	5	2	1	1	7	9	7	8	4	7	4	6	5	4	2	5	5	3
4	2	2	2	4	4	5	4	6	4	4	5	2	3	4	4	2	2	2	5	4	3	4	3	6	6	6	5	5	5	6	5	2	0	0	0	2	3	3	3	5	3	2	2	2	1	1	1	2	1
0	0	0	0	2	1	2	1	2	2	2	2	0	1	0	0	1	0	0	0	2	1	0	2	1	0	1	0	0	1	0	1	0	0	0	0	3	3	2	2	2	3	2	2	2	0	0	1	1	1
16	11	4	10	50	50	52	52	55	54	51	55	25	27	27	24	28	35	22	31	36	28	35	39	48	46	41	43	43	45	52	43	8	2	7	1	47	43	45	42	49	52	46	48	22	16	18	28	26	30
0	0	2	0	5	4	3	5	5	6	6	6	3	2	1	3	2	3	2	4	2	1	3	4	3	4	3	4	2	4	6	6	0	1	1	0	3	3	2	2	3	4	5	5	1	1	1	2	2	4
0	0	0	1	7	9	7	6	16	15	15	13	4	6	9	7	3	4	1	4	4	2	3	4	12	12	14	7	9	12	13	12	0	0	0	0	4	5	3	1	7	13	5	13	2	0	2	2	9	2
0	0	0	0	4	3	5	3	5	2	5	1	2	5	3	6	3	4	6	3	2	0	2	3	3	5	5	7	6	5	7	6	1	0	0	0	2	2	2	2	3	0	0	5	1	1	0	1	3	1
0	0	0	0	1	2	2	2	1	0	0	0	0	0	0	0	0	0	0	0	0	1	1	1	0	0	1	0	0	0	0	0	0	0	0	0	1	1	1	1	1	0	0	0	0	0	0	1	1	0
3	0	0	0	1	1	2	1	5	5	5	4	1	3	2	3	2	3	0	3	2	1	3	3	3	2	0	2	2	3	3	4	1	0	1	1	1	1	2	1	5	6	5	5	1	2	1	2	3	2
2	3	3	3	4	3	3	3	5	4	4	2	2	2	3	3	2	4	4	2	3	1	3	3	5	4	4	4	4	5	4	3	2	2	2	2	3	4	3	1	2	3	2	3	3	2	2	2	4	2
0	1	0	0	1	1	0	4	14	10	11	12	1	3	2	3	1	7	1	2	8	5	4	8	6	6	1	2	1	6	5	7	0	0	0	0	1	1	1	1	7	10	4	6	0	0	0	1	3	2
0	0	0	0	4	7	5	7	13	8	15	8	2	5	5	3	3	4	2	2	4	3	2	6	4	8	6	6	4	10	6	7	0	0	1	0	6	6	6	5	9	8	5	9	2	4	3	5	5	2
1	2	0	0	8	8	9	7	15	15	17	15	7	10	11	13	7	7	6	5	11	7	10	9	15	15	12	11	12	17	13	13	1	1	2	1	7	10	6	7	17	14	11	15	12	6	8	12	9	5
2	0	0	1	2	2	2	2	1	1	0	1	0	1	1	1	0	1	1	2	0	1	2	1	2	2	1	2	2	2	2	2	1	0	0	0	1	1	1	2	2	1	1	1	0	0	0	0	1	0
3	1	1	1	4	4	2	4	5	6	7	7	1	3	5	3	3	3	2	5	4	2	3	3	5	5	5	3	3	5	4	4	1	0	0	0	4	2	4	3	5	6	5	8	2	2	1	2	2	2
3	1	3	2	4	5	5	3	6	5	5	4	4	4	5	5	3	5	3	5	5	3	6	6	5	4	5	4	4	3	3	3	1	1	1	2	3	4	2	3	5	4	4	4	3	2	5	4	4	3
3	3	6	2	4	5	5	4	5	4	4	4	1	1	2	2	2	3	1	1	3	4	5	6	6	5	5	5	3	4	6	6	2	1	3	2	4	4	3	6	3	5	4	4	0	1	2	1	2	0
4	3	3	2	0	3	3	3	4	2	3	3	2	2	2	2	0	1	0	2	5	6	4	5	5	5	4	6	3	5	4	6	0	3	2	0	2	1	2	0	2	4	5	3	1	1	2	2	2	2
4	2	2	2	4	4	4	4	4	4	4	3	2	2	2	2	1	2	2	2	4	4	4	4	3	4	4	3	4	4	3	4	4	1	1	0	2	4	3	3	3	3	2	2	2	1	2	2	1	2
3	3	3	3	2	3	3	3	4	3	3	3	3	4	2	3	4	4	3	4	4	3	3	3	3	3	4	3	3	3	3	3	3	3	3	3	2	3	3	3	3	3	3	3	3	3	3	3	2	4
4	1	1	3	7	9	8	8	9	8	8	8	4	8	7	8	2	7	5	4	6	3	4	8	8	8	8	8	8	9	10	9	0	0	0	0	4	4	2	2	6	7	3	7	1	2	2	5	4	2
1	0	0	1	2	3	4	1	7	7	8	6	2	3	4	2	0	2	1	1	2	1	2	2	5	3	3	3	5	4	4	3	1	0	0	0	0	1	0	1	4	3	2	2	2	1	1	1	1	1
2	1	1	2	3	3	3	3	4	3	4	4	2	3	4	3	2	3	2	3	1	1	2	1	3	3	2	2	2	3	4	3	1	0	0	0	3	3	1	1	4	3	1	4	3	0	1	2	2	0
9	4	5	9	14	20	18	19	20	22	20	20	6	12	12	11	4	6	5	3	13	6	8	14	17	20	18	18	18	20	17	18	9	0	2	2	10	11	8	12	13	11	6	9	0	1	1	1	2	2
5	3	2	5	6	4	5	4	11	10	11	14	3	4	2	3	3	1	3	5	4	3	5	3	9	11	9	8	8	6	10	9	4	2	2	2	6	5	7	5	10	9	6	4	7	4	5	7	4	4
1	0	1	1	3	2	3	3	6	6	6	5	0	0	0	0	0	3	1	1	2	1	2	2	2	1	2	2	2	3	2	3	2	0	1	0	0	1	1	0	4	1	0	2	0	0	0	1	0	0
11	12	8	11	19	20	18	19	20	21	23	19	15	16	17	16	14	16	15	15	18	16	18	16	19	18	17	19	19	16	18	20	12	4	3	4	18	20	19	16	19	17	14	15	12	9	8	11	15	12
1	1	0	0	4	3	3	3	2	2	1	3	1	2	2	2	1	1	2	1	3	2	2	1	2	2	1	1	3	2	3	1	1	0	0	1	3	4	4	3	3	1	2	1	2	0	2	1	2	1
2	0	1	1	1	2	1	2	2	1	1	1	1	1	0	1	1	1	1	1	2	2	2	1	1	1	1	2	1	2	2	2	0	0	0	0	1	2	1	1	2	1	1	1	1	1	1	1	1	1
2	2	1	2	7	8	8	8	7	6	5	4	0	3	4	3	3	3	3	3	5	4	6	5	6	6	5	6	5	5	6	6	1	0	1	0	7	7	7	7	5	6	5	6	3	3	2	4	2	5
1	1	1	1	1	2	2	1	3	2	2	2	1	2	1	2	2	2	2	1	1	1	1	1	2	2	1	2	1	3	3	3	1	1	1	2	1	1	1	1	2	1	1	2	2	1	1	1	1	1
1	0	1	0	3	3	4	3	5	6	5	6	1	3	1	4	1	2	2	0	2	1	2	2	3	3	4	3	4	4	3	4	0	0	0	0	2	2	3	3	2	4	1	2	1	1	0	2	1	1
9	6	6	6	14	14	15	12	17	12	13	13	12	13	15	12	8	11	11	12	13	8	15	10	17	15	13	14	15	15	15	15	4	3	2	2	14	14	10	11	15	13	13	12	10	9	7	11	10	9
2	1	0	0	6	7	6	4	3	4	4	3	1	2	2	1	1	3	3	1	2	2	1	1	4	4	1	2	3	3	3	5	1	0	0	0	4	3	4	2	2	1	0	1	0	0	0	1	0	1
0	1	0	0	4	5	4	4	0	1	1	2	1	0	1	2	3	3	2	3	4	3	2	4	3	3	4	4	4	4	5	5	1	1	2	1	2	4	6	6	1	3	2	2	3	2	2	3	3	2
1	2	0	1	1	0	1	1	6	4	4	3	0	0	0	0	1	3	2	3	1	1	2	3	3	1	1	1	0	1	2	2	1	1	0	0	0	0	0	0	3	2	3	4	1	0	1	2	1	2
0	0	0	0	2	1	1	2	8	8	9	9	0	1	1	1	1	3	0	2	4	2	2	3	2	1	2	1	0	0	2	3	0	0	0	0	1	0	0	1	6	7	2	5	0	1	0	1	2	2
1	1	0	0	8	10	7	10	13	15	13	15	3	5	5	6	5	3	3	5	5	2	0	6	8	5	6	8	3	5	8	8	0	1	0	0	6	6	6	5	4	8	4	4	0	1	0	1	1	1
1	1	1	1	1	0	0	2	1	2	1	1	2	3	0	2	2	1	1	2	3	1	3	2	3	2	3	1	1	0	2	1	0	1	1	1	0	1	2	1	0	1	2	0	1	1	2	2	2	2
1	1	1	1	4	5	5	6	10	6	8	9	2	4	2	3	4	4	5	2	6	6	5	5	4	6	2	3	5	5	4	6	1	2	1	1	3	5	2	6	6	6	5	11	2	1	1	3	5	4
4	1	0	3	5	6	7	7	8	6	7	6	3	4	4	4	5	6	6	4	7	3	6	6	5	5	5	5	5	4	5	5	2	1	0	0	5	5	5	5	7	5	7	6	3	2	3	4	5	5
1	0	0	0	2	2	2	3	3	0	2	1	0	1	1	1	0	0	0	1	1	2	2	2	2	2	2	2	0	1	0	1	0	0	0	0	2	3	3	3	2	1	0	1	1	0	0	0	0	0
2	0	0	0	10	9	11	9	6	7	7	5	1	1	3	1	3	1	3	3	7	3	3	5	7	8	6	8	9	12	11	10	0	0	0	0	9	10	8	6	3	2	0	2	1	1	0	1	3	3
5	0	3	2	5	4	6	4	8	7	6	8	0	3	2	4	3	3	3	2	4	2	3	6	5	6	3	3	4	4	6	4	0	0	0	1	1	1	0	1	3	4	6	7	0	0	0	0	1	0
2	1	0	0	16	14	16	11	32	28	23	25	5	10	9	10	11	7	9	11	10	10	21	22	17	14	16	16	12	23	16	22	4	0	0	0	16	17	13	17	31	30	24	29	11	10	9	8	11	10
0	0	0	0	0	2	2	0	2	3	2	3	0	2	2	1	0	0	1	1	0	0	1	1	3	2	2	1	7	5	5	7	0	0	0	0	1	0	0	0	1	0	0	0	0	0	0	1	2	0
1	0	0	1	6	7	5	3	23	23	23	22	5	7	8	8	5	6	5	6	5	4	6	4	7	7	7	6	10	9	9	7	1	0	0	0	6	4	5	2	18	19	17	19	6	5	5	7	5	5
0	2	2	1	54	55	57	57	60	55	50	49	84	90	91	93	36	42	27	38	49	30	42	48	52	50	48	45	48	53	52	53	1	1	1	2	43	46	44	51	50	54	48	51	85	89	80	82	43	40
3	1	1	1	7	7	8	7	5	4	3	5	2	5	6	3	8	6	7	7	5	3	5	6	7	7	7	7	9	6	7	6	4	1	1	1	8	8	8	8	6	8	8	6	5	3	3	6	7	6
3	1	1	4	22	21	23	23	25	28	26	26	12	16	19	18	42	40	44	39	20	15	18	19	37	32	35	37	27	24	27	23	6	1	0	1	21	19	20	15	23	23	18	20	11	9	12	17	36	38
4	2	1	3	24	25	29	28	30	33	30	28	14	18	16	21	11	12	8	15	51	47	49	52	42	40	41	43	33	30	32	34	10	0	1	3	44	45	44	23	32	32	24	23	17	15	12	16	15	14
2	2	3	3	21	25	25	24	32	33	33	31	14	19	19	20	24	25	21	26	27	23	31	33	28	28	28	26	28	29	26	29	5	1	1	3	19	22	17	17	25	27	22	23	12	10	7	15	26	25
5	2	2	3	17	24	18	22	26	18	22	14	15	17	19	21	17	20	15	20	22	15	21	24	45	43	47	48	22	23	22	20	4	1	2	1	18	19	15	13	22	20	16	24	14	11	15	15	22	24
1	3	2	2	23	26	26	27	29	30	29	31	18	21	23	23	20	20	18	24	22	16	22	26	27	25	25	25	23	27	23	24	2	1	1	0	26	23	19	18	24	27	19	27	16	15	15	13	22	20
14	5	3	3	25	28	25	29	26	27	28	29	19	20	20	22	19	26	22	24	25	23	29	33	28	26	25	27	30	27	29	28	16	2	2	3	23	27	23	20	27	31	25	27	21	17	16	22	27	25
0	0	0	0	6	5	2	5	14	13	10	9	5	7	7	10	7	10	6	11	12	6	8	12	7	6	5	7	12	13	12	16	1	0	0	0	4	4	3	2	6	7	3	7	5	0	3	3	12	6
3	2	1	4	28	28	27	30	38	35	29	35	21	27	26	27	22	26	23	31	33	29	34	37	34	35	34	38	77	71	75	68	9	2	3	7	25	32	24	22	37	33	28	36	16	17	15	16	28	32
3	4	5	4	5	5	5	6	4	5	2	2	5	4	5	3	4	3	3	4	6	3	4	5	4	5	5	5	5	5	5	6	4	0	2	1	4	5	6	6	3	3	3	3	5	4	2	4	3	3
5	2	3	2	14	13	16	14	10	10	10	10	4	6	7	6	5	4	5	5	8	6	6	7	7	8	7	9	8	11	9	8	2	0	1	1	15	16	12	15	10	7	5	6	4	4	1	5	7	3
5	0	0	0	3	7	5	4	9	9	9	8	3	3	4	3	1	1	2	2	5	3	7	8	5	6	5	6	5	7	8	8	3	0	0	0	6	4	3	5	5	6	1	2	2	1	0	2	2	1
2	3	2	2	4	5	6	6	7	8	7	8	3	6	8	6	4	4	4	5	6	5	3	3	5	7	7	7	5	5	5	5	0	0	1	0	2	4	5	4	8	6	6	6	3	2	1	1	5	2
8	3	4	5	10	11	11	8	14	14	12	12	8	7	10	11	6	7	6	6	6	3	8	9	11	10	9	11	12	8	9	10	2	1	1	0	4	6	3	5	11	11	9	9	6	4	3	6	6	6
4	4	2	2	4	4	5	5	5	6	5	6	2	4	4	4	3	3	3	4	5	2	3	3	4	5	4	4	3	4	4	3	1	0	1	0	1	2	2	3	5	4	3	2	2	2	0	1	2	1
2	3	1	2	10	9	9	9	10	9	9	8	9	10	9	9	6	7	5	8	6	7	7	7	8	10	10	9	9	9	11	10	2	0	0	0	7	8	9	8	9	10	7	8	8	7	4	7	8	7
4	6	3	7	15	16	14	13	18	14	14	13	6	10	8	9	5	7	6	10	14	12	9	14	14	15	12	13	10	12	14	14	3	1	1	1	4	5	5	4	6	8	7	7	3	5	4	3	4	4
5	1	1	3	5	3	5	1	7	7	7	6	2	4	3	2	2	4	3	3	1	0	2	4	5	4	5	5	5	4	5	3	0	0	0	0	3	2	2	2	4	3	2	2	2	1	2	2	1	1
3	2	2	2	4	3	3	2	3	3	3	3	2	4	3	2	2	3	2	3	3	2	4	3	4	4	3	4	4	3	3	4	1	0	1	2	1	3	0	3	3	3	3	3	2	1	2	3	3	3
0	0	0	0	2	1	1	1	7	7	7	7	1	3	1	0	2	3	1	4	3	3	2	1	2	1	2	1	1	1	0	2	0	0	0	0	0	0	0	0	6	5	4	5	0	0	0	0	4	0
0	0	0	0	5	6	5	4	7	7	7	7	4	3	3	3	4	5	5	4	5	4	4	3	4	5	6	4	3	4	7	6	0	0	0	0	2	3	2	2	5	4	4	4	0	1	0	0	4	2
3	1	2	2	1	2	3	2	8	7	6	7	3	4	3	3	3	5	4	4	6	4	8	8	2	3	3	3	3	4	7	3	1	1	0	1	1	4	2	1	7	5	4	3	3	1	0	2	5	4
5	2	3	4	4	12	11	11	40	45	43	42	7	12	9	9	15	18	11	12	21	15	19	32	13	9	11	11	8	11	13	18	3	0	0	0	5	6	1	2	20	32	20	26	5	2	3	6	15	11
4	3	3	3	3	1	8	3	13	12	9	11	1	4	5	1	6	11	7	8	7	6	9	10	8	8	4	10	5	5	10	8	3	1	2	0	1	0	1	0	11	8	3	4	2	0	1	0	9	3
3	1	1	3	3	4	4	5	14	12	11	11	4	3	5	5	1	7	5	4	6	6	6	2	5	3	7	6	6	4	5	7	2	0	0	0	3	2	3	2	7	6	3	4	0	0	0	2	5	3
0	0	0	0	3	3	3	3	0	1	1	2	0	1	0	0	0	0	0	0	0	0	0	2	0	0	0	0	0	0	0	1	0	0	0	0	3	2	3	2	0	2	1	0	0	0	0	0	1	0
5	4	4	3	3	4	5	5	3	2	3	2	1	0	1	1	1	2	1	1	6	5	7	4	5	4	5	4	1	3	4	3	1	3	2	2	4	3	4	5	4	1	1	0	2	1	0	1	1	2
0	0	0	1	5	6	5	7	11	7	9	9	4	7	7	8	3	5	5	2	4	5	4	5	8	7	7	7	7	10	9	9	0	0	0	1	0	0	0	0	5	2	1	1	0	0	0	0	1	0
1	1	2	0	3	2	2	2	15	15	16	18	2	2	2	4	3	3	4	5	3	1	2	6	1	2	1	3	3	6	6	5	1	0	1	0	2	1	1	1	12	14	11	13	0	0	0	1	4	0
0	0	0	0	5	8	6	9	11	12	11	10	3	5	4	5	1	2	1	3	7	2	3	6	7	9	8	6	6	9	11	7	1	0	0	0	6	7	7	4	6	8	2	4	0	2	0	1	3	1
0	0	0	0	3	2	3	2	8	8	4	7	1	3	4	3	4	2	0	1	3	3	4	4	3	2	1	1	0	2	1	3	0	0	0	0	4	4	2	3	6	7	6	7	4	2	1	2	3	2
5	2	0	1	3	4	3	5	7	6	6	5	1	1	2	2	1	1	1	2	5	4	5	4	7	6	4	5	4	5	4	6	2	1	0	0	4	4	4	4	7	3	4	4	2	2	1	2	3	1
4	1	0	5	5	6	6	5	8	7	6	8	2	3	4	6	4	3	3	4	3	2	4	8	6	6	8	6	3	6	6	7	3	2	1	1	5	7	7	6	5	8	4	7	4	2	2	5	4	6
0	0	0	0	1	2	2	1	3	2	3	2	1	2	2	2	1	3	3	2	2	1	3	1	4	2	0	0	4	5	3	3	0	0	0	0	1	0	1	0	1	1	1	2	1	0	0	1	4	2
0	0	0	0	2	0	0	0	0	1	0	1	1	0	0	0	1	1	1	1	3	0	1	0	1	1	2	2	2	2	2	3	0	0	0	0	1	1	0	0	1	1	1	1	0	0	0	0	2	1
0	0	0	0	3	2	2	4	3	2	2	3	1	2	1	2	2	3	1	3	3	3	3	3	3	3	3	3	4	2	3	3	0	0	0	0	4	3	2	2	4	3	3	3	3	2	1	3	3	3
0	0	0	0	2	4	4	3	4	2	2	2	1	1	1	1	2	4	2	2	4	3	5	4	3	3	3	4	4	5	5	5	0	0	0	0	1	1	0	0	2	2	1	1	0	0	0	0	1	1
0	0	0	0	1	0	1	1	3	1	1	4	0	0	0	1	0	1	0	0	3	2	2	0	0	0	0	0	0	0	0	0	1	0	0	0	2	1	0	1	0	1	0	1	0	0	0	0	1	0
0	0	0	0	0	0	3	0	4	3	2	2	1	3	3	1	0	2	1	1	3	1	2	2	2	2	1	2	3	3	4	3	0	0	0	0	1	1	0	0	1	2	0	1	1	0	0	0	0	1
8	4	5	7	16	15	15	15	18	19	19	16	9	9	9	10	9	11	8	11	13	16	11	10	13	12	12	15	18	13	16	12	5	3	4	3	10	11	11	8	12	16	10	14	5	7	6	6	7	10
3	2	1	1	8	9	11	7	17	17	15	16	2	8	4	3	9	11	9	9	11	6	6	12	12	5	8	9	5	11	8	10	3	0	0	1	5	7	5	3	13	14	10	14	0	2	1	4	7	7
5	2	1	1	9	11	12	9	24	25	21	25	3	7	6	5	10	12	12	12	17	8	7	16	12	6	9	11	6	11	9	11	4	0	1	2	8	10	8	6	20	23	18	21	2	4	2	7	12	12
0	0	0	1	0	0	0	0	5	6	6	4	1	0	0	1	1	2	1	2	2	0	1	3	1	2	1	0	1	2	2	1	0	0	0	0	1	0	0	0	5	4	3	4	1	1	1	1	1	2
2	1	1	2	4	5	7	3	17	17	15	16	1	7	5	7	6	7	6	8	9	7	7	10	3	5	8	7	7	9	8	8	1	0	0	0	3	6	2	4	14	14	13	13	3	3	4	5	10	8
6	2	3	4	5	5	7	6	22	23	14	22	4	8	9	7	15	18	14	16	12	8	11	12	8	8	8	11	10	11	15	15	4	3	3	2	4	7	4	4	20	26	19	23	6	3	4	5	19	19
1	0	0	2	3	3	4	5	9	10	11	9	2	1	2	2	3	6	3	6	3	3	7	7	3	4	5	4	2	5	4	7	1	1	0	0	3	3	2	2	10	7	7	8	1	2	2	1	4	1
2	1	0	1	1	0	0	0	4	3	2	3	1	2	2	2	6	6	6	6	1	1	1	2	3	2	2	3	2	2	4	2	0	0	0	1	0	0	1	0	7	4	6	6	1	1	0	3	6	5
11	5	4	8	17	19	25	23	27	31	26	26	6	16	12	15	15	14	9	15	15	15	12	13	19	22	17	18	20	19	21	23	6	3	5	4	21	24	16	20	26	30	20	25	20	8	8	16	17	20
3	6	2	3	25	25	23	26	31	34	32	36	15	21	21	19	11	14	13	11	18	19	15	18	27	28	22	26	26	28	31	26	2	1	0	1	12	17	15	9	17	25	19	18	11	5	4	11	9	8
10	5	3	4	12	15	14	16	23	23	20	22	10	9	8	12	5	10	8	11	11	14	10	12	17	15	17	15	7	16	13	15	6	0	1	0	15	10	8	9	23	23	20	22	10	7	7	11	10	12
6	4	4	5	16	14	23	16	24	29	24	24	14	15	13	15	13	14	6	11	15	14	12	17	22	20	23	19	18	23	19	18	2	2	1	2	11	8	10	10	13	12	14	13	8	9	6	13	11	9
13	6	5	8	11	16	15	15	30	26	26	30	4	6	5	7	9	12	6	10	14	7	10	15	14	14	10	10	9	11	15	14	10	6	6	2	19	21	16	17	23	29	19	29	6	6	4	8	16	11
1	2	1	2	8	8	7	7	5	6	7	7	6	4	3	3	5	6	5	3	6	6	6	4	7	7	8	9	5	7	8	6	0	0	0	0	8	8	6	8	6	6	4	6	4	2	3	4	5	4
1	0	1	0	4	5	4	4	4	3	3	1	0	0	0	1	0	2	1	1	0	0	3	3	1	0	0	1	1	1	0	1	0	0	0	0	4	5	5	5	3	2	4	2	0	1	0	1	2	1
1	0	0	1	3	5	5	5	6	8	8	10	0	1	3	3	1	2	1	3	3	0	4	5	3	4	4	3	2	4	4	4	0	0	0	0	4	3	4	4	1	5	1	2	0	0	0	0	0	0
0	0	0	0	6	8	6	7	8	5	5	7	3	5	3	3	3	2	2	4	4	6	4	4	4	5	5	3	4	5	7	5	0	0	0	0	5	6	5	6	3	5	2	5	1	0	1	0	2	2
13	6	5	10	23	27	23	24	27	24	26	25	16	14	14	18	19	20	12	19	15	16	27	25	21	19	20	19	19	21	21	20	15	6	4	5	20	19	24	22	21	18	18	18	12	14	11	13	15	13
9	4	0	1	17	14	20	18	40	42	39	42	2	8	10	6	7	13	11	11	19	13	24	27	17	20	20	17	15	20	15	21	2	3	2	3	22	16	19	16	30	39	24	32	7	4	6	7	14	8
8	5	4	7	5	6	4	6	7	9	8	8	3	4	3	7	9	10	8	10	11	8	6	9	11	9	7	5	9	7	8	7	7	5	6	7	7	5	8	7	11	11	9	11	6	3	5	5	10	9
1	1	1	1	2	3	3	3	3	3	3	3	2	1	1	3	2	2	3	1	4	3	3	4	3	3	3	4	4	3	3	3	2	1	2	1	3	3	3	3	4	2	2	3	1	1	1	2	1	1
4	1	2	2	4	5	6	5	7	8	7	8	2	4	3	4	4	5	6	6	7	3	3	4	5	6	5	5	4	7	6	6	3	3	2	2	4	4	3	4	5	7	6	7	5	3	5	4	4	6
2	1	2	2	3	4	4	2	3	3	3	3	3	2	2	2	3	3	2	3	4	2	2	3	3	4	4	3	2	3	4	4	2	2	2	2	3	3	3	3	3	3	3	3	2	1	2	2	3	4
1	1	1	1	1	2	1	1	3	1	2	2	1	1	1	1	1	1	2	1	0	1	2	2	1	1	1	1	2	1	1	1	1	1	1	0	1	1	1	1	1	3	3	2	1	0	1	1	1	1
1	1	0	1	1	1	1	1	2	1	1	1	0	1	1	1	2	2	2	2	1	1	1	1	1	1	1	1	1	1	1	1	1	1	1	1	1	1	1	1	1	2	1	2	1	1	1	2	2	1
0	0	0	0	5	3	6	5	7	9	7	8	1	2	3	3	1	1	0	2	4	0	4	2	5	5	6	4	3	3	5	3	1	0	0	0	5	5	3	3	7	7	3	5	2	0	1	2	1	2
5	0	2	2	11	11	13	11	15	16	16	15	9	10	9	10	9	9	8	10	8	8	10	13	9	8	10	10	12	10	10	10	0	0	0	0	7	12	8	9	10	11	6	11	6	5	5	8	8	8
1	1	1	1	4	5	6	4	6	6	8	8	1	2	2	1	0	0	1	0	3	3	4	4	7	6	7	7	3	5	7	8	1	1	1	1	3	8	5	2	7	7	3	2	1	0	0	1	0	2
1	1	0	1	26	25	26	23	31	33	30	33	16	23	22	23	11	15	12	15	25	12	15	20	25	28	24	23	23	26	26	24	1	0	0	1	20	22	22	23	24	23	20	26	15	9	9	19	15	17
0	1	0	2	8	7	6	7	7	7	10	7	1	3	6	6	0	0	1	1	6	4	5	8	5	6	6	7	7	7	8	8	0	0	0	0	2	3	1	1	2	4	3	4	0	0	0	0	1	1
0	0	1	0	4	5	6	4	5	4	7	6	3	3	3	3	3	4	3	4	3	2	3	4	5	5	4	4	5	4	4	5	0	0	0	0	5	5	4	4	5	5	4	5	3	3	3	1	3	4
4	3	0	1	14	15	12	17	15	15	15	14	8	12	14	12	6	8	11	8	13	11	7	10	16	17	13	14	16	14	15	17	0	0	0	1	6	8	8	8	13	12	7	9	5	3	2	4	2	2
9	4	4	4	56	50	57	47	79	72	59	71	35	41	44	50	30	46	42	46	44	36	44	44	67	71	63	60	39	59	50	54	5	5	2	1	51	53	44	59	78	71	63	68	47	36	39	44	46	34
12	6	3	4	53	55	54	46	77	67	68	71	32	36	39	46	45	48	38	45	31	29	38	41	58	59	62	59	46	63	46	48	5	6	7	7	59	51	53	57	76	79	68	69	42	41	41	47	52	43
1	3	3	1	8	10	9	6	17	17	16	16	3	7	6	6	5	8	6	8	5	4	8	6	8	9	10	7	6	9	6	6	1	1	2	1	6	6	6	8	10	10	8	12	3	2	3	4	3	5
1	1	1	0	8	8	7	7	9	10	9	9	5	4	4	6	6	5	7	6	5	4	6	4	7	7	8	7	5	9	9	10	0	0	1	0	7	6	5	8	8	7	6	8	2	1	4	3	4	6
0	0	0	0	9	12	12	13	10	11	10	11	3	4	5	6	4	5	3	5	7	5	3	8	7	7	7	7	10	12	9	10	0	1	0	0	10	11	9	9	6	8	5	6	3	0	1	3	4	2
4	1	1	0	8	7	7	7	8	10	7	8	2	4	5	5	2	4	4	2	4	3	4	6	7	5	7	8	7	5	9	7	1	0	0	0	1	1	2	1	4	5	4	5	0	0	0	0	1	1
0	2	1	1	3	3	3	3	3	4	4	4	2	2	4	4	3	3	2	3	3	3	3	5	4	5	2	4	2	5	4	3	0	0	1	1	4	3	2	1	4	5	6	4	2	0	1	2	2	2
3	1	1	1	8	9	7	8	8	9	9	9	8	8	8	8	5	9	9	9	8	6	7	9	10	10	8	9	10	10	9	10	1	0	0	0	9	7	6	8	8	10	8	8	7	7	7	7	8	8
4	1	0	4	12	10	12	9	11	9	9	10	3	7	3	6	5	4	0	4	6	3	8	5	7	7	7	6	2	7	8	5	4	0	0	0	7	7	5	6	10	8	5	6	3	2	2	4	4	2
4	1	0	0	14	16	15	17	12	12	13	13	4	5	6	5	7	5	6	5	8	8	6	11	10	7	8	6	9	9	9	10	3	0	0	0	13	14	15	12	7	6	5	5	2	3	0	1	4	5
9	4	5	4	11	10	9	11	9	8	8	7	4	5	5	5	5	6	4	4	6	6	8	6	9	6	6	7	8	8	8	9	4	0	2	2	9	9	9	9	7	3	5	7	2	3	2	3	5	4
4	1	1	0	2	5	6	5	14	15	14	14	2	6	5	5	6	7	8	8	9	7	12	12	6	7	4	5	5	5	8	8	4	1	1	2	4	6	4	3	16	15	12	14	3	3	2	6	12	9
4	1	2	4	1	1	2	1	3	6	5	4	0	1	3	2	3	3	5	4	4	4	4	3	3	3	3	2	1	1	1	0	3	1	2	4	1	0	1	0	5	4	4	4	2	1	3	3	4	3
0	1	0	0	1	1	1	1	2	3	3	3	0	1	2	0	1	1	0	0	3	2	2	3	3	2	3	2	2	2	2	2	0	1	1	0	2	1	2	2	3	2	2	3	1	1	0	0	2	1
0	1	0	0	4	2	3	4	5	5	2	4	4	5	5	5	4	4	4	5	3	4	3	4	4	4	4	5	3	4	4	4	1	0	0	0	3	3	3	3	3	2	2	3	3	3	3	3	4	2
3	2	0	2	7	10	7	7	9	8	7	8	6	6	6	6	6	6	5	6	5	5	5	5	7	8	7	7	7	8	6	7	3	0	0	0	7	6	7	7	3	6	3	5	3	5	5	5	6	4
2	1	0	1	7	9	10	8	9	11	10	8	6	6	7	6	8	9	7	6	8	7	9	7	10	11	10	10	11	11	9	9	1	1	0	0	7	8	7	8	7	8	7	8	7	7	6	8	10	8
1	0	0	2	4	4	4	3	7	9	10	7	5	5	5	6	5	6	5	5	4	2	6	5	5	4	4	6	7	7	5	5	0	2	0	0	2	3	1	2	5	9	7	8	3	3	2	4	8	5
1	2	1	2	7	7	8	9	13	12	16	10	3	5	5	2	2	3	2	1	4	5	1	3	8	6	8	8	4	7	8	9	0	0	0	0	6	7	4	5	8	5	3	5	2	3	2	2	6	3
1	2	0	0	0	1	4	1	9	10	11	9	0	1	0	4	0	0	0	0	2	0	0	2	0	3	1	0	1	3	4	3	0	0	0	0	1	3	0	0	3	5	0	4	0	0	0	0	0	1
0	1	0	1	11	10	14	12	14	10	11	12	4	7	7	9	2	6	5	4	10	8	9	12	10	10	9	11	10	11	12	11	0	1	0	0	10	13	9	10	9	12	6	9	5	5	5	6	7	6
0	0	0	0	7	9	8	8	7	7	7	6	3	3	5	4	3	4	3	6	5	1	4	2	7	7	4	4	6	7	7	7	0	0	0	0	8	7	5	7	3	6	5	2	3	1	1	4	2	3
12	11	5	13	23	25	24	22	21	18	17	19	15	17	19	16	13	13	11	18	20	12	14	15	22	21	24	23	23	23	20	21	6	5	5	6	25	24	23	23	15	18	14	14	16	15	10	15	12	16
1	1	0	2	4	3	1	3	4	4	6	6	3	2	3	2	1	3	1	3	1	2	2	4	4	5	5	5	2	4	4	5	0	1	0	0	1	2	2	3	3	1	2	3	1	0	0	1	1	2
6	3	3	4	4	4	5	4	6	6	5	5	4	4	3	4	2	3	3	6	4	3	3	5	5	4	4	4	4	3	5	4	7	1	0	0	6	5	5	5	5	6	5	5	3	6	2	3	3	3
2	1	1	1	4	4	3	3	5	5	4	3	1	4	3	4	1	2	1	2	2	1	3	3	2	4	2	2	3	5	5	4	1	0	0	0	4	2	4	2	5	4	1	4	1	2	2	2	3	1
4	2	1	4	7	8	6	7	8	7	7	7	5	4	7	5	4	4	5	4	5	4	2	3	7	6	6	6	5	6	6	7	3	2	0	0	8	7	8	7	5	3	2	3	4	3	1	4	3	4
1	0	0	0	3	4	4	3	5	6	4	6	2	3	4	4	1	3	1	4	3	3	3	3	3	3	3	3	1	3	3	4	1	0	0	0	3	3	3	2	5	4	3	3	1	2	1	1	3	3
0	0	0	0	7	6	5	4	4	3	3	4	3	3	1	3	3	2	4	2	5	3	1	3	5	3	4	4	3	4	4	3	0	0	0	0	5	4	5	3	1	5	2	2	0	1	0	1	2	2
0	0	0	1	3	3	4	3	3	4	5	7	2	3	2	3	1	2	1	3	3	2	5	3	5	6	4	6	3	3	1	3	0	1	0	0	5	4	5	5	3	3	3	3	1	1	0	3	3	4
5	5	4	6	14	12	13	15	5	5	4	4	0	2	3	3	2	2	4	1	13	14	16	18	6	7	8	3	6	6	7	6	5	2	1	0	12	12	10	5	2	1	0	2	0	0	0	0	2	1
7	2	3	2	13	17	16	12	25	28	29	27	6	14	11	11	7	9	11	12	13	11	16	15	16	15	18	11	10	17	17	17	4	2	1	2	16	12	15	14	22	26	24	24	13	9	7	14	16	15
7	3	1	4	8	9	13	13	11	11	10	11	4	5	6	9	4	7	5	5	11	6	7	7	10	9	8	8	8	7	10	11	0	1	1	1	10	10	9	9	7	2	1	4	2	2	1	1	4	1
2	1	2	1	5	3	5	3	5	4	2	4	2	3	3	5	4	4	2	4	3	4	4	4	4	3	3	3	4	4	4	3	1	1	1	0	5	4	5	5	5	4	4	4	3	2	2	4	3	3
0	0	0	0	2	2	1	1	1	2	1	2	2	0	2	1	1	0	1	0	1	2	2	2	1	1	1	1	1	1	1	1	0	0	0	1	2	2	2	2	1	2	2	2	0	0	1	1	2	1
1	0	1	1	7	7	7	3	3	8	5	6	2	2	2	1	2	3	1	6	0	2	3	2	5	2	3	3	4	6	3	3	0	1	1	0	4	5	3	4	8	7	7	7	3	2	1	5	3	4
0	0	0	0	3	4	5	3	1	3	2	4	0	0	0	1	0	0	0	0	0	0	0	0	0	0	1	0	0	0	0	0	0	0	0	0	4	2	2	2	0	1	0	2	1	0	0	0	0	0
1	1	1	1	1	0	2	2	2	8	7	8	1	2	1	0	0	1	0	1	4	1	1	4	1	1	1	1	2	1	0	3	1	0	0	1	1	1	2	0	1	3	3	3	0	0	0	0	1	1
3	3	2	1	3	5	7	7	27	26	25	27	3	10	8	10	10	10	10	11	14	13	11	12	9	7	6	6	6	4	5	9	3	1	2	2	8	8	5	3	23	27	20	28	5	5	3	4	19	16
0	0	0	0	0	1	0	0	6	8	9	7	0	0	0	0	0	0	0	0	2	1	1	2	0	0	0	0	0	0	0	1	0	0	0	0	0	0	0	0	3	6	3	4	0	0	0	0	1	0
4	0	1	1	4	5	4	5	5	5	5	4	2	2	3	4	1	2	1	2	2	2	4	4	5	4	3	3	5	5	5	4	2	3	2	2	5	5	4	5	4	4	4	4	2	2	1	1	3	2
5	2	0	2	1	1	4	1	2	2	1	2	0	0	0	1	0	0	1	1	2	3	3	4	2	3	2	2	2	2	2	2	4	3	2	2	3	2	3	3	4	3	1	2	3	2	1	1	2	2
2	0	0	1	4	4	3	4	4	6	5	4	1	2	4	4	1	2	2	3	1	1	1	4	3	3	4	1	4	4	5	3	0	0	0	0	2	4	0	1	3	3	3	3	1	1	0	1	1	1
1	2	1	2	9	13	8	11	22	19	20	20	2	6	9	6	2	4	4	7	8	7	8	10	7	9	11	8	5	10	11	12	0	1	1	1	5	5	7	6	14	13	10	15	4	2	3	4	8	5
3	2	0	1	8	8	8	8	8	3	7	6	5	4	8	8	2	4	3	3	7	4	5	5	7	7	8	8	8	9	9	8	1	0	1	0	7	6	5	7	7	7	5	6	4	2	0	4	2	5
18	14	13	19	26	25	24	25	24	24	25	25	15	19	23	23	19	20	15	23	18	15	23	25	24	24	22	23	24	24	26	23	15	11	11	12	18	20	19	22	22	26	23	24	16	18	16	16	19	17
1	1	1	1	26	27	25	26	11	18	17	18	3	4	5	6	4	3	5	7	5	3	4	4	13	14	13	9	7	13	11	5	1	0	0	0	31	26	28	22	19	19	20	19	7	5	6	8	6	3
1	0	0	0	4	5	5	5	3	5	4	3	3	4	3	3	2	2	3	3	5	4	2	2	3	2	4	4	2	3	3	3	0	0	0	0	3	4	3	2	2	4	3	3	2	2	1	0	2	3
0	0	0	1	4	3	5	3	7	6	7	4	1	3	5	5	2	3	2	3	2	1	5	6	8	7	8	7	6	5	7	8	0	0	0	1	1	2	0	0	3	5	3	3	0	0	0	1	3	0
0	0	0	1	8	6	7	7	9	5	5	3	4	5	6	6	4	7	6	5	5	4	5	8	3	5	4	7	5	8	8	9	0	1	1	1	5	3	5	2	4	5	5	4	3	1	2	3	4	1
0	0	0	0	5	7	9	9	17	16	13	13	4	7	8	9	3	6	6	3	3	6	5	8	13	9	9	11	12	12	15	13	1	0	0	0	1	3	2	3	8	7	2	5	1	0	0	1	3	2
7	5	4	5	7	8	7	8	8	8	9	8	5	6	6	7	7	7	8	7	7	5	7	7	8	7	7	8	8	8	8	6	4	3	4	5	7	7	7	7	8	8	8	8	3	4	4	5	6	7
0	0	0	0	10	7	10	7	9	7	10	11	3	3	3	2	1	1	2	1	7	4	3	5	5	8	7	4	4	8	7	9	0	0	0	0	5	5	3	2	0	9	4	7	1	0	0	2	3	1
7	3	4	3	15	18	15	15	22	22	20	22	14	15	14	14	7	11	8	11	16	12	14	14	15	13	10	15	15	16	15	13	5	4	2	3	14	15	14	13	14	17	9	14	9	9	7	12	9	7
3	0	1	2	12	11	11	11	10	14	12	13	5	8	9	8	4	5	3	5	6	4	8	8	10	12	11	9	8	12	12	11	1	0	0	0	10	11	8	11	10	7	5	7	3	4	3	4	6	5
2	0	0	0	7	10	11	11	15	11	10	12	5	7	6	10	1	4	1	4	5	2	4	5	10	8	11	8	11	9	10	11	0	0	0	0	1	6	1	2	7	5	2	5	0	0	1	2	2	1
2	1	0	1	6	12	9	10	15	15	12	13	2	5	4	7	2	3	3	4	5	3	6	6	5	11	11	10	8	11	13	12	0	0	0	0	3	7	5	4	4	11	5	6	0	1	1	2	1	3
0	0	0	0	7	3	7	2	7	9	8	6	0	0	2	1	0	1	0	1	5	4	3	2	7	4	6	4	4	4	5	5	0	1	1	0	0	2	3	2	7	6	3	3	1	0	0	0	2	0
1	1	0	0	3	3	1	2	10	9	10	7	2	3	3	4	4	5	3	5	7	3	3	3	4	5	3	3	3	4	5	6	0	0	0	0	0	2	0	0	7	5	3	4	2	0	1	2	4	2
1	1	1	0	10	10	9	9	8	10	8	7	0	2	4	4	0	2	1	1	5	5	7	4	6	6	8	7	5	6	7	6	0	0	0	0	8	7	10	7	5	4	4	4	1	2	0	1	3	1
0	0	0	0	3	1	1	2	7	5	5	5	1	2	0	1	0	3	1	3	4	3	1	3	5	3	4	5	2	2	3	3	1	1	1	1	0	1	0	1	1	3	2	1	1	0	1	3	1	0
6	5	5	7	9	8	7	9	7	6	7	6	5	6	7	9	4	6	6	5	6	5	4	7	8	10	8	6	9	8	8	9	6	4	5	1	8	8	9	7	6	7	6	10	6	7	3	8	7	7
1	0	0	0	5	5	5	6	5	4	5	5	1	2	2	2	0	2	3	4	2	2	5	4	4	3	4	2	4	4	3	4	0	0	0	0	5	5	4	3	2	1	1	1	1	2	0	1	0	0
1	0	0	0	15	16	14	15	16	12	12	12	11	11	13	13	9	13	11	7	12	6	12	14	13	14	13	13	14	13	14	12	3	0	0	0	12	13	12	12	13	13	14	14	9	7	9	12	12	13
2	0	0	0	9	9	10	10	14	16	15	14	7	8	5	8	6	7	7	6	10	7	9	10	8	6	7	8	6	9	7	11	2	0	0	0	7	6	5	3	8	10	3	7	1	2	3	2	6	2
3	0	0	0	8	8	8	8	3	3	3	5	0	0	2	1	1	2	0	1	3	3	3	4	3	3	2	2	1	5	4	6	2	0	0	0	6	5	6	5	3	0	0	2	1	1	0	0	1	2
5	4	5	6	4	5	5	4	19	16	15	18	4	6	5	2	13	9	10	9	8	9	7	11	11	11	6	7	6	8	9	6	3	8	8	7	3	4	7	9	18	16	12	12	7	9	4	12	12	10
0	0	0	0	5	5	5	4	6	6	5	5	1	3	3	5	0	0	0	2	3	1	4	5	6	6	5	6	2	6	5	5	0	0	0	0	4	3	2	2	2	3	1	1	0	0	0	0	0	0
0	0	0	1	5	6	6	4	8	8	7	6	4	4	4	3	3	4	4	5	4	3	4	8	7	4	4	5	7	8	7	6	0	0	0	0	2	4	4	2	5	6	4	6	3	3	2	2	5	2
0	0	0	1	3	6	6	3	7	7	7	7	4	4	4	2	4	5	4	4	5	3	5	7	4	4	4	4	5	6	5	4	0	0	0	0	3	5	4	3	5	7	5	6	3	2	3	3	5	2
0	0	0	2	27	23	26	24	41	33	36	29	11	24	25	31	21	30	23	26	34	24	31	32	37	35	31	32	25	37	32	28	1	1	1	0	16	19	15	20	35	33	33	36	20	21	16	27	33	30
0	1	1	1	22	22	23	21	30	31	30	31	19	23	23	24	18	22	20	20	23	20	21	22	27	26	25	25	25	25	27	26	1	0	0	1	15	16	14	13	28	28	24	26	17	14	13	17	19	19
3	2	3	3	4	5	5	6	8	7	6	8	3	3	3	4	0	2	0	0	5	5	2	2	6	5	5	6	7	8	7	7	1	1	0	0	2	4	4	4	5	6	2	4	1	1	1	1	1	1
5	4	0	3	8	7	6	6	9	11	9	9	5	7	4	4	3	8	6	7	6	4	4	6	8	8	6	5	5	5	8	8	3	2	1	2	2	2	5	3	6	6	6	6	3	2	3	4	3	4
1	0	0	0	0	0	0	0	7	4	2	5	2	1	1	1	2	3	2	3	2	4	0	2	1	3	3	2	2	2	3	1	1	0	0	0	1	0	0	0	2	3	1	1	1	0	1	1	1	1
16	6	1	6	49	49	55	55	65	68	68	66	35	47	43	47	25	27	19	34	48	32	36	45	62	60	60	57	49	56	57	62	6	4	3	2	31	40	30	31	46	56	37	46	19	16	16	25	28	19
0	0	0	1	4	3	3	3	2	1	1	1	0	2	0	1	2	1	1	2	1	2	1	1	1	1	0	2	2	1	1	1	0	0	0	0	2	1	2	1	2	2	3	2	2	1	1	2	1	1
2	2	0	0	5	8	7	6	5	3	4	4	1	2	2	2	3	4	0	4	1	3	0	1	2	2	2	3	2	4	3	3	2	0	0	0	5	3	4	3	5	2	1	2	2	1	1	1	2	0
0	0	2	0	5	5	5	5	0	1	2	0	0	1	1	1	2	0	2	0	2	2	2	2	1	1	2	2	1	1	2	1	0	0	0	0	4	5	5	5	1	0	1	0	1	1	1	0	1	1
0	0	0	0	10	9	10	11	1	2	2	2	0	0	0	0	1	0	0	1	2	1	2	2	1	1	0	0	1	1	1	1	0	0	0	0	11	12	10	9	2	0	0	1	1	0	0	0	0	1
0	0	0	0	4	3	4	3	2	4	4	2	0	0	1	0	0	1	0	1	2	1	0	1	2	2	2	2	1	1	1	3	0	0	0	0	3	4	3	3	2	4	3	3	0	1	0	1	0	0
0	0	1	0	7	3	5	3	6	6	1	4	3	5	6	6	4	3	4	3	1	2	1	0	5	6	9	8	8	12	13	12	1	2	0	2	1	1	0	1	4	5	4	9	1	2	2	1	3	5
11	8	6	11	15	15	16	16	11	11	11	11	6	9	7	7	9	8	11	11	12	11	10	12	11	12	10	11	10	13	13	13	9	7	8	7	16	16	14	15	12	12	12	11	9	7	8	10	9	11
0	0	0	1	7	7	7	7	3	4	4	3	1	0	1	2	1	2	1	1	3	3	2	5	2	2	2	3	3	2	1	2	0	0	0	0	7	7	6	5	0	1	1	1	1	2	2	2	2	0
0	1	1	1	11	11	14	13	28	20	19	18	10	11	10	13	5	12	5	15	10	9	8	9	20	16	16	18	15	17	21	21	0	1	0	0	7	6	10	10	20	14	10	11	2	1	1	9	6	5
5	2	2	2	14	11	11	10	14	15	14	15	6	9	9	9	6	8	5	9	6	7	14	11	10	13	10	10	12	12	14	14	6	2	1	0	12	11	10	10	13	11	9	12	7	7	7	7	9	9
2	1	1	2	5	6	6	4	8	8	9	6	2	4	4	4	3	4	2	4	2	5	8	6	6	6	5	6	7	8	10	9	2	0	0	1	3	4	3	3	6	3	3	4	3	1	2	1	3	4
1	2	1	1	6	7	7	8	5	9	9	5	1	4	3	7	1	2	1	3	4	2	2	2	2	4	3	3	4	6	6	7	1	1	1	2	7	8	4	6	6	4	3	5	4	1	2	3	1	1
0	0	0	0	5	5	5	5	10	6	4	6	3	2	5	5	2	3	1	2	4	6	5	3	9	6	8	8	8	9	9	11	0	0	0	0	3	4	3	2	8	4	4	2	2	2	0	2	3	2
3	1	1	2	3	3	3	3	3	3	2	3	2	3	3	3	2	3	2	2	2	1	2	2	2	3	3	3	3	3	3	3	1	1	1	0	3	3	3	3	2	2	1	2	0	0	2	2	1	2
3	1	1	1	2	2	2	2	3	3	2	3	1	0	0	1	1	0	0	1	1	2	2	3	2	2	3	3	1	3	3	2	0	0	0	0	2	2	2	2	2	2	0	0	0	1	0	1	1	0
2	0	2	2	4	4	4	4	4	7	6	6	2	3	3	3	1	3	1	3	3	3	5	5	4	5	4	5	4	5	5	5	1	1	0	0	4	5	3	3	3	4	2	4	2	1	2	2	3	1
7	1	0	1	7	3	5	5	6	11	10	12	2	4	4	4	4	4	4	4	11	7	10	5	5	7	8	6	5	7	8	9	1	0	0	0	7	2	4	3	5	7	5	6	1	1	1	2	5	4
0	0	0	0	9	11	11	11	5	5	6	4	0	0	1	0	2	5	1	4	5	3	4	6	2	1	1	1	0	3	1	2	1	0	0	0	10	10	9	10	6	5	3	3	0	0	0	0	4	1
7	3	1	2	12	10	11	9	10	8	8	8	7	7	8	10	7	8	5	8	9	9	8	10	10	10	11	10	10	9	11	11	3	1	0	1	8	10	6	8	9	10	6	8	3	3	4	5	6	5
0	0	0	0	4	3	3	0	10	9	8	8	2	3	1	7	5	7	6	7	3	1	4	3	3	8	8	6	7	6	10	9	0	0	0	0	2	5	4	3	10	11	11	12	4	0	3	4	5	6
1	0	0	0	7	5	5	6	9	10	9	8	3	7	5	6	2	5	1	5	11	6	4	4	8	8	9	5	2	9	9	10	1	0	0	0	4	3	2	2	9	10	7	9	2	3	1	2	2	3
8	3	2	2	10	10	11	9	13	14	15	17	5	9	6	9	1	4	3	4	7	6	6	8	9	13	10	10	6	10	8	12	3	1	2	1	4	2	4	2	4	10	3	3	2	1	0	3	3	2
3	2	0	2	4	3	4	1	7	6	6	7	1	1	2	4	5	9	7	6	2	1	1	3	3	2	2	4	4	3	3	3	1	3	0	0	4	2	4	1	7	6	5	6	1	0	1	2	4	6
2	0	1	1	5	5	6	4	4	5	5	6	2	5	6	4	3	2	1	3	5	4	5	5	4	5	5	6	4	5	4	5	1	0	1	0	3	3	2	2	4	3	1	2	2	1	0	1	3	2
3	3	4	3	11	6	9	11	15	14	11	17	4	9	7	8	5	6	5	7	6	8	8	9	7	7	11	10	8	6	7	9	5	2	2	2	6	6	6	6	12	13	10	12	5	5	5	6	9	6
0	0	0	0	5	8	5	6	5	7	7	5	4	4	5	3	1	1	1	2	4	2	4	4	5	5	5	5	4	6	8	6	0	0	0	0	2	4	2	2	2	5	4	3	0	1	0	0	1	2
0	0	0	0	4	2	3	3	7	5	5	4	1	2	2	2	0	2	1	2	1	1	2	0	2	3	1	2	2	3	4	4	0	0	0	0	2	1	1	1	4	3	3	4	1	0	0	1	1	0
27	19	15	25	33	32	33	33	36	34	36	35	23	26	30	30	28	30	30	33	40	28	35	34	35	31	35	35	33	32	36	33	9	5	4	4	14	18	19	12	31	29	26	27	10	10	8	11	17	18
0	0	0	0	2	2	2	2	5	4	4	5	0	0	1	1	1	3	1	1	1	1	3	2	1	1	1	0	1	1	2	0	0	0	0	0	0	0	1	0	2	3	3	4	0	0	0	0	2	1
0	0	0	0	1	3	1	0	4	3	3	4	5	3	2	4	3	4	3	2	1	0	1	2	2	3	3	1	1	2	3	3	0	0	0	0	0	2	2	1	3	3	3	5	3	3	2	3	4	2
0	0	0	0	5	1	2	3	7	3	2	4	4	4	5	4	5	6	2	5	6	6	3	6	4	8	9	8	12	14	15	13	1	0	0	0	0	0	2	0	4	4	3	2	1	2	1	2	3	3
6	1	1	4	16	13	12	12	23	25	21	26	4	6	4	6	5	6	5	7	9	7	9	14	15	14	10	10	9	12	12	18	2	3	2	2	14	12	14	13	16	23	15	21	5	1	2	7	8	5
6	3	1	3	11	10	10	11	10	10	11	12	7	10	8	11	3	7	2	5	6	9	7	6	11	11	10	11	7	12	12	12	3	2	4	3	10	12	10	8	10	10	8	9	5	6	5	8	7	7
4	0	0	0	10	12	9	12	10	11	13	10	7	7	9	7	5	9	6	4	10	8	9	9	11	9	9	10	10	10	12	13	0	0	0	0	7	5	7	6	9	6	3	6	2	1	0	3	3	1
2	1	0	2	0	2	4	2	8	7	8	7	1	1	2	2	1	1	0	1	2	3	4	5	1	1	2	2	2	3	3	4	0	1	0	0	2	1	0	0	1	4	2	3	1	0	1	0	0	2
3	2	0	2	7	8	9	8	12	12	12	12	6	8	7	8	6	9	6	7	9	7	9	12	9	7	6	7	10	10	11	9	3	0	0	0	7	8	7	7	9	8	7	8	4	4	4	6	8	7
3	1	1	1	5	6	7	4	7	6	5	7	2	4	5	4	2	2	4	3	4	2	3	4	4	6	5	5	6	8	5	6	1	1	1	1	4	5	5	3	2	5	3	4	3	1	3	2	2	1
3	0	0	2	9	8	8	7	9	7	9	9	5	5	5	4	3	5	4	4	7	7	6	7	9	7	7	9	7	8	10	9	2	1	2	1	8	8	8	8	4	5	5	7	2	2	3	3	3	3
1	0	0	1	10	9	11	10	14	13	14	11	2	5	4	5	1	3	1	0	7	4	4	7	12	11	9	9	4	10	13	11	0	0	1	0	7	10	7	5	7	9	8	7	5	1	3	2	4	1
0	0	0	1	20	20	25	23	23	24	19	23	7	12	14	13	3	6	6	5	21	12	14	15	20	18	18	17	19	21	21	22	0	0	0	0	14	9	13	8	13	18	13	15	2	0	2	4	5	1
23	20	22	19	28	27	28	27	30	29	30	30	24	23	26	25	20	21	19	22	22	22	21	25	28	23	24	24	27	27	24	23	21	17	16	15	24	24	22	21	26	26	27	26	19	15	17	18	20	22
22	18	21	19	27	27	28	27	28	28	29	29	24	24	27	26	20	19	19	22	22	23	21	25	28	24	24	24	27	28	25	24	22	17	16	15	23	23	22	22	26	24	25	24	19	15	18	19	19	20
7	9	6	8	10	11	12	11	13	14	13	13	7	7	8	6	7	6	9	7	11	8	12	14	11	12	11	10	8	9	12	11	8	7	7	7	11	11	9	12	8	11	10	8	5	6	5	6	7	6
10	10	10	11	11	11	11	11	10	11	10	11	10	8	11	10	9	8	9	10	11	9	11	11	11	11	11	11	11	10	11	11	10	9	9	8	11	11	11	11	10	10	11	10	7	8	7	7	8	8
1	0	0	0	11	10	10	6	12	17	15	13	5	8	9	12	3	6	3	5	3	4	7	7	9	12	8	9	8	12	13	11	1	0	0	0	2	3	1	2	7	9	4	7	2	3	0	3	2	3
1	1	1	1	4	3	5	1	3	5	3	4	1	2	2	2	0	1	2	0	2	2	2	3	3	4	4	3	3	4	4	5	0	1	0	0	0	0	0	0	1	3	0	1	1	0	1	1	1	0
5	1	0	3	13	11	14	9	15	11	8	8	8	9	11	12	5	9	6	7	10	10	6	8	13	13	12	12	13	13	14	13	7	0	2	1	7	9	7	9	13	12	12	10	8	6	4	8	7	8
5	2	1	2	11	13	13	13	17	17	17	17	10	12	11	10	7	11	7	5	12	11	10	12	10	14	13	13	13	13	13	14	6	2	1	1	10	13	12	12	12	15	12	13	7	7	6	8	7	5
15	5	4	9	21	21	19	16	27	29	27	28	10	14	15	12	15	17	11	18	23	17	16	20	21	21	15	16	17	22	20	20	7	5	4	5	13	14	17	11	24	29	19	21	8	7	10	12	17	16
2	0	1	2	7	7	6	7	9	8	10	7	4	6	3	5	5	6	7	5	9	6	8	9	8	7	6	8	7	7	8	10	0	0	0	0	6	4	5	3	6	5	8	7	5	3	2	6	7	6
7	3	2	5	18	20	19	18	22	22	22	23	14	16	17	19	13	17	11	14	21	18	19	21	21	20	21	20	19	20	20	21	5	1	0	2	17	17	15	13	18	21	16	20	12	9	9	12	15	13
1	0	0	1	14	15	21	12	17	23	26	17	10	10	8	10	6	5	4	3	11	7	9	10	13	14	15	12	12	14	18	11	0	1	0	0	9	8	5	9	11	13	5	10	5	3	1	7	5	4
2	1	1	1	9	13	15	16	13	17	19	19	7	6	9	10	4	3	4	5	10	5	10	11	14	13	12	12	9	14	13	12	1	0	0	0	4	6	5	4	3	6	3	6	2	0	0	2	4	2
1	1	0	1	5	3	5	5	5	4	3	2	2	3	2	3	1	2	1	2	2	1	0	1	4	5	3	4	4	2	3	2	0	0	1	1	4	3	4	2	4	3	2	3	1	3	1	3	4	2
0	0	0	0	19	26	29	24	38	44	40	38	16	21	23	27	7	15	7	10	23	18	19	19	22	28	26	27	22	27	28	26	1	0	1	1	26	27	22	21	21	38	24	29	13	9	9	13	16	6
2	0	1	1	6	6	6	5	4	4	4	3	1	0	2	1	2	1	2	1	4	1	1	3	5	5	4	3	2	4	6	6	0	0	0	0	6	5	5	6	3	5	3	4	1	1	0	1	2	1
4	1	0	0	16	19	16	17	11	9	12	11	4	8	4	4	2	5	2	6	5	3	6	5	7	9	9	5	6	7	6	9	1	0	0	1	15	15	16	14	6	9	4	6	1	2	1	3	6	2
7	1	0	2	15	19	19	18	21	22	22	20	11	14	13	15	4	8	5	5	12	12	10	13	19	16	15	19	15	18	18	20	3	1	0	0	12	10	6	7	11	13	8	9	3	2	2	3	4	3
0	0	0	0	4	3	4	4	4	2	4	3	3	4	5	5	3	5	4	3	5	2	2	3	4	5	4	5	5	4	5	5	0	0	0	0	3	4	4	1	3	3	4	5	2	1	2	5	3	2
6	1	2	4	41	43	39	39	46	50	46	51	30	45	38	40	28	37	29	31	44	33	37	42	43	38	42	38	42	41	39	43	3	1	1	1	30	32	34	27	44	42	33	39	25	24	19	26	33	28
4	3	3	2	13	12	16	14	20	17	18	16	11	17	21	20	20	19	14	19	19	15	19	23	25	26	25	25	25	25	25	24	3	3	1	0	9	8	11	7	18	20	9	15	10	5	8	15	18	15
2	2	1	2	11	13	15	11	18	19	17	20	9	12	13	9	11	9	8	7	15	11	10	15	14	14	13	15	12	14	16	17	2	2	1	0	12	9	10	9	15	16	14	14	10	5	8	7	8	10
2	0	0	0	2	2	1	2	6	7	6	7	2	3	4	4	2	3	2	2	4	3	2	2	4	6	4	4	5	4	6	4	2	0	0	0	3	1	2	2	4	7	3	3	3	2	2	3	3	2
0	0	0	0	2	4	4	5	6	6	8	9	1	3	2	2	0	0	0	0	1	0	0	3	1	1	0	2	1	2	6	5	0	0	0	0	1	1	2	3	5	3	1	3	0	0	0	1	0	1
1	1	1	0	7	10	7	8	11	11	11	8	1	3	3	5	1	1	0	1	5	2	2	3	8	8	8	8	3	5	4	8	0	0	1	0	4	7	4	6	4	5	3	4	0	0	0	1	0	0
0	0	0	0	12	20	15	15	21	25	24	25	3	6	10	8	1	2	4	3	9	3	3	5	11	12	13	13	9	14	11	15	1	0	0	0	12	15	13	11	16	15	8	12	5	2	2	4	3	3
4	0	1	3	6	5	10	7	7	9	9	8	5	5	5	5	1	1	3	4	9	7	8	8	11	9	8	7	8	10	10	8	1	0	0	0	5	3	3	2	9	8	2	7	4	1	1	3	4	2
0	0	0	1	20	15	15	17	19	21	22	17	5	14	12	15	3	9	5	2	13	5	8	11	20	15	17	15	11	19	17	19	0	0	0	0	9	6	9	8	10	16	11	13	3	1	1	3	4	3
5	3	2	3	11	12	14	9	29	25	28	25	8	9	8	11	4	7	7	7	11	7	11	16	13	13	10	9	8	10	12	10	4	4	1	1	15	10	7	7	15	19	8	18	6	4	2	4	7	5
7	7	5	13	68	71	75	72	79	83	88	79	54	62	64	63	41	51	44	51	64	52	61	67	71	73	74	75	76	78	73	71	7	5	7	3	65	66	58	61	69	76	61	68	51	51	42	53	52	48
2	1	0	1	4	6	7	4	11	12	12	10	3	4	2	3	3	3	2	3	4	3	5	3	4	5	4	5	2	6	5	7	0	0	0	0	3	3	1	1	6	8	4	5	1	0	0	3	3	1
2	0	0	1	12	16	18	15	33	28	37	34	9	10	15	12	10	10	9	12	14	9	9	15	22	18	18	17	12	14	16	17	0	1	0	0	11	11	10	11	23	27	24	32	11	8	6	16	13	9
8	8	7	6	11	13	12	13	12	11	10	10	8	5	7	7	4	7	4	6	10	11	9	10	10	10	9	10	7	11	9	10	3	3	4	4	12	12	12	12	10	10	9	10	7	9	4	8	8	7
2	2	2	1	5	5	5	5	5	3	2	3	1	1	2	2	1	4	3	4	4	3	4	3	3	4	3	3	3	3	3	4	3	1	1	1	5	5	3	5	4	3	2	2	1	2	1	0	3	1
11	6	3	6	20	21	26	24	24	29	29	34	15	17	17	17	7	10	5	13	19	14	13	17	24	21	22	16	19	21	21	23	11	5	2	4	21	17	18	20	23	24	15	19	16	7	7	17	12	8
3	2	1	3	22	21	27	25	22	29	25	30	15	16	15	15	13	14	12	9	23	15	19	21	19	24	18	23	22	17	22	22	1	2	1	1	17	21	15	17	14	22	13	18	10	10	7	12	10	11
6	2	2	4	51	52	53	51	51	47	44	44	36	39	41	42	36	39	41	35	42	37	44	43	45	44	44	43	45	48	47	49	10	1	3	2	50	50	50	50	47	46	43	45	35	34	34	37	28	34
5	4	2	3	8	7	8	7	8	9	9	8	4	5	7	8	5	5	5	6	8	6	7	9	7	9	11	10	10	10	10	9	5	2	1	1	8	9	9	10	8	5	6	7	3	6	5	4	4	5
0	0	0	0	3	3	3	3	0	0	0	0	0	0	0	0	0	0	0	0	1	0	0	0	0	0	1	0	0	0	0	0	0	0	0	0	1	1	1	1	0	0	0	0	0	0	0	0	0	0
0	0	0	0	5	5	5	5	7	6	6	5	1	4	5	5	3	3	1	3	1	3	4	2	4	4	4	5	4	4	4	3	0	0	0	0	1	2	2	1	5	4	4	6	2	1	1	1	2	1
0	0	0	0	3	3	3	3	3	3	3	4	2	3	3	2	1	2	2	2	3	1	1	3	1	2	2	2	3	2	3	3	0	0	0	0	1	2	0	0	3	3	1	3	1	1	1	1	3	1
0	1	0	0	4	3	3	3	3	2	2	4	1	1	2	1	1	2	0	1	3	1	2	1	2	3	2	3	2	3	3	3	1	0	0	0	3	2	4	3	2	2	2	2	1	0	0	1	1	0
2	1	3	2	8	9	11	9	13	15	14	12	6	10	8	7	5	4	4	5	7	5	3	8	9	10	9	9	10	9	9	9	1	0	0	1	7	8	7	8	7	10	7	10	4	4	1	4	6	5
0	0	0	0	4	4	4	3	5	5	5	4	2	2	3	3	3	2	1	2	4	4	3	5	3	4	5	6	5	4	4	2	1	1	1	0	3	3	4	2	3	4	1	3	1	0	1	2	2	0
0	1	0	0	2	3	3	3	5	7	6	8	0	1	2	3	1	1	0	1	1	2	1	1	5	4	3	1	2	2	3	3	0	0	0	0	1	1	1	1	2	4	2	3	0	0	0	0	1	0
0	0	0	0	0	2	2	2	4	2	5	3	2	3	3	1	1	2	2	1	4	3	3	3	3	4	4	2	3	4	2	5	0	0	0	0	1	1	1	2	3	3	1	3	1	0	1	1	2	1
0	0	0	0	0	2	1	1	3	2	3	4	0	0	1	0	0	0	0	0	3	2	1	4	1	1	0	0	0	1	1	1	0	0	0	0	2	1	0	2	0	2	1	1	0	0	0	0	1	1
4	2	2	2	5	5	5	4	5	5	5	4	4	3	4	4	4	3	4	3	5	4	5	5	4	5	4	3	4	5	5	5	4	0	0	1	3	4	3	3	4	3	3	3	2	1	1	3	2	2
0	0	0	0	5	6	6	6	9	9	9	11	2	4	5	3	3	4	1	3	4	1	2	4	6	7	4	7	5	4	5	7	0	0	1	0	5	6	4	2	6	6	1	5	2	2	0	1	2	1
0	0	0	0	11	8	11	8	12	11	10	9	3	7	4	7	2	3	2	2	6	4	5	6	8	9	5	3	6	7	7	10	0	0	0	0	6	6	5	5	5	6	5	3	1	3	1	0	3	2
1	1	0	1	13	14	13	13	18	17	16	16	1	6	7	8	5	10	5	6	16	8	9	13	14	15	16	16	14	17	15	15	2	0	0	0	6	5	7	6	15	14	9	13	2	2	4	3	5	6
0	0	0	1	1	0	1	1	0	2	4	1	0	0	0	0	0	0	0	0	2	0	2	0	1	0	1	2	1	2	3	1	0	1	0	0	7	5	4	4	3	8	5	6	3	3	2	4	2	2
0	0	0	0	3	5	6	5	10	8	9	8	2	1	1	2	1	2	0	2	3	0	1	3	4	4	5	3	1	1	2	3	0	1	0	0	1	1	0	0	2	3	3	2	0	0	0	1	2	0
0	0	0	0	7	6	7	6	8	5	5	6	7	4	3	5	3	2	2	2	4	4	3	5	4	6	5	5	7	6	6	6	0	0	0	0	2	3	3	2	4	3	2	1	1	1	1	3	3	1
0	0	0	0	0	0	0	1	2	1	1	2	0	0	0	0	0	0	0	0	3	3	2	3	0	0	0	0	1	0	0	0	0	0	0	0	1	1	1	0	1	1	1	0	0	0	0	0	1	0
0	1	0	0	10	9	12	13	16	18	25	20	9	15	12	11	3	7	5	7	13	15	11	14	20	19	17	18	13	16	17	16	0	0	0	0	11	10	13	12	22	16	15	20	11	5	4	12	15	10
0	0	0	1	2	2	3	0	6	7	9	9	3	3	2	0	0	2	2	2	0	0	1	3	2	2	1	1	3	1	2	4	0	0	0	0	1	0	2	1	3	6	6	7	0	1	0	0	2	2
18	6	4	9	23	29	30	27	33	35	33	34	15	16	16	17	12	13	10	16	21	15	20	24	23	25	23	24	23	26	25	28	10	2	3	3	23	23	24	24	21	26	14	21	9	5	6	12	17	14
2	3	1	1	10	11	16	12	22	23	20	22	9	9	8	10	2	4	2	7	10	10	8	9	8	11	11	11	10	13	11	15	0	1	1	1	12	10	9	8	9	19	9	10	5	4	3	7	4	7
3	2	1	2	15	16	19	13	16	17	17	18	9	14	14	12	5	7	2	7	12	10	12	15	15	16	15	13	9	14	17	17	1	2	2	0	6	6	5	3	11	12	6	10	2	3	4	2	6	6
16	5	8	9	19	19	24	21	23	25	25	25	10	10	12	17	15	14	12	20	16	10	17	18	17	21	21	21	20	22	22	22	8	4	3	4	17	17	17	11	23	23	15	21	8	6	4	10	15	11
2	1	2	1	4	5	5	4	5	4	2	3	2	1	3	2	3	3	2	3	3	0	0	2	3	3	3	3	3	4	2	4	4	0	1	1	5	5	4	3	5	4	3	2	2	2	1	2	3	3
0	0	1	0	3	3	3	3	3	3	3	3	1	1	2	2	2	3	2	3	3	1	3	3	3	3	3	3	3	3	3	3	0	0	0	0	3	3	3	3	3	1	1	2	1	2	1	2	2	2
0	0	0	1	3	2	2	3	1	1	1	1	0	1	1	0	1	1	1	2	1	1	2	1	2	1	1	2	3	2	3	2	0	0	0	0	4	4	4	3	1	1	1	1	1	1	1	1	2	1
1	2	1	2	2	2	2	2	2	2	2	2	2	2	2	2	2	2	2	2	2	2	2	2	2	2	2	2	2	2	2	2	1	1	2	2	2	2	2	2	2	2	2	2	2	2	2	2	2	2
2	1	0	1	4	5	3	3	17	18	18	16	2	2	7	6	8	10	7	11	8	9	8	9	8	6	7	6	6	5	8	7	1	0	0	0	4	4	3	4	16	14	12	12	4	1	1	5	10	7
1	0	0	0	8	13	10	8	17	17	16	15	3	8	8	11	1	4	3	2	6	5	6	11	9	10	11	9	5	9	15	14	1	0	2	0	6	12	10	7	12	15	9	12	7	3	1	4	6	2
1	2	2	2	7	5	8	6	11	8	9	9	4	7	4	8	5	8	3	5	9	8	9	8	8	7	7	6	6	8	8	7	3	0	0	1	6	6	5	5	10	10	8	8	5	5	4	4	7	5
3	4	4	5	10	7	8	9	13	8	12	10	6	7	8	9	9	10	7	9	13	11	11	11	11	7	10	9	10	9	10	11	4	1	1	3	6	7	7	6	12	11	8	10	8	8	8	8	9	8
1	3	2	3	10	8	10	10	10	9	10	9	7	12	7	10	8	9	7	9	11	9	11	11	11	11	11	10	11	11	10	11	3	0	0	1	8	8	7	6	8	9	6	7	9	7	8	9	8	10
9	8	7	10	10	11	11	9	12	11	11	11	10	10	13	12	8	10	9	9	10	11	10	10	12	11	10	10	10	10	10	11	7	5	5	3	10	10	10	9	11	11	10	11	9	7	5	9	9	8
13	10	12	13	18	19	19	19	23	22	20	21	15	17	16	16	12	15	13	16	17	17	16	17	20	19	17	19	21	18	20	19	10	8	9	5	19	17	19	18	19	20	17	17	13	13	10	14	16	12
3	5	4	4	7	8	7	7	9	10	9	8	7	7	8	8	5	6	6	6	6	7	7	8	8	8	7	7	6	7	7	9	5	3	2	1	7	7	8	8	8	8	8	6	6	6	4	5	6	6
6	7	6	5	8	10	11	9	11	9	8	10	7	8	8	8	3	6	4	6	7	8	8	7	10	11	9	9	8	10	9	12	4	3	2	1	6	7	6	6	9	11	6	6	5	6	3	6	4	4
11	9	9	12	14	15	15	14	16	15	14	14	14	13	14	14	11	12	11	13	14	14	13	14	16	14	14	14	14	12	12	14	9	7	9	3	15	14	14	13	13	14	14	14	13	11	10	11	12	11
5	3	1	4	7	8	6	7	7	9	7	8	3	4	2	3	1	5	2	3	8	9	7	8	8	6	7	7	4	5	7	7	2	0	0	0	1	1	3	1	6	5	3	8	3	2	0	3	2	2
2	0	2	1	1	5	4	3	6	6	7	6	1	3	2	3	2	2	1	3	3	4	4	7	4	4	3	3	3	2	4	6	2	0	0	1	1	2	2	2	4	6	3	3	1	1	1	0	2	1
5	3	0	4	21	18	22	19	20	23	21	23	5	16	13	13	9	10	10	8	13	12	14	15	19	17	17	17	17	18	20	16	2	0	2	0	12	11	11	10	14	17	10	14	5	6	5	8	9	9
0	0	0	0	0	2	1	1	3	2	3	2	2	2	2	2	2	1	2	2	2	3	3	3	3	2	2	4	4	4	4	4	0	0	0	0	0	0	1	0	2	1	0	1	0	0	0	1	2	1
9	5	4	7	6	7	11	11	19	20	17	19	6	6	8	7	10	13	6	13	10	12	13	17	10	15	14	13	12	11	11	14	10	2	2	4	9	10	7	8	19	20	16	17	9	9	5	6	13	14
0	0	0	0	7	8	13	9	18	15	15	14	4	6	5	3	2	4	1	3	5	6	5	3	7	8	6	10	6	12	11	15	0	1	1	1	6	9	7	5	8	14	8	10	1	0	0	3	4	4
1	0	0	0	6	6	8	7	9	9	9	11	3	3	1	4	4	2	1	4	7	6	5	6	5	9	8	8	7	8	6	6	0	0	0	0	7	6	7	7	5	12	10	9	3	1	1	1	4	3
5	3	3	3	3	4	3	4	5	3	4	3	3	4	4	3	5	5	5	5	5	4	5	4	5	5	3	4	5	4	5	5	3	2	1	2	3	3	3	2	5	4	5	5	3	4	1	3	5	5
1	0	0	0	12	12	9	6	11	9	9	7	4	7	2	7	6	9	5	7	8	4	4	6	9	9	12	10	10	10	13	11	1	0	1	0	8	11	9	9	15	14	16	14	6	4	1	6	7	10
11	7	3	4	15	16	16	16	17	17	16	16	8	15	12	16	13	11	9	11	17	11	17	14	18	19	15	16	18	18	19	21	4	2	2	1	10	11	7	8	15	11	9	8	4	3	3	6	7	7
4	3	4	4	7	6	6	6	8	7	6	6	2	3	3	5	2	3	3	4	8	4	6	8	7	5	6	6	6	5	8	8	3	0	1	0	2	2	2	2	1	2	2	0	2	1	1	2	2	1
0	0	0	0	11	13	13	14	10	11	11	14	2	4	3	6	2	5	0	3	3	3	5	6	9	6	7	4	4	10	9	7	0	1	1	0	11	13	9	10	7	8	5	7	3	0	2	6	3	3
0	0	0	0	10	8	11	10	16	16	13	13	5	7	8	8	6	5	7	7	16	11	13	13	10	11	13	14	12	10	14	13	0	0	0	0	7	6	5	8	9	7	4	8	2	2	2	5	2	5
0	0	1	1	4	5	8	7	10	11	11	11	3	6	4	3	2	0	2	2	2	2	1	3	5	4	5	2	6	6	5	5	1	1	0	1	2	2	2	1	2	7	1	2	0	3	1	2	0	2
[truncated: 108 more columns]

## Sheet: D2 - Whole proteomics
Peptides MUT_N1	Peptides MUT_N2	Peptides MUT_N3	Peptides MUT_N4	Peptides WT_N1	Peptides WT_N2	Peptides WT_N3	Peptides WT_N4	LFQ intensity MUT_N1	LFQ intensity MUT_N2	LFQ intensity MUT_N3	LFQ intensity MUT_N4	LFQ intensity WT_N1	LFQ intensity WT_N2	LFQ intensity WT_N3	LFQ intensity WT_N4	N: -Log Student's T-test p-value LFQ intensity WT_LFQ intensity MUT	N: Student's T-test q-value LFQ intensity WT_LFQ intensity MUT	N: Student's T-test Difference LFQ intensity WT_LFQ intensity MUT	N: Student's T-test Test statistic LFQ intensity WT_LFQ intensity MUT	T: Gene names	T: Protein names
20	18	16	17	16	16	15	17	32.8867	32.6721	32.7806	32.8564	32.6485	32.5989	32.6112	32.2912	1.46973	0.0762288	-0.261512	-2.73622	SEPT2	Septin-2
7	7	4	5	2	4	3	2	30.0305	29.5529	30.1039	29.6532	29.6028	29.0002	28.6909	28.3067	1.65117	0.0565742	-0.934985	-3.05642	SEPT3	Neuronal-specific septin-3
3	1	4	2	0	0	0	1	28.3344	27.1783	28.4256	28.024	25.3674	24.4779	24.3936	24.7976	3.9733	0.00284848	-3.23142	-8.98388	SEPT5	Septin-5
11	11	10	9	12	12	11	11	29.4189	29.2628	29.638	29.5243	28.9088	27.8531	28.8306	28.8395	1.74381	0.0499124	-0.853055	-3.22436	SEPT6	Septin-6
14	15	12	12	14	10	11	11	30.8683	31.4865	30.8815	31.0314	30.6574	30.863	30.4249	30.6218	1.33073	0.0957445	-0.425129	-2.49736	SEPT7	Septin-7
7	9	9	10	10	10	7	8	27.7402	27.9994	28.4214	28.2139	27.6412	27.8865	27.8801	27.885	0.860684	0.212523	-0.270563	-1.71156	SEPT8	Septin-8
25	27	19	19	17	17	15	18	31.7594	31.7007	31.6829	31.7927	31.1651	31.0823	31.0158	31.0204	5.31574	0	-0.662996	-15.3483	SEPT9	Septin-9
4	5	4	4	4	7	5	6	25.7109	27.1978	28.3842	28.3886	27.9192	29.4223	28.5139	28.2196	0.758274	0.255113	1.09838	1.54007	SEPT10	Septin-10
16	15	13	15	15	16	13	15	30.9827	31.2848	30.7059	30.5773	30.9503	31.0393	30.8583	30.4479	0.115955	0.81505	-0.0637317	-0.311892	SEPT11	Septin-11
1	3	2	2	1	3	1	2	23.9174	26.7874	27.612	26.944	24.8026	27.4957	24.7991	27.2163	0.077151	0.874825	-0.236778	-0.214531	SEPT15	15 kDa selenoprotein
8	10	6	9	10	12	11	8	29.3103	28.9821	29.4475	29.3527	29.8256	29.9989	29.8299	29.9086	2.88447	0.00861381	0.617601	5.66186	AAAS	Aladin
9	8	6	6	5	4	2	2	28.7681	28.1539	28.6019	28.2077	27.5672	27.5803	27.3455	26.6885	2.34882	0.019	-1.13755	-4.41832	AACS	Acetoacetyl-CoA synthetase
4	4	3	4	2	4	3	3	28.6019	27.79	28.1307	28.4325	27.3935	27.3909	27.0241	27.2618	2.56363	0.0139089	-0.971197	-4.89256	AAGAB	Alpha- and gamma-adaptin-binding protein p34
11	10	10	9	11	9	6	7	28.5878	28.2322	28.6899	28.6964	28.8293	28.4784	28.6716	28.3988	0.108624	0.826004	0.042953	0.293935	AAK1	AP2-associated protein kinase 1
6	7	5	7	9	10	7	10	28.3711	28.0527	28.3686	28.9216	29.6421	29.0584	28.6864	29.1878	1.43406	0.080891	0.715166	2.67445	AAMP	Angio-associated migratory cell protein
6	7	4	7	6	8	5	4	29.8509	28.7757	29.8744	30.1732	29.6757	29.2938	29.2689	28.5112	0.576293	0.353048	-0.481167	-1.22843	AAR2	Protein AAR2 homolog
32	33	33	32	30	28	29	25	32.8293	32.4433	32.36	32.2164	32.2634	32.0166	31.9213	31.4859	1.38632	0.0881737	-0.540469	-2.5923	AARS	Alanine--tRNA ligase, cytoplasmic
7	14	10	12	9	16	12	12	29.4028	29.2194	29.1031	29.0647	29.3396	29.2988	29.1973	29.6239	0.681287	0.293097	0.167433	1.40965	AARS2	Alanine--tRNA ligase, mitochondrial
9	9	5	7	9	7	5	7	29.0358	28.9922	27.9501	28.3737	29.0824	28.8743	28.4061	27.7077	0.0621482	0.8978	-0.0702982	-0.175226	AASDHPPT	L-aminoadipate-semialdehyde dehydrogenase-phosphopantetheinyl transferase
13	18	11	12	14	16	15	14	29.9342	29.4998	29.9058	29.794	29.9802	29.7952	29.8296	29.8857	0.35943	0.532842	0.0892205	0.832332	AASS	Alpha-aminoadipic semialdehyde synthase, mitochondrial;Lysine ketoglutarate reductase;Saccharopine dehydrogenase
13	9	8	9	12	12	15	12	30.5305	30.3401	30.4951	30.3133	30.6325	31.1463	31.0208	31.1497	2.26806	0.021337	0.567565	4.2476	AATF	Protein AATF
9	8	4	8	16	15	14	16	28.2683	27.605	27.4257	27.7519	29.4294	29.3915	29.3684	29.7078	3.88325	0.00250667	1.71154	8.65866	ABCB1	Multidrug resistance protein 1
9	9	6	6	6	4	4	5	28.1277	28.0079	27.7628	27.7759	28.2712	27.506	27.913	26.8711	0.388536	0.505118	-0.278237	-0.887938	ABCB10	ATP-binding cassette sub-family B member 10, mitochondrial
0	0	0	0	6	5	4	4	25.2146	24.629	24.0008	24.5928	27.5252	28.2227	28.2829	28.5681	4.39433	0.00284337	3.54043	10.6531	ABCB6	ATP-binding cassette sub-family B member 6, mitochondrial
6	9	3	4	7	9	3	5	28.2132	28.1261	28.0791	27.7895	28.5102	28.337	28.0627	28.5057	1.13251	0.135418	0.301929	2.16365	ABCB7	ATP-binding cassette sub-family B member 7, mitochondrial
0	2	0	2	1	2	2	2	24.5192	25.3596	24.283	25.4458	24.988	24.6455	24.3634	24.1585	0.478349	0.422728	-0.36307	-1.05417	ABCB8	ATP-binding cassette sub-family B member 8, mitochondrial
15	11	7	9	11	5	6	7	28.94	28.8717	28.9514	28.8725	28.8071	28.1282	28.4103	28.9301	0.934687	0.188421	-0.339959	-1.8347	ABCC1	Multidrug resistance-associated protein 1
1	3	1	0	2	1	2	2	25.8131	24.0002	24.6283	23.7655	24.9207	24.4506	24.6327	25.9713	0.329864	0.559463	0.442027	0.774802	ABCC10	Multidrug resistance-associated protein 7
5	8	4	4	1	6	4	6	27.756	27.2329	27.2891	27.3694	24.5754	27.3435	27.3669	26.9094	0.603402	0.337425	-0.863043	-1.27568	ABCC4	Multidrug resistance-associated protein 4
12	11	7	6	10	11	8	11	30.2722	30.1654	30.3779	30.1691	30.5036	30.3345	30.5069	30.5455	1.77686	0.0471242	0.226439	3.28507	ABCD3	ATP-binding cassette sub-family D member 3
29	29	23	23	24	24	23	22	32.9713	32.5291	32.6485	32.7229	32.5354	32.2986	32.3702	32.0494	1.58622	0.0627536	-0.404533	-2.94057	ABCE1	ATP-binding cassette sub-family E member 1
20	25	18	20	22	22	20	20	31.225	31.2551	30.6541	31.0498	31.5336	31.3175	30.685	30.8704	0.0839975	0.865839	0.0556469	0.232142	ABCF1	ATP-binding cassette sub-family F member 1
16	20	13	16	16	14	14	18	31.09	30.9178	30.8275	31.095	30.9259	30.8623	30.7255	30.5146	1.03713	0.157067	-0.225506	-2.00486	ABCF2	ATP-binding cassette sub-family F member 2
13	13	10	8	10	6	8	6	30.1838	29.7335	29.9252	29.8677	29.6034	29.3845	29.4303	29.2742	2.30575	0.0198525	-0.504459	-4.32679	ABCF3	ATP-binding cassette sub-family F member 3
8	9	5	5	6	8	6	6	29.2932	28.9159	29.2445	29.3009	29.1123	28.852	28.8688	29.0237	1.04587	0.154691	-0.224414	-2.01939	ABHD10	Mycophenolic acid acyl-glucuronide esterase, mitochondrial
2	4	3	1	2	4	4	3	26.9397	26.5436	26.8721	24.1615	27.3604	27.91	27.5286	27.273	1.06613	0.149346	1.3888	2.05308	ABHD11	Alpha/beta hydrolase domain-containing protein 11
5	3	1	1	4	2	2	3	26.3516	26.0921	25.3989	24.4781	26.2556	24.8915	25.3244	25.983	0.021882	0.962669	0.0334764	0.0642436	ABHD12	Monoacylglycerol lipase ABHD12
2	3	2	2	4	2	1	2	25.221	24.7422	26.194	24.9347	25.196	25.2659	25.0383	24.7647	0.246735	0.647923	-0.206727	-0.606214	ABHD16A	Abhydrolase domain-containing protein 16A
3	3	2	3	2	1	3	3	26.5179	25.4136	26.5057	26.1742	25.8747	25.0572	25.8157	26.3442	0.461091	0.436876	-0.379879	-1.02278	ABHD17B	Alpha/beta hydrolase domain-containing protein 17B
11	10	9	7	10	9	10	7	28.7647	28.699	28.7131	29.0435	29.1429	28.8843	28.8097	28.7526	0.333397	0.555783	0.092308	0.781737	ABI1	Abl interactor 1
9	5	5	4	8	7	4	4	28.0432	27.4183	27.4105	27.6865	28.0221	27.5795	27.7301	27.7568	0.320512	0.567768	0.13248	0.756366	ABI2	Abl interactor 2
4	5	4	3	3	1	1	2	26.2771	25.3732	25.8169	25.9556	26.1508	26.2985	25.8893	25.8569	0.393143	0.500756	0.193172	0.896652	ABL1	Tyrosine-protein kinase ABL1
5	9	3	4	3	5	3	2	25.4647	26.1994	26.4474	26.3968	25.8053	26.1173	26.0426	25.4889	0.440338	0.454291	-0.263535	-0.984706	ABL2	Abelson tyrosine-protein kinase 2
4	6	3	6	4	3	3	4	27.0137	26.6792	24.5045	26.994	25.5001	26.4815	25.9378	26.598	0.0940199	0.849305	-0.168494	-0.257575	ABLIM1	Actin-binding LIM protein 1
7	9	10	9	9	4	8	8	28.1977	28.0848	28.3919	28.17	28.4203	28.0091	28.1907	27.8883	0.259373	0.633407	-0.0839796	-0.632588	ABR	Active breakpoint cluster region-related protein
3	3	3	3	3	3	3	3	30.5181	30.5716	30.7038	31.2207	30.7765	30.2112	30.5218	29.3742	0.761464	0.253495	-0.532638	-1.54544	ABRACL	Costars family protein ABRACL
3	4	4	6	7	6	5	5	27.7836	27.4638	27.3	27.7135	29.0524	28.5649	28.1208	28.0756	1.88953	0.0391242	0.888197	3.49552	ABT1	Activator of basal transcription 1
12	13	12	12	11	12	11	12	31.7558	31.037	31.5475	31.7426	31.3654	31.2368	31.4155	31.2408	0.551024	0.371758	-0.206078	-1.18404	ACAA1	3-ketoacyl-CoA thiolase, peroxisomal
14	16	15	14	15	16	14	13	31.9201	31.2725	31.5699	31.4746	32.2381	32.1308	32.0316	32.2927	2.23129	0.0222246	0.614031	4.17116	ACAA2	3-ketoacyl-CoA thiolase, mitochondrial
42	48	32	46	35	35	28	31	32.2223	31.5761	32.1301	32.0817	31.9295	31.5892	31.5494	31.4608	1.08444	0.144656	-0.370324	-2.08354	ACACA	Acetyl-CoA carboxylase 1;Biotin carboxylase
3	5	3	2	2	2	0	2	24.865	28.1512	28.1268	24.9979	24.4633	25.0423	24.8666	26.235	0.664676	0.301941	-1.38346	-1.38127	ACAD11	Acyl-CoA dehydrogenase family member 11
1	1	1	0	4	2	2	2	25.558	24.9541	24.0384	25.0946	23.8245	25.5792	26.4305	23.936	0.0148283	0.97371	0.0312719	0.0438683	ACAD8	Isobutyryl-CoA dehydrogenase, mitochondrial
14	13	12	10	8	10	9	6	30.5386	30.3759	30.4997	30.684	29.6689	29.7328	29.9321	28.9043	2.20619	0.0234241	-0.965032	-4.11942	ACAD9	Acyl-CoA dehydrogenase family member 9, mitochondrial
10	9	8	8	6	8	8	11	30.2206	29.8313	29.7472	29.7753	30.5723	30.5898	30.3031	30.3914	2.32444	0.0194559	0.570571	4.36637	ACADM	Medium-chain specific acyl-CoA dehydrogenase, mitochondrial
4	5	2	3	2	2	5	7	26.1584	26.3542	26.1491	25.6246	27.0499	26.5114	26.3418	26.4576	1.23692	0.11177	0.51858	2.33862	ACADS	Short-chain specific acyl-CoA dehydrogenase, mitochondrial
8	9	8	5	9	9	8	10	29.569	29.3516	29.5811	29.2492	29.9993	29.848	29.7884	30.0766	2.45255	0.0166742	0.490351	4.64356	ACADSB	Short/branched chain specific acyl-CoA dehydrogenase, mitochondrial
21	19	19	18	16	19	18	18	31.3334	31.0089	31.201	31.2799	31.0797	31.1421	31.2794	31.0024	0.377769	0.513832	-0.0798712	-0.867479	ACADVL	Very long-chain specific acyl-CoA dehydrogenase, mitochondrial
5	6	5	5	1	4	2	2	26.4483	24.6378	26.9836	26.7238	24.2879	25.5625	25.2793	26.0174	0.682942	0.292273	-0.911575	-1.41247	ACAP2	Arf-GAP with coiled-coil, ANK repeat and PH domain-containing protein 2
15	11	13	11	13	12	14	13	33.0976	33.4249	32.9519	32.8193	32.8773	32.6348	32.6195	32.7239	1.34058	0.0952273	-0.359554	-2.51413	ACAT1	Acetyl-CoA acetyltransferase, mitochondrial
17	17	18	18	15	16	17	14	33.7442	33.2658	33.4121	33.5294	32.4626	32.4893	32.1325	31.6428	2.97582	0.00748718	-1.30609	-5.89573	ACAT2	Acetyl-CoA acetyltransferase, cytosolic
13	13	9	10	10	11	9	10	29.7986	29.5955	29.7679	30.0727	29.2218	29.2014	29.2953	29.5733	2.00286	0.0326407	-0.485686	-3.71298	ACBD3	Golgi resident protein GCP60
6	6	5	5	5	5	6	6	28.7697	28.4047	27.9412	28.4512	28.8116	27.9506	28.4936	28.4185	0.0377589	0.937762	0.0268674	0.109036	ACBD5	Acyl-CoA-binding domain-containing protein 5
3	5	3	3	4	4	2	3	27.358	26.6674	26.8218	26.9661	27.1442	27.3119	26.4821	26.2901	0.199791	0.705314	-0.146239	-0.505461	ACBD6	Acyl-CoA-binding domain-containing protein 6
2	2	1	1	2	2	2	0	26.0194	26.1514	25.3246	24.0105	24.5888	25.2684	25.4797	24.5553	0.31321	0.576452	-0.403438	-0.741884	ACBD7	Acyl-CoA-binding domain-containing protein 7
30	37	21	26	27	27	29	28	32.5146	32.3865	32.5919	32.4615	32.7508	32.5389	32.6052	32.5588	0.994068	0.170197	0.124775	1.93333	ACIN1	Apoptotic chromatin condensation inducer in the nucleus
51	51	48	47	44	49	48	51	35.3825	35.1079	34.9099	35.2278	35.201	35.004	34.751	34.5973	0.800266	0.237893	-0.268689	-1.6106	ACLY	ATP-citrate synthase
15	18	16	14	15	16	10	14	30.9302	30.2142	30.7426	30.9176	30.3361	30.399	30.6528	30.2377	0.76595	0.251259	-0.294747	-1.55299	ACO1	Cytoplasmic aconitate hydratase
31	31	24	27	28	26	22	25	32.8012	32.5034	32.4632	32.4556	32.2572	32.3315	32.1845	32.1432	1.91346	0.0379688	-0.326766	-3.54094	ACO2	Aconitate hydratase, mitochondrial
4	5	3	3	0	0	0	0	28.1287	26.7633	27.4883	26.8716	25.394	24.032	23.5968	24.2835	3.02304	0.00661905	-2.98641	-6.01938	ACOT1;ACOT2	Acyl-coenzyme A thioesterase 1;Acyl-coenzyme A thioesterase 2, mitochondrial
6	3	3	3	3	3	4	3	29.1082	29.3495	29.2093	29.4584	29.9742	30.0521	30.1218	29.6778	2.79075	0.00924201	0.675106	5.42901	ACOT13	Acyl-coenzyme A thioesterase 13;Acyl-coenzyme A thioesterase 13, N-terminally processed
9	12	10	9	12	10	9	11	32.9693	32.6189	32.5908	32.8955	33.7438	33.4018	33.4535	33.3527	2.83315	0.00874704	0.719352	5.53348	ACOT7	Cytosolic acyl coenzyme A thioester hydrolase
2	2	1	4	3	4	3	2	27.0122	26.4589	23.9414	27.0583	26.9786	26.3381	26.8656	26.0926	0.237838	0.658277	0.451041	0.587468	ACOT8	Acyl-coenzyme A thioesterase 8
7	8	5	6	7	6	6	5	28.9672	29.5199	28.9905	29.2992	27.9564	27.8606	28.4637	28.4891	2.49291	0.0157256	-1.00174	-4.73307	ACOT9	Acyl-coenzyme A thioesterase 9, mitochondrial
11	12	9	12	11	13	13	16	30.4213	30.1835	30.674	30.4888	30.3725	31.1743	31.4992	31.5276	1.2964	0.100184	0.701494	2.43906	ACOX1	Peroxisomal acyl-coenzyme A oxidase 1
4	4	3	5	2	3	3	1	28.9906	28.2169	27.9163	28.0323	25.3685	27.5231	27.6693	24.6828	1.32806	0.0962037	-1.9781	-2.49282	ACOX3	Peroxisomal acyl-coenzyme A oxidase 3
6	6	6	4	5	6	5	6	30.0085	30.2626	29.819	29.4316	30.1109	30.751	30.169	29.4535	0.320909	0.567191	0.240681	0.757151	ACP1	Low molecular weight phosphotyrosine protein phosphatase
3	2	3	1	2	2	0	2	26.7562	23.7682	24.9658	23.5273	24.9062	25.031	25.7164	23.7773	0.0428262	0.929188	0.103352	0.123038	ACP2	Lysosomal acid phosphatase
3	2	2	1	6	2	2	2	25.7412	23.6671	24.295	24.6396	26.8939	24.5812	25.5912	24.9901	0.672191	0.29837	0.928343	1.39412	ACP6	Lysophosphatidic acid phosphatase type 6
8	10	5	5	4	6	4	2	27.1613	26.9583	27.0153	26.9861	27.2059	26.6911	26.8363	26.6568	0.657166	0.306786	-0.182726	-1.36841	ACSF2	Acyl-CoA synthetase family member 2, mitochondrial
9	10	7	6	7	7	9	7	28.6042	27.3649	28.2296	28.1083	27.779	28.0505	28.1843	27.736	0.195243	0.710916	-0.139302	-0.495444	ACSF3	Acyl-CoA synthetase family member 3, mitochondrial
10	9	10	9	7	10	10	10	28.5434	28.4421	28.353	28.6869	28.6039	28.6213	28.5586	28.5028	0.370985	0.520251	0.0652709	0.854524	ACSL1	Long-chain-fatty-acid--CoA ligase 1
21	19	19	15	20	24	24	21	32.2845	32.0857	32.0789	32.1899	32.5737	32.3867	32.3399	32.258	1.49325	0.073626	0.229831	2.77714	ACSL3	Long-chain-fatty-acid--CoA ligase 3
16	17	17	16	13	20	12	9	30.3751	30.1472	29.8393	30.045	29.4791	29.7482	29.7336	29.2628	1.83871	0.0425586	-0.545751	-3.39991	ACSL4	Long-chain-fatty-acid--CoA ligase 4
4	2	3	2	0	1	1	1	26.9977	26.7451	27.2968	27.5626	24.4492	24.6632	24.9363	24.5569	4.71776	0.0028	-2.49916	-12.1218	ACSS2	Acetyl-coenzyme A synthetase, cytoplasmic
25	27	26	27	25	26	25	25	31.8722	30.6571	33.9489	33.9478	23.9118	24.4599	32.2704	32.5112	0.867068	0.210559	-4.31814	-1.7222	ACTB	Actin, cytoplasmic 1;Actin, cytoplasmic 1, N-terminally processed
7	7	7	8	7	8	8	8	24.711	25.9265	25.9863	27.4486	24.7335	25.8082	25.5827	23.4232	0.707331	0.27896	-1.13117	-1.45396	ACTBL2	Beta-actin-like protein 2
15	15	16	15	15	15	15	14	33.5938	33.4217	33.8327	34.6303	34.1052	34.0019	33.7336	33.7508	0.034459	0.943382	0.0282269	0.0998431	ACTC1;ACTG2;ACTA1;ACTA2	Actin, alpha cardiac muscle 1;Actin, gamma-enteric smooth muscle;Actin, alpha skeletal muscle;Actin, aortic smooth muscle
26	27	26	28	25	26	25	25	37.2321	37.2794	37.1038	37.332	37.4358	37.3219	37.2306	37.3555	0.753521	0.257663	0.0991316	1.53206	ACTG1	Actin, cytoplasmic 2;Actin, cytoplasmic 2, N-terminally processed
13	14	13	13	9	8	9	10	31.4909	31.2428	31.0538	31.2839	31.0812	30.9345	30.4438	30.4833	1.56301	0.0660877	-0.53218	-2.89952	ACTL6A	Actin-like protein 6A
33	26	23	26	37	34	32	33	30.7801	30.2959	30.6356	30.5062	31.3698	31.4336	31.4051	31.323	3.64725	0.00328492	0.828426	7.85422	ACTN1	Alpha-actinin-1
46	42	39	43	53	53	53	52	34.2118	33.7959	33.7742	33.8901	35.6802	35.6678	35.4269	35.4353	4.94798	0	1.63452	13.2797	ACTN4	Alpha-actinin-4
6	7	7	8	7	9	6	5	28.2823	27.9224	28.5807	28.4426	28.352	27.8801	28.2645	28.3884	0.182273	0.727313	-0.0857372	-0.466603	ACTR10	Actin-related protein 10
9	13	8	7	12	12	10	10	32.0319	31.8298	32.3599	32.5164	31.8009	32.1098	32.0332	32.0806	0.473695	0.425772	-0.178373	-1.04573	ACTR1A	Alpha-centractin
8	9	5	6	12	9	8	8	29.2518	29.0248	29.214	29.0207	28.4948	29.5914	28.7969	29.5008	0.0402403	0.933458	-0.0318327	-0.11591	ACTR1B	Beta-centractin
10	9	9	9	9	8	8	10	30.2864	30.349	30.1643	30.2149	30.153	30.3643	29.9779	29.8792	0.678258	0.295164	-0.160036	-1.40448	ACTR2	Actin-related protein 2
17	20	17	17	13	17	15	15	32.2131	31.5596	32.105	32.0703	31.8514	31.9774	31.9406	32.0507	0.0757956	0.876654	-0.0319571	-0.211021	ACTR3	Actin-related protein 3
3	4	3	6	4	1	2	2	26.454	25.6573	25.9855	26.6602	26.1454	23.9543	25.4313	26.0599	0.690762	0.287917	-0.791528	-1.42579	ACTR5	Actin-related protein 5
3	6	3	2	1	2	2	1	26.4268	26.1889	26.7784	27.0531	24.1326	26.0043	26.3128	24.6694	1.26953	0.104903	-1.33202	-2.39361	ACTR6	Actin-related protein 6
3	5	3	4	5	6	5	4	26.8851	26.844	26.7905	27.5114	27.0259	27.1274	27.0893	27.046	0.143521	0.777603	0.0644188	0.377795	ACTR8	Actin-related protein 8
3	4	4	3	3	1	3	1	29.6202	28.4445	29.5211	28.9282	28.4677	24.6284	29.1711	24.5006	0.987891	0.172137	-2.43652	-1.92307	ACY1;ABHD14A-ACY1	Aminoacylase-1
3	3	3	3	1	2	3	0	27.5352	28.0971	26.7442	27.9059	24.8615	23.8768	26.0587	25.0267	2.55088	0.0142765	-2.6147	-4.86355	ACYP1	Acylphosphatase;Acylphosphatase-1
7	6	4	4	7	7	7	5	28.1526	27.6811	28.0241	28.2496	28.5443	28.4054	28.5452	27.9388	0.881363	0.205011	0.331571	1.74602	ADA	Adenosine deaminase
5	7	2	4	9	7	4	4	26.5997	26.752	26.1297	26.386	26.9966	26.6454	26.4896	26.8008	0.756295	0.255893	0.266236	1.53674	ADAM10	Disintegrin and metalloproteinase domain-containing protein 10
2	1	1	2	2	1	4	4	25.2961	25.418	25.3851	25.3539	25.271	25.2338	26.7046	26.715	0.714139	0.276936	0.617852	1.46551	ADAM15	Disintegrin and metalloproteinase domain-containing protein 15
6	6	6	6	2	5	3	3	25.9119	26.1626	25.9865	26.2143	24.6216	26.1412	25.6366	25.8059	0.761338	0.253316	-0.517468	-1.54523	ADAM17	Disintegrin and metalloproteinase domain-containing protein 17
3	5	4	3	4	5	4	4	27.9623	27.2113	27.2918	27.3702	27.1895	27.3801	27.5903	27.382	0.147613	0.772218	-0.0734091	-0.387374	ADAM9	Disintegrin and metalloproteinase domain-containing protein 9
1	1	0	2	3	2	2	2	24.9165	23.8529	24.0209	25.3945	24.5969	25.3409	24.5611	23.8618	0.0318625	0.947214	0.0439768	0.0925675	ADAMTS1	A disintegrin and metalloproteinase with thrombospondin motifs 1
26	29	24	28	34	37	33	34	31.3401	31.4045	31.3673	31.2502	31.8787	31.9398	31.8864	32.0682	4.4751	0.00257143	0.602722	11.0037	ADAR	Double-stranded RNA-specific adenosine deaminase
1	1	1	1	1	3	2	2	23.9541	25.1753	24.4143	24.4486	24.9496	25.1414	24.7506	24.7274	0.709977	0.277959	0.3942	1.45845	ADARB1	Double-stranded RNA-specific editase 1
8	8	6	5	5	5	5	7	30.0062	29.6383	29.3809	29.4377	29.3555	28.5946	28.975	28.8642	1.706	0.0525885	-0.668463	-3.15542	ADCK3	Atypical kinase ADCK3, mitochondrial
4	1	0	1	5	9	4	6	26.8915	25.0192	25.0193	24.2281	28.3437	28.6168	28.4645	28.2632	2.81469	0.0089697	3.13252	5.48783	ADCK4	AarF domain-containing protein kinase 4
9	8	12	6	10	11	10	9	28.4797	28.428	28.7833	28.6213	28.9251	28.7588	28.5575	29.1424	0.923522	0.191007	0.267914	1.81615	ADD2	Beta-adducin
17	14	13	15	10	10	13	11	31.7568	31.1529	31.3626	31.2082	31.1087	30.8977	30.9732	31.6399	0.446903	0.447769	-0.215249	-0.99679	ADD3	Gamma-adducin
5	5	4	4	1	7	4	6	27.6141	27.236	26.9466	26.6748	24.6176	26.7193	27.2695	27.0716	0.495454	0.410568	-0.698338	-1.08506	ADGRL2;LPHN2	Latrophilin-2
12	11	11	10	11	12	10	10	32.9575	32.5815	33.0683	32.8351	32.7636	32.5729	32.7548	32.2322	0.867292	0.210575	-0.279692	-1.72258	ADH5	Alcohol dehydrogenase class-3
4	6	2	1	6	7	3	4	27.9963	27.5643	27.66	24.8397	28.5314	28.314	28.1166	27.7689	0.769863	0.249726	1.16769	1.55957	ADI1	1,2-dihydroxy-3-keto-5-methylthiopentene dioxygenase
2	2	2	2	1	2	2	2	28.1232	27.0136	27.9063	27.1814	24.8974	26.212	27.169	26.9929	1.10726	0.139568	-1.23828	-2.12155	ADIPOR1	Adiponectin receptor protein 1
8	10	7	7	8	9	9	6	28.8577	29.1955	28.4742	28.739	28.6018	28.8132	28.5023	28.8267	0.327274	0.561959	-0.130589	-0.769708	ADK	Adenosine kinase
25	24	20	17	21	22	20	18	29.4897	30.194	29.5602	29.5618	29.3108	29.4457	29.5096	29.6818	0.547311	0.374292	-0.214472	-1.17748	ADNP	Activity-dependent neuroprotector homeobox protein
3	3	2	2	3	3	2	5	27.037	26.2126	26.8872	27.3659	27.1898	26.8089	27.0996	27.1085	0.285513	0.604567	0.176042	0.68624	ADNP2	ADNP homeobox protein 2
4	2	3	3	3	5	4	3	25.9242	25.5602	25.8482	25.6302	26.4629	25.6976	25.7291	26.136	0.628058	0.322885	0.265731	1.31836	ADO	2-aminoethanethiol dioxygenase
8	8	5	5	5	4	6	4	28.394	28.4652	28.1792	28.4228	27.5124	27.2415	27.6539	27.4192	3.82635	0.00303896	-0.908515	-8.45849	ADPGK	ADP-dependent glucokinase
8	10	7	6	8	9	10	7	28.3768	27.6691	28.0381	27.9678	28.7672	28.4376	28.1194	28.1534	0.855905	0.214533	0.356466	1.7036	ADPRHL2	Poly(ADP-ribose) glycohydrolase ARH3
2	4	3	3	4	3	5	2	26.1072	25.978	26.1774	26.239	26.0783	25.8583	26.3063	26.1032	0.136937	0.784341	-0.0389061	-0.362278	ADRBK1	Beta-adrenergic receptor kinase 1
3	5	3	4	3	2	4	4	30.9773	30.724	31.4236	31.2704	30.5947	31.5225	31.7438	32.3372	0.528769	0.38646	0.450733	1.14464	ADRM1	Proteasomal ubiquitin receptor ADRM1
11	15	11	12	9	10	12	11	31.7041	31.3909	31.4604	31.5844	31.7317	31.396	31.0285	31.5101	0.30675	0.583461	-0.118368	-0.729011	ADSL	Adenylosuccinate lyase
15	14	14	14	12	14	12	13	32.7027	32.1931	32.5561	32.6712	32.6419	32.4078	32.2561	32.058	0.513651	0.396111	-0.189841	-1.11769	ADSS	Adenylosuccinate synthetase isozyme 2
2	2	2	2	3	1	1	1	26.3588	25.9975	26.7021	26.5171	25.6884	23.8248	24.1574	24.828	2.16812	0.0253165	-1.76925	-4.04164	AEBP2	Zinc finger protein AEBP2
5	2	5	4	4	3	3	5	26.8753	26.6858	26.8806	26.875	27.6308	26.8927	27.357	27.3043	1.57734	0.063872	0.467028	2.92483	AFF4	AF4/FMR2 family member 4
13	14	10	10	17	18	14	19	29.9008	29.6546	29.7056	29.8473	30.7825	30.691	30.3864	30.3496	3.13107	0.0064106	0.77529	6.30971	AFG3L2	AFG3-like protein 2
4	4	2	4	7	4	4	3	26.5491	24.5706	25.5458	26.6312	26.6736	26.4915	26.0172	25.9217	0.380076	0.512293	0.451822	0.871875	AFTPH	Aftiphilin
5	4	5	4	2	2	0	2	28.8873	27.4338	28.0659	28.0461	26.0747	25.5261	24.3137	25.7258	2.84451	0.00864578	-2.69821	-5.56171	AGA	N(4)-(beta-N-acetylglucosaminyl)-L-asparaginase;Glycosylasparaginase alpha chain;Glycosylasparaginase beta chain
3	3	3	1	3	1	2	2	26.4786	25.5703	26.0264	24.7223	26.2535	25.6681	25.8352	25.6406	0.142065	0.778677	0.149965	0.374374	AGAP1	Arf-GAP with GTPase, ANK repeat and PH domain-containing protein 1
4	6	4	1	4	3	2	2	26.4899	26.8008	26.454	25.4165	26.014	26.0523	25.9157	25.3226	0.640838	0.314952	-0.464135	-1.34037	AGAP3	Arf-GAP with GTPase, ANK repeat and PH domain-containing protein 3
8	5	3	3	5	6	3	3	28.237	28.194	28.5416	28.718	28.3741	28.3479	29.3165	29.2433	0.648817	0.311317	0.397769	1.35409	AGFG1	Arf-GAP domain and FG repeat-containing protein 1
14	13	13	13	15	13	10	12	31.5581	30.9108	31.0321	31.2686	31.8964	31.4577	31.2254	31.503	0.821511	0.229474	0.328242	1.64616	AGK	Acylglycerol kinase, mitochondrial
22	17	21	23	22	28	18	19	29.9877	29.4633	29.7272	29.9482	30.0997	30.037	29.7499	29.6935	0.302018	0.587725	0.113422	0.719539	AGL	Glycogen debranching enzyme;4-alpha-glucanotransferase;Amylo-alpha-1,6-glucosidase
6	10	6	7	4	3	8	5	26.5962	25.7377	27.135	27.3662	26.9072	26.8174	27.4658	26.7313	0.283883	0.606466	0.271687	0.682927	AGO1	Protein argonaute-1;Protein argonaute
11	12	4	8	9	6	5	6	28.2266	27.3057	27.4365	27.3438	28.2899	27.5931	27.5095	27.3841	0.148483	0.771178	0.116008	0.389404	AGO2	Protein argonaute-2
3	6	2	3	1	0	2	1	26.5319	25.0884	25.3178	25.1811	26.0503	25.337	24.5223	22.8934	0.500456	0.407386	-0.829028	-1.09406	AGO3	Protein argonaute-3
3	3	3	2	3	3	3	2	28.9347	28.5287	28.9868	28.8561	29.2124	29.0788	29.8754	29.7128	1.59292	0.0622928	0.643256	2.95245	AGPAT1	1-acyl-sn-glycerol-3-phosphate acyltransferase alpha
3	1	3	2	3	1	0	1	26.426	24.6747	24.2512	26.8168	25.852	25.3891	25.1457	24.8072	0.13731	0.784246	-0.243706	-0.36316	AGPAT4	1-acyl-sn-glycerol-3-phosphate acyltransferase delta
2	2	2	1	1	2	3	1	25.4623	24.6062	24.9362	26.2697	24.6394	24.7961	24.8748	25.7444	0.289124	0.600573	-0.304925	-0.693561	AGPAT5	1-acyl-sn-glycerol-3-phosphate acyltransferase epsilon
17	15	14	15	16	17	16	17	32.0453	32.1705	32.2432	32.2481	32.4566	32.3817	32.4782	32.5282	2.63464	0.0130604	0.284373	5.05623	AGPS	Alkyldihydroxyacetonephosphate synthase, peroxisomal
9	8	3	2	0	2	2	0	26.5931	26.0076	25.7598	25.9344	24.0687	25.1112	25.3045	25.6478	1.45014	0.0786108	-1.04069	-2.70225	AGRN	Agrin;Agrin N-terminal 110 kDa subunit;Agrin C-terminal 110 kDa subunit;Agrin C-terminal 90 kDa fragment;Agrin C-terminal 22 kDa fragment
8	8	5	4	6	6	4	4	27.647	26.9814	27.7526	27.7966	27.2813	27.1503	27.5353	27.4328	0.413003	0.479216	-0.194471	-0.93397	AGTPBP1	Cytosolic carboxypeptidase 1
17	21	17	17	15	22	21	21	29.784	29.4723	29.5265	29.6017	29.8314	30.1465	30.0014	29.9684	2.22744	0.0223787	0.390807	4.16319	AHCTF1	Protein ELYS
17	19	16	16	20	17	20	16	33.1253	33.2541	32.8187	32.9583	33.263	33.245	32.9038	32.9968	0.189242	0.717738	0.0630922	0.482153	AHCY	Adenosylhomocysteinase
13	13	11	11	11	12	11	9	30.5957	29.9578	30.0032	29.9916	30.8443	30.4644	30.2633	30.1744	0.67712	0.295964	0.299537	1.40254	AHCYL1	Putative adenosylhomocysteinase 2
10	9	8	8	10	10	10	10	26.9801	27.1358	27.0385	27.1445	27.8583	27.5658	27.6824	27.3614	2.5493	0.0143226	0.542214	4.85997	AHCYL2	Putative adenosylhomocysteinase 3;Adenosylhomocysteinase
94	94	92	87	63	75	64	72	33.3039	32.8872	33.2686	33.3012	32.4269	32.5006	32.5841	32.7078	2.77452	0.00962332	-0.63536	-5.38939	AHNAK	Neuroblast differentiation-associated protein AHNAK
14	14	10	13	11	13	11	11	31.5037	31.4144	31.4067	31.6217	31.9757	31.5114	31.5411	31.1099	0.0952122	0.846718	0.0479045	0.260574	AHSA1	Activator of 90 kDa heat shock protein ATPase homolog 1
5	3	2	4	5	3	4	3	26.944	26.8392	24.1749	27.0245	26.6227	26.7534	26.8909	26.7225	0.303957	0.585822	0.501709	0.723424	AIDA	Axin interactor, dorsalization-associated protein
5	5	6	5	4	6	5	4	28.9704	28.535	27.6508	27.2958	28.1218	27.1652	27.4575	27.3073	0.652962	0.30871	-0.600023	-1.3612	AIF1L	Allograft inflammatory factor 1-like
18	20	20	16	14	19	19	20	33.2389	33.1292	33.2252	33.3308	32.8882	32.7843	32.8123	33.0018	2.87414	0.00842	-0.35938	-5.63584	AIFM1	Apoptosis-inducing factor 1, mitochondrial
17	15	13	10	0	0	0	0	30.3421	29.7643	30.2413	30.1166	25.0812	23.9207	24.9689	25.3109	5.40633	0	-5.29562	-15.9032	AIM1	Absent in melanoma 1 protein
12	14	13	9	15	14	14	12	31.5996	31.3208	31.4801	31.433	31.1603	31.5888	31.4198	31.3483	0.315691	0.574064	-0.0790472	-0.746814	AIMP1	Aminoacyl tRNA synthase complex-interacting multifunctional protein 1;Endothelial monocyte-activating polypeptide 2
9	7	7	9	7	8	8	9	30.7469	30.8442	30.7584	30.8806	30.8221	30.7705	30.9181	30.6115	0.142344	0.778326	-0.0269818	-0.375031	AIMP2	Aminoacyl tRNA synthase complex-interacting multifunctional protein 2
13	15	14	11	11	13	9	10	31.4233	31.4247	31.2323	31.5049	30.7889	30.8115	30.6429	30.5264	3.68041	0.00336	-0.703871	-7.96323	AIP	AH receptor-interacting protein
8	10	8	8	5	7	5	6	30.8815	30.5172	30.7387	30.552	29.3706	29.1499	30.0271	29.2456	2.89042	0.0086581	-1.22403	-5.67688	AK1	Adenylate kinase isoenzyme 1
14	14	12	8	13	12	11	11	31.2489	31.5052	31.3215	31.537	31.6954	31.8453	31.787	31.7956	2.57931	0.0135351	0.377707	4.92841	AK2	Adenylate kinase 2, mitochondrial;Adenylate kinase 2, mitochondrial;Adenylate kinase 2, mitochondrial, N-terminally processed
6	13	12	9	5	7	6	4	30.1237	30.2349	30.5001	30.2733	29.7051	29.3886	29.4531	29.6351	3.3019	0.00447692	-0.737555	-6.79087	AK3	GTP:AMP phosphotransferase AK3, mitochondrial
6	8	4	6	6	8	7	7	28.3704	28.6309	28.703	28.5607	29.5196	29.4218	29.1505	29.074	2.88132	0.00854822	0.725188	5.65391	AK4	Adenylate kinase 4, mitochondrial
4	2	3	3	4	4	3	3	28.9795	27.7828	28.4932	28.6532	27.7968	28.8258	28.6355	29.24	0.141567	0.77952	0.147332	0.373204	AK6;TAF9	Adenylate kinase isoenzyme 6
10	10	7	6	7	12	11	8	29.0315	29.2405	29.689	29.6153	28.8174	29.0585	29.381	29.6682	0.278255	0.612795	-0.162806	-0.671459	AKAP1	A-kinase anchor protein 1, mitochondrial
6	8	5	7	2	3	4	2	26.496	26.1993	26.5668	26.8428	25.2275	25.3367	25.6847	24.7973	2.86163	0.00832195	-1.26467	-5.60447	AKAP11	A-kinase anchor protein 11
40	50	30	33	36	45	37	39	31.9857	32.0866	31.9187	32.0366	31.984	32.0292	31.9864	31.9986	0.0702042	0.886007	-0.00734282	-0.196457	AKAP12	A-kinase anchor protein 12
35	31	26	25	23	26	21	14	30.8883	30.1962	30.6438	30.6654	30.5234	29.8299	29.9524	29.9106	1.35236	0.0935009	-0.544395	-2.53422	AKAP13	A-kinase anchor protein 13
8	11	8	8	7	11	11	10	28.9242	29.0928	28.5901	28.5245	28.6154	28.7475	28.8762	28.567	0.213217	0.689066	-0.081398	-0.534757	AKAP17A	A-kinase anchor protein 17A
9	8	5	3	2	5	5	6	26.7664	26.3502	26.6071	26.8395	25.5568	25.7351	26.7899	26.6105	0.693083	0.286533	-0.467741	-1.42974	AKAP2	A-kinase anchor protein 2
10	10	4	7	10	13	9	9	29.0601	28.4269	28.0319	29.0361	29.5205	29.3951	28.9288	28.8204	0.87782	0.206102	0.527442	1.74012	AKAP8	A-kinase anchor protein 8
7	6	5	5	5	7	9	9	28.8949	28.6091	28.6766	28.525	29.5095	29.9951	28.6813	29.6214	1.44379	0.0798361	0.775424	2.69126	AKAP8L	A-kinase anchor protein 8-like
25	24	16	19	29	25	27	24	29.4416	29.1277	29.4635	29.5086	29.6412	29.4609	29.516	29.4217	0.591346	0.344117	0.124586	1.25471	AKAP9	A-kinase anchor protein 9
16	16	13	14	15	13	15	15	30.9875	30.7291	30.6048	30.6956	31.0526	31.4205	30.9899	30.929	1.33159	0.0956825	0.343741	2.49883	AKR1A1	Alcohol dehydrogenase [NADP(+)]
11	14	13	12	13	16	14	13	30.9063	31.0739	30.5431	30.7796	31.2494	31.0461	30.7221	30.5953	0.159556	0.755206	0.0774617	0.41505	AKR1B1	Aldose reductase
7	10	8	7	7	8	7	5	29.4628	29.4229	29.4973	29.6974	29.9967	29.5713	29.5248	29.2338	0.138034	0.783805	0.0615335	0.364873	AKR7A2	Aflatoxin B1 aldehyde reductase member 2
4	7	3	3	5	3	2	3	24.7162	25.0498	24.9439	25.4575	25.2717	24.5044	25.1242	24.3786	0.353286	0.538264	-0.222122	-0.820468	AKT1	RAC-alpha serine/threonine-protein kinase
3	3	1	3	1	2	3	2	27.5505	27.0183	24.5387	27.861	24.3062	27.5524	27.3482	27.1729	0.0478587	0.920992	-0.147207	-0.13681	AKT1S1	Proline-rich AKT1 substrate 1
5	6	4	3	9	11	9	7	28.0206	27.6553	28.0644	27.5298	28.9685	28.8353	28.6016	27.9522	1.59149	0.0625035	0.771869	2.94991	AKT2	RAC-beta serine/threonine-protein kinase
5	8	3	5	2	2	1	1	25.905	25.4704	26.6618	25.7657	24.8902	24.0502	24.873	23.2515	1.95186	0.0355751	-1.6845	-3.61438	AKT3	RAC-gamma serine/threonine-protein kinase
3	4	2	3	3	2	3	1	27.1907	26.8743	26.8852	26.5846	26.6438	26.6808	27.1149	24.8867	0.49577	0.410688	-0.55218	-1.08563	AKTIP	AKT-interacting protein
2	4	4	2	3	2	1	2	27.3671	26.7781	27.2104	27.0649	26.0096	25.2789	25.0871	24.6443	2.99748	0.00697376	-1.85016	-5.95223	ALAD	Delta-aminolevulinic acid dehydratase
2	2	0	2	3	4	3	4	24.004	23.8934	24.4903	24.1654	24.8284	24.7559	24.8366	24.7992	2.64528	0.0127638	0.66677	5.08105	ALAS1	5-aminolevulinate synthase, nonspecific, mitochondrial
5	7	8	6	6	7	7	6	30.0256	28.937	29.603	28.848	29.6942	29.417	29.5985	29.3134	0.206213	0.697773	0.152357	0.519526	ALCAM	CD166 antigen
8	8	8	6	10	9	7	7	27.856	27.1545	27.0169	27.2463	27.826	27.9787	27.5271	27.46	0.858139	0.213877	0.379533	1.70732	ALDH16A1	Aldehyde dehydrogenase family 16 member A1
34	30	29	28	37	35	31	31	33.1829	33.1641	33.1831	33.3799	33.5033	33.5279	33.4349	33.4777	2.48782	0.0158981	0.258439	4.72172	ALDH18A1	Delta-1-pyrroline-5-carboxylate synthase;Glutamate 5-kinase;Gamma-glutamyl phosphate reductase
8	7	7	5	1	1	1	1	28.5173	28.0551	28.9772	28.7109	23.2661	23.7245	23.5496	25.5532	3.7512	0.0032439	-4.54177	-8.20025	ALDH1A1	Retinal dehydrogenase 1
17	21	17	19	16	17	18	13	31.8217	31.551	31.7452	31.8248	31.9197	31.8896	31.8295	31.3966	0.0593633	0.902454	0.0231681	0.167816	ALDH1A2	Retinal dehydrogenase 2
4	3	2	2	2	2	2	2	25.5674	23.9193	24.5362	25.1078	24.3411	24.5484	24.6664	24.1769	0.414597	0.477164	-0.349479	-0.936948	ALDH1A3	Aldehyde dehydrogenase family 1 member A3
15	17	12	14	13	15	13	15	32.5178	32.1665	32.4922	32.2564	31.8722	31.9024	32.2015	32.1684	1.40751	0.085409	-0.322095	-2.6287	ALDH1B1	Aldehyde dehydrogenase X, mitochondrial
11	14	12	12	9	10	11	10	30.0526	29.5833	30.1481	29.7728	28.8699	28.5615	28.7861	28.9904	3.33498	0.00427419	-1.08721	-6.88731	ALDH2	Aldehyde dehydrogenase, mitochondrial
9	12	10	8	11	12	11	12	31.2319	31.2768	31.5662	31.6157	31.8013	32.1498	32.1329	32.307	2.46276	0.0163869	0.675086	4.66609	ALDH3A2	Fatty aldehyde dehydrogenase
4	3	3	3	2	3	0	4	26.1095	25.2384	25.6246	24.1349	25.5967	26.1097	24.008	25.2385	0.0214162	0.962819	-0.0386138	-0.0629074	ALDH4A1	Delta-1-pyrroline-5-carboxylate dehydrogenase, mitochondrial
10	13	6	6	6	6	6	5	29.1504	28.4601	28.3333	28.1862	28.567	28.7705	28.3649	27.6497	0.243786	0.650796	-0.194467	-0.600017	ALDH5A1	Succinate-semialdehyde dehydrogenase, mitochondrial
6	4	5	6	5	7	6	4	28.1901	27.583	27.9128	27.9027	28.127	27.942	27.9572	28.2008	0.528434	0.386584	0.1596	1.14404	ALDH6A1	Methylmalonate-semialdehyde dehydrogenase [acylating], mitochondrial
15	16	16	13	16	15	14	14	31.9891	31.6436	31.8585	31.3465	32.0834	32.0916	32.1273	31.846	1.10731	0.139638	0.327681	2.12163	ALDH7A1	Alpha-aminoadipic semialdehyde dehydrogenase
12	15	13	13	15	15	15	11	31.3339	30.7564	31.3544	31.0645	32.0375	31.7369	31.4568	31.756	1.82475	0.04358	0.619476	3.37386	ALDH9A1	4-trimethylaminobutyraldehyde dehydrogenase
26	25	23	26	24	26	25	24	34.4785	34.9218	34.1875	34.3542	33.9802	33.9122	33.6681	33.6428	2.06215	0.0293116	-0.684704	-3.82927	ALDOA	Fructose-bisphosphate aldolase A;Fructose-bisphosphate aldolase
9	11	9	10	10	10	9	8	34.2437	33.1611	33.3652	33.9301	33.6958	32.5557	33.1333	33.4951	0.610063	0.333381	-0.455047	-1.28724	ALDOC	Fructose-bisphosphate aldolase C;Fructose-bisphosphate aldolase
3	2	2	1	1	2	1	1	28.9604	28.6794	29.3252	27.8061	27.3755	27.7285	28.328	27.0619	1.35031	0.0937578	-1.06928	-2.53071	ALG1	Chitobiosyldiphosphodolichol beta-mannosyltransferase
5	3	3	5	3	2	4	3	26.9736	26.7152	27.3389	27.073	26.5449	26.4085	25.9044	26.6234	1.71323	0.0519173	-0.654864	-3.16855	ALG13	Putative bifunctional UDP-N-acetylglucosamine transferase and deubiquitinase ALG13
2	2	2	3	0	2	1	2	24.3014	24.6732	24.5478	27.2727	24.7771	26.4557	24.6287	24.1549	0.0819855	0.868527	-0.194679	-0.226987	ALG2	Alpha-1,3/1,6-mannosyltransferase ALG2
2	5	3	2	2	2	2	4	27.2731	27.6225	27.2254	28.1457	28.2626	27.6247	27.4674	26.7249	0.0427568	0.929223	-0.0467577	-0.122847	ALG5	Dolichyl-phosphate beta-glucosyltransferase
1	2	3	2	2	3	3	2	24.4705	23.744	25.8744	25.8334	25.5255	26.6598	26.8874	24.6473	0.607505	0.334387	0.949437	1.2828	ALG9	Alpha-1,2-mannosyltransferase ALG9
2	1	2	2	2	2	1	1	24.4341	23.8108	24.5567	25.295	24.123	25.6104	24.619	24.9733	0.294322	0.59573	0.307312	0.704064	ALKBH2	Alpha-ketoglutarate-dependent dioxygenase alkB homolog 2
4	4	3	2	0	1	1	1	26.202	25.9007	26.3765	26.8866	24.1765	25.041	23.6122	25.4075	2.09721	0.0284556	-1.78211	-3.89887	ALKBH3	Alpha-ketoglutarate-dependent dioxygenase alkB homolog 3
4	5	2	3	2	4	5	4	27.1984	26.6188	27.3903	26.3459	27.2961	26.8057	27.4326	26.4223	0.110876	0.822656	0.100849	0.299471	ALKBH4	Alpha-ketoglutarate-dependent dioxygenase alkB homolog 4
6	10	7	7	5	13	9	7	29.6756	30.0177	30.3791	30.0125	29.791	30.4638	30.0734	30.2113	0.227774	0.67005	0.113647	0.566074	ALKBH5	RNA demethylase ALKBH5
2	1	0	0	4	4	3	3	26.056	25.4935	23.8563	23.4828	27.5232	26.9091	27.5522	27.0258	2.10941	0.0275217	2.53041	3.92324	ALKBH6	Alpha-ketoglutarate-dependent dioxygenase alkB homolog 6
3	2	2	1	1	0	1	0	26.2019	24.9033	25.36	22.9876	24.4574	25.1032	24.7523	25.0087	0.0159562	0.971849	-0.0328054	-0.0471468	ALKBH8	Alkylated DNA repair protein alkB homolog 8
2	3	4	3	5	5	10	6	25.2967	30.1047	31.6897	24.0985	28.7214	30.0893	30.8646	30.7253	0.567167	0.359242	2.30271	1.21244	ALMS1	Alstrom syndrome protein 1
2	2	2	2	3	2	3	3	25.2892	24.4871	25.7577	23.7029	25.5152	26.273	24.4969	24.4788	0.24785	0.647098	0.381765	0.608552	ALS2	Alsin
9	8	8	8	8	9	8	7	33.4392	32.8796	32.8147	33.152	33.5085	33.2138	32.9558	33.2258	0.368285	0.522422	0.154582	0.849353	ALYREF	THO complex subunit 4
3	5	1	3	0	1	1	0	24.8448	23.8371	24.5869	23.9538	24.8701	24.7883	23.9219	23.8173	0.0410799	0.932227	0.0437436	0.118228	AMBRA1	Activating molecule in BECN1-regulated autophagy protein 1
2	2	1	2	2	3	3	3	24.3839	24.4484	24.352	25.6042	25.8725	25.479	25.5466	25.8689	1.67751	0.0549027	0.994648	3.10385	AMD1	S-adenosylmethionine decarboxylase proenzyme;S-adenosylmethionine decarboxylase alpha chain;S-adenosylmethionine decarboxylase beta chain
4	2	3	1	1	0	1	0	26.2317	26.5735	24.4201	24.9237	24.7061	25.1419	25.3024	23.1464	0.647545	0.311815	-0.963001	-1.3519	AMDHD2	Putative N-acetylglucosamine-6-phosphate deacetylase
10	6	7	8	4	7	7	6	28.0244	27.8075	28.0972	27.8209	28.2947	27.6249	27.7346	27.7269	0.219131	0.682297	-0.0922103	-0.547534	AMFR	E3 ubiquitin-protein ligase AMFR
5	4	2	2	2	2	3	5	25.5188	25.1847	25.765	24.6649	24.714	25.4348	25.1288	24.7466	0.419371	0.472782	-0.277275	-0.945853	AMOTL1	Angiomotin-like protein 1
9	11	5	4	6	6	7	4	28.1781	28.3326	28.0465	28.0994	28.7268	28.3761	28.2785	28.6102	1.48747	0.0741249	0.333747	2.76706	AMPD2	AMP deaminase 2
2	3	2	2	2	1	0	2	25.2666	24.2188	24.2099	24.1982	24.6824	24.1009	23.7552	24.461	0.277252	0.614239	-0.223501	-0.669409	AMPH	Amphiphysin
17	14	13	16	16	16	18	13	30.9405	30.0238	30.4013	29.9886	30.4157	30.2997	30.2843	30.1993	0.0608898	0.899736	-0.0388026	-0.171882	ANAPC1	Anaphase-promoting complex subunit 1
2	3	2	2	1	3	3	2	24.5258	25.5921	24.9003	25.3723	24.8929	25.4871	25.314	24.9384	0.0778811	0.873701	0.0604773	0.216419	ANAPC10	Anaphase-promoting complex subunit 10
3	2	2	2	3	1	1	1	27.5876	26.6204	27.0632	27.1609	27.7267	23.7431	24.4263	27.0668	0.660083	0.305084	-1.36728	-1.37341	ANAPC13	Anaphase-promoting complex subunit 13
3	4	2	2	3	3	3	2	26.9272	26.2021	26.9201	27.699	27.167	27.0738	26.8824	26.9434	0.0928604	0.851486	0.0795302	0.254653	ANAPC16	Anaphase-promoting complex subunit 16
5	5	2	4	5	2	3	4	27.3635	26.7599	27.3527	27.6045	27.588	27.4863	27.4244	27.3709	0.48285	0.419411	0.197254	1.06232	ANAPC2	Anaphase-promoting complex subunit 2
3	2	1	3	2	2	3	1	25.2549	24.9058	24.1137	24.1876	24.5459	24.4857	27.1422	24.7456	0.384622	0.507992	0.614325	0.880516	ANAPC4	Anaphase-promoting complex subunit 4
5	6	6	5	4	8	5	7	27.7974	27.8179	27.7828	27.7383	27.8766	27.6952	27.864	27.2942	0.313153	0.576392	-0.101564	-0.741772	ANAPC5	Anaphase-promoting complex subunit 5
16	12	11	10	12	11	8	15	30.1921	30.4407	30.3149	30.2653	30.5187	30.1408	30.3015	30.3415	0.0866548	0.861609	0.0223579	0.238925	ANAPC7	Anaphase-promoting complex subunit 7
4	2	2	2	1	4	2	3	27.168	26.0898	26.5073	26.4413	26.5076	26.4449	26.3695	26.515	0.155636	0.760557	-0.0923591	-0.40601	ANGEL2	Protein angel homolog 2
26	26	21	27	17	16	15	17	30.6703	29.7848	30.3877	30.5925	30.173	29.8907	29.7594	29.4313	1.12906	0.136137	-0.545233	-2.15791	ANK2	Ankyrin-2
23	27	23	21	15	14	11	19	30.372	29.9929	30.0503	29.9614	29.5076	29.5095	29.2849	29.9156	1.80405	0.0447894	-0.539775	-3.33535	ANK3	Ankyrin-3
17	13	10	11	14	13	13	15	29.7256	29.4206	29.8189	29.7243	29.4372	28.9811	29.2318	28.6458	1.69074	0.0536888	-0.598348	-3.12777	ANKFY1	Rabankyrin-5
26	28	25	24	37	31	28	25	30.7564	30.2882	30.6068	30.7982	31.1483	31.0875	31.0137	30.8007	1.56028	0.0660075	0.400118	2.89468	ANKHD1	Ankyrin repeat and KH domain-containing protein 1
3	2	4	3	4	2	4	2	25.8267	24.3112	26.6439	23.9164	26.4996	25.6779	26.4049	25.0282	0.449719	0.445663	0.728089	1.00196	ANKHD1-EIF4EBP3
16	14	7	7	11	17	12	13	29.9058	29.3553	29.6187	29.6942	30.2907	29.9772	30.0884	29.8029	1.38639	0.08823	0.396297	2.59242	ANKLE2	Ankyrin repeat and LEM domain-containing protein 2
5	7	6	4	4	3	2	3	26.0591	26.7477	26.2205	26.3381	26.1068	26.2103	23.2623	25.689	0.701201	0.282511	-1.02425	-1.44355	ANKMY2	Ankyrin repeat and MYND domain-containing protein 2
4	1	3	2	0	3	3	3	25.3698	25.0581	24.4235	23.6969	24.0884	25.388	25.6173	25.4547	0.436601	0.457747	0.500018	0.977811	ANKRD11	Ankyrin repeat domain-containing protein 11
3	2	4	1	2	3	2	1	25.6771	24.3376	24.8167	24.8584	25.9966	24.7182	25.1035	24.8774	0.258765	0.633966	0.251487	0.631325	ANKRD13A	Ankyrin repeat domain-containing protein 13A
2	0	1	1	3	2	2	2	24.1625	23.8577	25.7061	24.0458	25.1419	25.4599	24.5396	24.5719	0.453089	0.442541	0.485298	1.00814	ANKRD16	Ankyrin repeat domain-containing protein 16
26	31	29	25	32	30	28	31	30.0213	29.5698	29.9231	30.1646	29.8997	29.8025	29.8987	29.8379	0.181699	0.727923	-0.0600147	-0.465317	ANKRD17	Ankyrin repeat domain-containing protein 17
5	1	3	1	2	3	1	2	27.1569	23.6449	27.4006	24.7576	23.8728	24.4749	25.0763	26.3209	0.322664	0.565874	-0.803785	-0.760619	ANKRD26	Ankyrin repeat domain-containing protein 26
3	0	0	0	3	5	5	2	24.6305	24.0686	24.3969	24.1522	26.4761	26.052	26.4758	25.9783	4.35342	0.00268182	1.9335	10.4795	ANKRD27	Ankyrin repeat domain-containing protein 27
7	8	3	3	5	8	6	5	28.2725	27.2796	28.0282	27.8406	27.7335	28.0473	27.8327	27.9846	0.0710332	0.884664	0.0442929	0.198625	ANKRD28	Serine/threonine-protein phosphatase 6 regulatory ankyrin repeat subunit A
5	2	3	4	2	1	2	2	25.8204	24.643	25.7871	25.678	25.1326	25.2734	25.7741	25.3465	0.119487	0.809359	-0.100447	-0.320478	ANKRD44	Serine/threonine-protein phosphatase 6 regulatory ankyrin repeat subunit B
2	0	0	2	3	3	3	3	27.5079	26.002	24.6481	27.6426	27.7655	27.4439	27.8029	27.7123	0.87237	0.208158	1.23097	1.73104	ANKRD46	Ankyrin repeat domain-containing protein 46
1	5	2	4	0	0	1	0	25.2639	25.4692	24.9131	25.6828	25.105	25.3285	23.9783	23.3925	0.916092	0.193751	-0.881167	-1.80379	ANKRD50	Ankyrin repeat domain-containing protein 50
9	3	4	6	9	9	4	3	28.2425	27.4732	27.9924	28.4543	28.9389	28.7754	28.74	28.6113	1.76927	0.0476563	0.725791	3.27109	ANKRD52	Serine/threonine-protein phosphatase 6 regulatory ankyrin repeat subunit C
9	7	8	5	9	11	7	6	28.2089	27.5227	27.9946	28.0222	28.4294	27.813	28.094	27.3951	0.00534759	0.989447	-0.00421047	-0.0159882	ANKS1A	Ankyrin repeat and SAM domain-containing protein 1A
3	2	2	1	0	0	0	0	24.112	24.2185	24.2257	24.4564	24.312	24.5365	24.7181	23.9268	0.26719	0.625124	0.120182	0.648755	ANKS6	Ankyrin repeat and SAM domain-containing protein 6
9	10	6	7	9	9	7	6	28.3126	28.0219	28.3295	28.0598	28.4622	28.0585	28.2776	28.1547	0.188625	0.718766	0.0572886	0.48078	ANKZF1	Ankyrin repeat and zinc finger domain-containing protein 1
15	16	12	11	8	16	15	15	28.5001	28.4098	28.4723	28.5849	28.4986	28.5419	28.592	28.7847	0.761387	0.253457	0.112511	1.54531	ANLN	Actin-binding protein anillin
4	6	3	3	1	2	2	1	26.475	26.4845	26.5734	26.7928	23.33	23.4697	25.9857	23.8199	2.09349	0.0284344	-2.43008	-3.89145	ANO10	Anoctamin-10
2	3	3	3	4	3	3	3	27.795	27.2273	27.3922	27.2406	27.3503	27.4598	27.3444	27.4218	0.0510305	0.916013	-0.01969	-0.145424	ANO6	Anoctamin-6
9	9	9	8	8	9	10	8	33.5514	33.2797	33.7345	33.6855	33.3459	33.4765	33.596	33.6377	0.153932	0.762929	-0.0487623	-0.402069	ANP32A	Acidic leucine-rich nuclear phosphoprotein 32 family member A
8	8	8	7	6	8	8	6	31.1983	30.7053	31.0605	30.8593	30.6757	30.4563	30.3249	30.6161	1.75837	0.0486944	-0.437612	-3.25106	ANP32B	Acidic leucine-rich nuclear phosphoprotein 32 family member B
4	4	3	4	4	4	4	4	32.4827	31.5053	32.8341	32.2305	32.5054	32.3682	32.8886	32.7992	0.577057	0.352664	0.377174	1.22977	ANP32E	Acidic leucine-rich nuclear phosphoprotein 32 family member E
8	11	8	10	7	8	12	9	30.312	29.4482	30.1917	29.951	29.9841	29.1243	29.7006	29.9896	0.442771	0.452128	-0.276071	-0.989188	ANXA1	Annexin A1
14	15	14	13	13	13	16	12	31.9847	31.9257	32.2718	32.2209	31.7566	31.7977	31.8493	32.1455	0.8767	0.206513	-0.213498	-1.73825	ANXA11	Annexin A11
23	24	22	23	23	22	21	21	33.093	33.3714	33.2514	33.2847	32.4934	32.6902	32.6044	32.3471	3.5692	0.00364398	-0.716325	-7.60258	ANXA2;ANXA2P2	Annexin A2;Annexin;Putative annexin A2-like protein
8	9	6	7	3	2	2	2	29.3308	28.4235	29.0339	28.7482	26.4115	26.2147	24.1057	26.1764	2.80958	0.00903944	-3.15702	-5.47522	ANXA3	Annexin;Annexin A3
8	9	7	8	8	4	4	6	29.152	28.8601	29.5995	29.2193	27.9131	28.0554	27.5785	27.4172	3.34989	0.00403306	-1.46663	-6.93113	ANXA4	Annexin A4;Annexin
19	21	19	18	17	16	17	15	32.7592	32.5234	32.7398	32.5618	31.7902	31.6101	31.5558	31.4564	4.53764	0.00285714	-1.04292	-11.2824	ANXA5	Annexin A5;Annexin
30	28	24	29	29	31	29	30	32.7408	32.3791	32.7555	32.726	32.9236	32.6963	32.5635	32.8144	0.358987	0.533247	0.0990934	0.831479	ANXA6	Annexin A6;Annexin
12	14	9	11	11	11	13	13	30.4317	29.8652	30.0077	30.007	30.6644	30.5195	30.1928	29.741	0.36562	0.524743	0.201509	0.84424	ANXA7	Annexin A7
2	2	2	1	0	0	1	1	23.849	24.5989	25.7756	24.1033	23.952	24.3827	23.619	24.2508	0.533905	0.383297	-0.53057	-1.15375	AP1AR	AP-1 complex-associated regulatory protein
30	27	26	26	23	27	25	29	31.4958	30.984	30.995	30.7436	31.4627	31.0395	31.3867	31.1799	0.530384	0.385947	0.212596	1.14751	AP1B1	AP-1 complex subunit beta-1
19	15	15	15	16	16	16	11	30.4944	30.3795	30.3773	30.5824	30.1493	30.1418	30.2907	30.3914	1.48444	0.0742949	-0.215104	-2.76179	AP1G1	AP-1 complex subunit gamma-1
1	2	5	3	0	0	3	0	25.1023	25.6001	26.1909	24.8007	24.5839	23.3243	24.869	24.5525	1.2601	0.107522	-1.09109	-2.37769	AP1G2	AP-1 complex subunit gamma-like 2
9	13	10	8	8	7	9	10	29.9843	29.1673	29.6379	29.965	29.243	29.8228	29.3929	29.4042	0.436275	0.457875	-0.222897	-0.977208	AP1M1	AP-1 complex subunit mu-1
3	2	2	3	1	2	2	1	26.2023	25.9002	26.5262	26.358	24.7848	25.2597	25.8796	24.6821	1.9455	0.0358248	-1.09514	-3.60217	AP1S1	AP-1 complex subunit sigma-1A
2	2	1	3	3	3	2	2	27.9566	27.2189	27.6762	28.6317	27.2171	27.059	27.0353	26.9838	1.42424	0.0823974	-0.797074	-2.65749	AP1S2	AP-1 complex subunit sigma-2
29	27	27	27	29	29	27	27	31.2184	31.3359	31.1948	31.1837	31.3723	31.2209	31.2812	31.3901	0.774538	0.247432	0.0829325	1.56743	AP2A1	AP-2 complex subunit alpha-1
20	26	17	21	19	18	19	21	30.8226	30.3733	30.7049	30.3927	29.9712	29.9014	29.8373	30.0625	2.67268	0.0121862	-0.630261	-5.14538	AP2A2	AP-2 complex subunit alpha-2
32	29	26	26	25	32	27	27	32.6159	32.3506	32.5843	32.6498	32.5395	32.6445	32.691	32.4409	0.122575	0.805076	0.0288181	0.327947	AP2B1	AP-2 complex subunit beta
8	13	9	10	6	9	6	8	29.9506	30.3993	29.7018	29.9539	30.137	30.0024	29.527	29.5489	0.409373	0.483546	-0.197581	-0.92718	AP2M1	AP-2 complex subunit mu
4	3	2	2	2	3	3	2	28.143	28.0393	28.1787	28.0696	28.1263	27.5884	27.1884	28.4289	0.441674	0.452969	-0.274661	-0.987168	AP2S1	AP-2 complex subunit sigma
15	17	17	13	18	18	18	15	30.4153	30.246	30.416	30.1601	30.8211	30.6293	30.4721	30.4204	1.33342	0.0955043	0.276376	2.50193	AP3B1	AP-3 complex subunit beta-1
25	19	17	17	25	18	21	20	31.2298	30.5027	30.8419	30.6182	31.4332	31.2007	31.2866	31.1352	1.44766	0.0790357	0.465775	2.69796	AP3D1	AP-3 complex subunit delta-1
10	12	9	11	12	11	12	10	30.5353	30.3699	30.8684	30.8681	30.7931	30.889	30.9958	30.7388	0.6848	0.291144	0.193725	1.41564	AP3M1	AP-3 complex subunit mu-1
4	3	3	2	5	4	2	3	26.1396	25.236	24.8758	26.3005	24.8405	23.8051	24.6733	23.6392	1.64462	0.0572977	-1.39843	-3.04468	AP3M2	AP-3 complex subunit mu-2
4	4	1	2	4	3	5	3	27.5067	27.7112	25.7002	27.4255	28.4274	27.6735	27.3024	26.5102	0.263062	0.629229	0.392515	0.64023	AP3S1	AP-3 complex subunit sigma-1
4	2	4	1	1	3	3	0	25.1625	25.126	24.9831	24.5645	23.8094	24.9912	24.9739	25.284	0.220006	0.681104	-0.194429	-0.549417	AP4B1	AP-4 complex subunit beta-1;AP complex subunit beta
2	3	3	2	2	1	2	3	26.9546	26.7451	27.1072	26.521	26.9627	24.5183	26.711	26.177	0.623861	0.325761	-0.739749	-1.31111	AP5Z1	AP-5 complex subunit zeta-1
8	6	4	3	4	2	0	0	27.6136	26.2642	26.7363	26.2963	26.7227	26.4585	24.6803	22.9941	0.817811	0.230982	-1.51371	-1.63998	APAF1	Apoptotic protease-activating factor 1
4	10	5	9	3	3	2	3	29.4252	29.353	29.4811	30.0359	27.7318	27.6063	28.0977	28.0524	3.87475	0.00249007	-1.70174	-8.62849	APBB1	Amyloid beta A4 precursor protein-binding family B member 1
6	11	6	8	6	7	9	9	26.6713	26.4584	26.3287	26.9677	25.7364	26.718	26.4571	27.0338	0.147954	0.771557	-0.120185	-0.388171	APC	Adenomatous polyposis coli protein
15	10	14	14	12	12	13	9	30.9781	30.8957	30.764	31.0669	30.2289	30.1684	30.0609	29.7736	3.45655	0.00429907	-0.868203	-7.25132	APEH	Acylamino-acid-releasing enzyme
13	13	12	15	14	13	11	13	31.4283	31.5397	31.0732	31.3033	31.5595	31.3708	31.0795	31.2385	0.059682	0.901817	-0.0240679	-0.168666	APEX1	DNA-(apurinic or apyrimidinic site) lyase;DNA-(apurinic or apyrimidinic site) lyase, mitochondrial
15	14	17	17	14	13	15	17	31.9877	31.7382	32.0341	32.0285	31.4909	31.5007	31.4488	31.3409	3.13631	0.00645333	-0.501797	-6.32406	API5	Apoptosis inhibitor 5
9	6	8	7	5	4	3	2	29.7252	29.1355	29.8649	29.5648	28.6063	28.3304	28.0392	28.2805	3.16838	0.00557241	-1.25852	-6.41245	APIP	Methylthioribulose-1-phosphate dehydratase
4	4	3	0	1	3	1	2	26.3924	24.3271	26.0143	26.5333	23.5931	26.2374	24.4488	26.1803	0.366602	0.523826	-0.701894	-0.846125	APLP2	Amyloid-like protein 2
11	10	9	8	9	9	10	7	30.5727	30.5751	30.3373	30.3538	30.1391	30.0431	29.884	29.905	2.70754	0.0118235	-0.46696	-5.22802	APMAP	Adipocyte plasma membrane-associated protein
12	9	7	7	11	11	9	10	31.1397	31.1392	31.3595	31.3594	32.0674	32.0735	32.053	31.7922	3.69601	0.0034186	0.747089	8.01496	APOA1BP	NAD(P)H-hydrate epimerase
1	2	3	2	3	1	3	3	24.0962	28.779	29.0631	28.641	29.0044	24.5743	29.6912	29.2064	0.10389	0.832608	0.474275	0.282236	APOB	Apolipoprotein B-100;Apolipoprotein B-48
4	4	2	1	3	1	0	1	26.1095	26.0411	24.4035	23.8778	24.9553	23.138	25.5681	24.8319	0.2574	0.635207	-0.484648	-0.628488	APOBEC3C	DNA dC->dU-editing enzyme APOBEC-3C
7	6	5	8	4	6	4	4	27.2838	27.3899	26.7542	27.2652	26.2602	26.6417	25.7362	25.9316	2.25516	0.0214536	-1.03085	-4.22069	APOL2	Apolipoprotein L2
0	1	0	2	1	2	2	3	24.7425	24.601	25.155	25.4139	24.2099	25.701	25.1957	24.6141	0.044351	0.926379	-0.0479188	-0.127225	APOO	Apolipoprotein O
5	7	4	4	3	4	5	3	26.893	27.1322	27.2955	27.1205	27.1059	26.8485	26.9335	26.7829	0.900789	0.19873	-0.192592	-1.77835	APOOL	MICOS complex subunit MIC27
6	6	8	6	7	9	7	9	27.7987	27.3648	27.6158	27.5817	28.4677	28.0702	27.6661	27.7751	1.04719	0.154653	0.404567	2.02159	APP	Amyloid beta A4 protein;N-APP;Soluble APP-alpha;Soluble APP-beta;C99;Beta-amyloid protein 42;Beta-amyloid protein 40;C83;P3(42);P3(40);C80;Gamma-secretase C-terminal fragment 59;Gamma-secretase C-terminal fragment 57;Gamma-secretase C-terminal fragment 50;C31
16	17	11	13	11	12	11	9	29.5459	29.0397	29.0526	29.198	29.1717	28.852	28.6339	28.5218	1.17451	0.126818	-0.414179	-2.23386	APPL1	DCC-interacting protein 13-alpha
7	3	4	6	6	7	5	7	28.0255	26.8055	28.091	27.6128	27.5159	27.5857	28.0029	27.9254	0.147585	0.772144	0.123764	0.38731	APPL2	DCC-interacting protein 13-beta
6	6	5	8	7	6	8	6	32.4101	32.0106	32.7806	32.5188	31.6756	31.9566	32.3515	32.0389	1.03538	0.157507	-0.424341	-2.00195	APRT	Adenine phosphoribosyltransferase
3	3	1	0	3	3	3	2	26.8	26.7287	25.4628	25.9162	27.2705	26.6449	26.6863	27.1107	1.00474	0.166566	0.701181	1.95105	APTX	Aprataxin
9	10	9	12	11	19	21	17	28.5658	28.4599	28.3762	28.2102	29.3142	29.3523	29.0988	29.3906	3.95162	0.00274453	0.885962	8.90462	AQR	Intron-binding protein aquarius
8	9	4	6	7	9	6	6	27.9691	27.5871	28.3064	27.7491	27.8261	27.6319	27.4436	27.6581	0.740222	0.263768	-0.263014	-1.50963	ARAF	Serine/threonine-protein kinase A-Raf
9	9	10	13	6	5	6	7	28.7967	28.7506	29.5616	29.3255	28.2675	28.3756	29.3017	29.6603	0.207423	0.696431	-0.207349	-0.522165	ARAP1	Arf-GAP with Rho-GAP domain, ANK repeat and PH domain-containing protein 1
19	18	21	21	16	17	17	17	30.9039	31.57	30.7157	31.0321	31.178	31.0723	30.6918	30.8211	0.21277	0.689632	-0.11465	-0.533789	ARCN1	Coatomer subunit delta
12	10	9	12	8	11	11	8	32.3637	31.8654	31.8233	31.7595	32.3152	31.9004	31.89	31.3879	0.127045	0.799223	-0.0795836	-0.338705	ARF1;ARF3	ADP-ribosylation factor 1;ADP-ribosylation factor 3
9	7	7	9	9	8	7	7	30.0809	29.7693	29.8217	29.6537	30.0238	29.6768	28.9217	29.4135	0.613991	0.331489	-0.32244	-1.29404	ARF4	ADP-ribosylation factor 4
7	7	5	7	7	7	6	6	27.8244	27.995	27.9166	28.3001	28.3172	28.1912	27.3039	26.9699	0.397627	0.49657	-0.31349	-0.905113	ARF5	ADP-ribosylation factor 5
2	2	2	1	3	2	3	2	26.9072	27.7155	28.5177	28.5575	28.0073	27.5052	28.4917	28.5281	0.17693	0.734016	0.20856	0.454601	ARF6	ADP-ribosylation factor 6
9	9	8	7	9	10	6	6	28.8156	29.1955	29.1218	29.2526	29.1157	28.7948	28.9156	28.6357	0.820461	0.229751	-0.230921	-1.64441	ARFGAP1	ADP-ribosylation factor GTPase-activating protein 1
8	9	8	8	4	7	8	6	29.4079	29.0848	28.7215	29.0354	28.6816	28.4498	28.3836	28.1596	1.96532	0.0348069	-0.643748	-3.64027	ARFGAP2	ADP-ribosylation factor GTPase-activating protein 2
5	7	7	9	6	6	7	5	28.1585	27.7409	27.8964	27.816	27.6663	27.884	27.5122	27.6293	0.988385	0.172157	-0.230018	-1.92389	ARFGAP3	ADP-ribosylation factor GTPase-activating protein 3
13	12	11	9	9	12	11	12	28.7894	28.2536	28.6769	28.6158	28.6254	28.2653	28.365	27.7094	0.748182	0.260013	-0.342639	-1.52306	ARFGEF1	Brefeldin A-inhibited guanine nucleotide-exchange protein 1
7	8	6	8	5	9	7	5	26.2833	26.1446	26.4311	24.2318	25.5151	26.0888	26.5094	24.1905	0.0999044	0.839847	-0.196759	-0.272322	ARFGEF2	Brefeldin A-inhibited guanine nucleotide-exchange protein 2
11	12	11	6	13	14	10	10	28.6759	28.2731	28.7986	28.642	29.1184	29.0227	29.1283	28.9551	2.05105	0.0298586	0.458726	3.80735	ARFGEF3	Brefeldin A-inhibited guanine nucleotide-exchange protein 3
8	10	8	9	6	6	5	6	29.6812	29.1244	29.5873	29.4519	28.7512	28.7264	28.7066	28.4932	2.95651	0.00775141	-0.791845	-5.8457	ARFIP1	Arfaptin-1
6	5	6	3	3	1	2	1	27.0245	27.8535	26.1882	26.729	25.5524	25.8798	24.943	24.3533	1.96779	0.034684	-1.7667	-3.64504	ARFIP2	Arfaptin-2
3	3	2	2	2	2	1	3	27.0356	26.9974	27.7358	27.8383	27.1654	26.5414	26.4122	27.2116	0.953886	0.182812	-0.569133	-1.8666	ARFRP1	ADP-ribosylation factor-related protein 1
2	5	4	2	4	4	3	6	27.3088	27.4878	27.5711	27.5489	27.9389	27.9276	27.9617	27.5222	1.59884	0.0615194	0.358489	2.96297	ARG2	Arginase-2, mitochondrial
5	4	2	1	2	2	3	3	25.5206	26.3884	25.5155	23.8403	25.3877	25.2261	24.9751	25.2548	0.0696273	0.886971	-0.105256	-0.194946	ARGLU1	Arginine and glutamate-rich protein 1
13	11	12	11	8	9	8	5	30.2735	30.4285	30.6763	30.5548	29.1231	29.473	29.5483	28.791	3.17289	0.00539792	-1.24945	-6.42494	ARHGAP1	Rho GTPase-activating protein 1
4	4	3	2	1	1	0	1	23.7481	25.8139	24.0278	24.1153	23.6802	24.0729	25.5246	24.5885	0.0222753	0.962053	0.0402474	0.065371	ARHGAP10	Rho GTPase-activating protein 10
1	1	3	3	0	2	2	3	25.0065	24.2711	26.6659	26.45	25.6436	25.9815	25.1322	26.3745	0.107664	0.827193	0.184577	0.291571	ARHGAP11A	Rho GTPase-activating protein 11A
5	3	2	5	2	0	1	0	25.4764	25.694	26.6026	26.3964	24.0834	24.4374	23.6821	23.7259	3.15402	0.00565188	-2.06011	-6.37274	ARHGAP12	Rho GTPase-activating protein 12
13	12	14	13	14	12	10	8	29.9948	29.3647	29.7763	29.9758	29.7644	29.5773	29.6197	29.0401	0.609521	0.333329	-0.27755	-1.2863	ARHGAP17	Rho GTPase-activating protein 17
4	3	3	5	4	4	1	1	26.06	25.9488	26.5488	26.6875	26.1285	26.2265	24.2182	23.6565	0.937827	0.188093	-1.2539	-1.83992	ARHGAP18	Rho GTPase-activating protein 18
3	4	2	2	3	2	2	3	25.3202	25.1302	25.4967	23.3267	25.014	25.6318	25.387	25.6851	0.538833	0.379374	0.610996	1.16249	ARHGAP21	Rho GTPase-activating protein 21
13	11	12	9	13	12	13	9	28.7591	28.2067	28.6868	28.7718	28.7683	28.1234	28.3575	28.3736	0.479966	0.421528	-0.200443	-1.0571	ARHGAP35	Rho GTPase-activating protein 35
3	2	3	5	1	1	0	2	26.4798	26.001	26.2114	26.2337	25.5169	25.5964	25.3496	25.7801	2.63509	0.0130859	-0.670745	-5.05727	ARHGAP44	Rho GTPase-activating protein 44
6	5	2	9	6	7	6	3	26.9633	26.8459	24.3482	27.5098	27.1279	27.2123	27.1385	26.9557	0.437264	0.457012	0.691809	0.979034	ARHGAP5	Rho GTPase-activating protein 5
7	6	6	4	3	5	5	6	27.3016	27.2449	27.6023	27.2973	28.0997	27.2838	27.2836	27.1591	0.157885	0.757953	0.095047	0.411202	ARHGAP8;PRR5-ARHGAP8	Rho GTPase-activating protein 8
8	6	7	8	8	7	7	9	33.9295	33.2503	33.4317	33.5777	34.1831	33.5642	33.9803	33.7409	0.804813	0.23597	0.319869	1.61822	ARHGDIA	Rho GDP-dissociation inhibitor 1
9	12	12	10	15	16	13	13	29.0472	28.5325	29.0238	28.8148	30.1	29.4573	29.6853	29.4412	2.24426	0.0218182	0.816373	4.19803	ARHGEF1	Rho guanine nucleotide exchange factor 1
4	5	4	4	1	1	2	3	25.7976	25.8718	26.3024	25.8666	24.9121	25.119	25.8004	25.1326	1.72646	0.0509459	-0.718578	-3.19265	ARHGEF10	Rho guanine nucleotide exchange factor 10
6	4	6	6	4	6	4	4	26.5562	26.1114	26.3417	26.0774	26.5003	26.2925	26.4303	26.5343	0.649437	0.311078	0.167669	1.35515	ARHGEF11	Rho guanine nucleotide exchange factor 11
11	7	8	5	7	5	4	4	28.0125	27.7435	27.9851	27.1535	27.4128	27.0243	27.0618	27.4803	1.07548	0.146504	-0.478853	-2.06863	ARHGEF12	Rho guanine nucleotide exchange factor 12
5	7	8	7	3	2	3	2	28.6566	27.6336	27.5696	28.5178	26.0784	26.8094	25.8175	27.0127	2.20359	0.0236719	-1.66489	-4.11408	ARHGEF16	Rho guanine nucleotide exchange factor 16
5	7	5	5	4	5	5	9	28.0536	27.8783	27.9241	28.0139	28.1187	28.0283	28.129	28.1188	1.51416	0.0714331	0.1312	2.81366	ARHGEF18	Rho guanine nucleotide exchange factor 18
19	19	11	16	22	22	21	22	30.0076	29.6615	29.8373	30.1296	30.8904	30.7155	30.6998	30.7458	3.59956	0.00376216	0.853816	7.69963	ARHGEF2	Rho guanine nucleotide exchange factor 2
2	1	2	2	0	0	3	2	24.8589	24.4622	23.3756	23.8109	24.6247	25.3499	25.9698	24.1857	0.890111	0.201757	0.905631	1.76058	ARHGEF26	Rho guanine nucleotide exchange factor 26
8	4	3	4	2	0	0	0	26.7671	26.6189	27.6446	27.0439	24.7375	23.0093	24.8871	24.3706	2.90583	0.00832208	-2.7675	-5.71592	ARHGEF5	Rho guanine nucleotide exchange factor 5
3	6	5	4	2	2	2	2	25.2703	24.683	25.496	25.0995	24.8804	25.4647	24.9381	26.4078	0.305328	0.584851	0.28553	0.726167	ARHGEF6	Rho guanine nucleotide exchange factor 6
13	13	11	10	6	7	7	10	29.5338	29.3631	29.694	29.4781	29.1568	28.3771	28.7461	28.6818	2.3638	0.0188253	-0.776798	-4.45044	ARHGEF7	Rho guanine nucleotide exchange factor 7
21	22	15	11	17	28	20	19	29.5893	29.2076	29.5746	29.8435	30.2407	29.8769	29.8442	29.999	1.4772	0.0754798	0.436447	2.74919	ARID1A	AT-rich interactive domain-containing protein 1A
12	14	10	10	4	8	6	10	28.1437	27.4586	27.5372	28.0881	26.6728	27.4613	27.3317	27.2159	1.3623	0.0922754	-0.636478	-2.55119	ARID1B	AT-rich interactive domain-containing protein 1B
13	17	11	11	13	17	12	9	29.9319	29.6622	29.8037	29.9959	29.7268	29.8479	29.7715	29.5114	0.616523	0.329962	-0.134004	-1.29843	ARID2	AT-rich interactive domain-containing protein 2
0	0	0	0	6	5	3	4	24.7662	26.0277	26.1567	23.7156	27.7119	27.4719	27.3644	27.2556	2.10146	0.0283614	2.28439	3.90735	ARID3B	AT-rich interactive domain-containing protein 3B
1	4	1	2	3	4	3	3	24.7223	23.9399	24.2035	25.7208	25.4043	24.5285	25.8829	25.4111	0.654174	0.308263	0.660085	1.36328	ARID4A	AT-rich interactive domain-containing protein 4A
5	10	6	5	7	7	8	5	27.9519	27.619	27.8412	27.7556	27.8908	28.0456	27.8242	28.0932	0.921198	0.191855	0.171502	1.81228	ARID4B	AT-rich interactive domain-containing protein 4B
10	8	6	6	7	6	6	6	28.7394	28.2051	28.2523	28.4595	28.4714	28.3271	27.7832	27.1456	0.725773	0.271343	-0.482275	-1.48521	ARIH1	E3 ubiquitin-protein ligase ARIH1
7	11	8	8	6	9	7	6	29.1984	28.6489	28.725	28.9921	28.5545	28.953	28.6747	28.499	0.655764	0.307303	-0.220818	-1.36601	ARIH2	E3 ubiquitin-protein ligase ARIH2
2	5	2	1	3	4	5	4	25.9014	25.4988	25.5464	24.7653	25.7867	26.7614	25.1599	26.6017	0.715137	0.27658	0.649465	1.4672	ARKL1;C18orf25	Uncharacterized protein C18orf25
4	4	3	2	4	3	3	4	28.4971	28.4572	27.3762	28.3437	28.5266	28.8609	28.7786	29.4218	1.17363	0.126864	0.728437	2.23239	ARL1	ADP-ribosylation factor-like protein 1
1	2	3	2	3	1	1	3	24.9785	25.8162	26.365	26.5258	25.9697	24.6415	26.0664	26.4811	0.0904907	0.855957	-0.131731	-0.248665	ARL14EP	ARL14 effector protein
4	4	3	3	3	4	2	3	27.6415	26.9322	27.4713	27.0015	27.0064	26.8455	27.1853	27.2638	0.417455	0.474759	-0.186403	-0.94228	ARL15	ADP-ribosylation factor-like protein 15
2	5	2	3	3	4	6	5	29.1407	27.1888	27.8143	29.3393	29.1951	29.1718	28.641	28.5905	0.432767	0.460831	0.528829	0.970722	ARL2	ADP-ribosylation factor-like protein 2
8	7	8	9	7	7	7	6	31.2953	31.0207	31.3237	31.4177	30.8173	30.6102	31.0634	30.6195	1.92624	0.0373459	-0.486737	-3.56529	ARL3	ADP-ribosylation factor-like protein 3
3	3	1	1	2	3	2	1	25.2017	25.1021	25.1147	23.9902	26.2317	26.367	26.0837	24.9952	1.33602	0.0955146	1.06721	2.50636	ARL5B	ADP-ribosylation factor-like protein 5B
4	4	4	3	4	1	2	1	26.9731	27.5486	27.6461	27.6949	26.7339	25.3431	26.6196	23.9827	1.4469	0.0792813	-1.79587	-2.69664	ARL6	ADP-ribosylation factor-like protein 6
2	2	2	2	2	3	2	2	28.7946	27.9475	28.544	26.9783	28.9023	28.6977	28.612	24.3009	0.140415	0.780282	-0.43788	-0.37049	ARL6IP4	ADP-ribosylation factor-like protein 6-interacting protein 4
6	7	6	4	7	4	5	5	29.3033	28.7758	29.209	29.161	28.8578	28.5596	28.295	28.4693	1.85475	0.0409173	-0.566872	-3.42997	ARL6IP5	PRA1 family protein 3
9	8	8	4	7	6	8	6	26.9435	26.6938	26.685	24.3852	26.2357	26.3232	26.1213	27.3086	0.190819	0.71671	0.320354	0.485654	ARL8A	ADP-ribosylation factor-like protein 8A
11	10	9	8	9	6	9	6	29.0888	28.8238	28.9674	28.9583	29.0182	28.8555	28.8708	29.2855	0.162803	0.752304	0.0479217	0.422502	ARL8B	ADP-ribosylation factor-like protein 8B
4	7	5	6	4	3	4	2	28.9793	27.7802	28.7133	28.0667	27.9399	27.9413	28.0774	29.3332	0.0495186	0.918174	-0.0618887	-0.141324	ARMC1	Armadillo repeat-containing protein 1
4	5	3	1	3	6	5	1	26.9045	26.805	26.6866	24.7235	27.9413	26.8202	27.1681	23.8323	0.0543487	0.90928	0.160576	0.154381	ARMC10	Armadillo repeat-containing protein 10
4	1	2	2	1	0	3	0	24.4997	25.6045	24.0241	24.4636	24.5007	23.7182	24.4833	24.3936	0.433168	0.46075	-0.373987	-0.971464	ARMC5	Armadillo repeat-containing protein 5
15	15	9	9	12	9	9	9	30.577	30.1928	30.6763	30.7556	29.9126	29.7044	29.8754	29.8553	2.76792	0.00968889	-0.713525	-5.37332	ARMC6	Armadillo repeat-containing protein 6
7	6	4	7	5	3	3	4	27.7939	27.0969	27.512	27.7311	27.0558	26.2891	27.1979	27.2475	1.12089	0.137593	-0.585904	-2.14427	ARMC8	Armadillo repeat-containing protein 8
6	7	3	4	2	2	2	2	28.0961	26.9304	27.548	27.2645	24.3781	25.0478	25.9828	24.5476	2.88203	0.00856997	-2.47068	-5.6557	ARMC9	LisH domain-containing protein ARMC9
7	9	7	3	2	2	3	3	28.3035	28.0955	27.6429	27.4417	26.2513	24.6434	25.8228	26.5976	2.31514	0.0196619	-2.04211	-4.34665	ARMCX3	Armadillo repeat-containing X-linked protein 3
11	7	6	7	6	7	7	6	29.4619	29.7766	29.6692	29.8496	28.9363	29.2832	29.6377	30.243	0.226743	0.670959	-0.164289	-0.56387	ARMT1	Protein-glutamate O-methyltransferase
5	5	2	2	4	3	5	6	26.7182	26.1068	26.9431	26.9176	26.7549	26.8699	27.068	27.579	0.726561	0.270985	0.396521	1.48654	ARNT	Aryl hydrocarbon receptor nuclear translocator
9	10	8	7	11	12	10	9	27.6818	27.2881	27.3709	24.3733	27.1938	28.0008	27.5147	28.0279	0.593772	0.342614	1.00578	1.25894	ARPC1A	Actin-related protein 2/3 complex subunit 1A
12	7	8	11	11	13	7	8	26.7974	24.685	23.6799	24.1576	26.3212	26.9166	23.9427	25.7716	0.429846	0.463125	0.908105	0.965313	ARPC1B	Actin-related protein 2/3 complex subunit 1B
9	8	7	7	8	13	9	8	30.4716	30.2959	29.9691	30.4482	30.4564	30.382	30.0858	30.1322	0.078414	0.872827	-0.0321145	-0.217795	ARPC2	Actin-related protein 2/3 complex subunit 2
6	7	7	6	7	8	5	6	30.1138	30.0168	29.5156	29.5864	29.835	29.8161	30.1857	30.1513	0.474656	0.42544	0.18886	1.04747	ARPC3	Actin-related protein 2/3 complex subunit 3
6	6	5	5	7	6	4	5	31.2257	31.0715	31.5126	31.6937	31.7358	31.4819	31.5346	31.5052	0.585295	0.348059	0.188514	1.24416	ARPC4-TTLL3;ARPC4	Actin-related protein 2/3 complex subunit 4
6	4	5	6	3	4	4	3	29.0638	28.2735	27.9904	29.3717	28.5042	28.5361	28.3851	28.1264	0.368135	0.522346	-0.286921	-0.849064	ARPC5	Actin-related protein 2/3 complex subunit 5
5	5	6	5	4	4	2	5	29.6819	29.3373	29.7954	29.8898	29.5903	29.3384	30.4494	30.0569	0.274994	0.616658	0.182637	0.664789	ARPC5L	Actin-related protein 2/3 complex subunit 5-like protein
7	7	6	5	7	8	6	5	27.718	28.2143	27.8704	27.8456	28.4475	28.3774	27.9452	27.3704	0.177698	0.733433	0.123038	0.456329	ARPP19	cAMP-regulated phosphoprotein 19
6	4	2	2	2	3	2	2	26.1592	25.2574	24.4343	24.3748	24.7256	24.7885	26.2947	25.2783	0.148108	0.771576	0.215345	0.388528	ARRB1	Beta-arrestin-1
14	14	12	9	12	13	13	14	30.4887	30.1122	30.3586	30.4839	30.9025	30.8493	30.8556	30.8832	2.91843	0.00832804	0.511811	5.74798	ARRB2	Beta-arrestin-2
4	4	2	3	3	2	4	3	26.5301	26.2398	26.9463	26.7881	26.2718	24.7091	26.2726	27.1165	0.45694	0.439771	-0.533513	-1.01519	ARSA	Arylsulfatase A;Arylsulfatase A component B;Arylsulfatase A component C
5	4	2	1	1	1	0	0	25.7703	24.978	25.4683	24.7586	25.1376	24.7634	25.2958	24.655	0.459615	0.437972	-0.280843	-1.02008	ARVCF	Armadillo repeat protein deleted in velo-cardio-facial syndrome
5	5	6	4	1	3	0	1	27.2977	27.4357	28.1137	28.0835	24.335	25.8473	26.1064	25.217	2.71988	0.011414	-2.35625	-5.25751	AS3MT	Arsenite methyltransferase
4	7	4	6	6	8	7	10	27.5946	28.4286	27.8669	28.1465	29.073	29.2245	29.2164	28.7594	2.63043	0.0131184	1.0592	5.04641	ASAH1	Acid ceramidase;Acid ceramidase subunit alpha;Acid ceramidase subunit beta
6	7	6	4	2	6	5	4	27.1268	26.9608	27.2916	27.3649	26.8736	26.6579	26.9076	26.6091	1.95111	0.0355841	-0.424003	-3.61293	ASAP1	Arf-GAP with SH3 domain, ANK repeat and PH domain-containing protein 1
5	4	4	6	3	2	1	3	24.3341	24.7694	25.5785	24.29	24.5498	24.8477	24.9088	24.3283	0.0938243	0.849683	-0.0843067	-0.257082	ASAP2	Arf-GAP with SH3 domain, ANK repeat and PH domain-containing protein 2
8	8	3	6	8	7	5	4	28.2154	27.8096	28.1467	28.3622	28.3435	28.1741	28.2097	27.8631	0.0313782	0.948003	0.0141296	0.0912064	ASB6	Ankyrin repeat and SOCS box protein 6
5	6	2	3	3	5	3	2	28.6126	28.4436	27.8135	27.7161	28.1573	28.0519	27.9559	24.948	0.488519	0.414917	-0.868165	-1.07256	ASCC1	Activating signal cointegrator 1 complex subunit 1
9	4	7	8	5	8	8	5	28.9627	28.466	29.3113	29.183	28.9344	28.6587	28.9003	28.7889	0.351135	0.540034	-0.160157	-0.816303	ASCC2	Activating signal cointegrator 1 complex subunit 2
27	30	23	18	22	25	24	23	30.4261	29.9653	30.0194	30.4892	30.4792	30.1998	30.0552	29.7802	0.190413	0.717082	-0.0964212	-0.484752	ASCC3	Activating signal cointegrator 1 complex subunit 3
4	4	3	4	4	4	4	3	29.3573	28.8278	28.8066	29.351	29.9963	29.8279	29.8489	29.9445	2.65954	0.0123928	0.818715	5.11446	ASF1A	Histone chaperone ASF1A
2	2	2	1	3	2	2	2	25.7747	26.0851	25.2818	24.5322	24.2474	24.3706	24.7183	24.0121	1.57972	0.0636275	-1.08136	-2.92905	ASF1B	Histone chaperone ASF1B
11	9	9	8	7	9	7	8	29.7088	29.3849	29.7433	29.7144	29.413	29.0242	28.9372	29.0962	2.09117	0.0286238	-0.520231	-3.88683	ASH2L	Set1/Ash2 histone methyltransferase complex subunit ASH2
3	2	1	0	2	1	2	2	26.2673	26.0693	25.0388	24.924	23.8373	26.1544	24.6466	25.6928	0.335822	0.554133	-0.492039	-0.786487	ASIC1	Acid-sensing ion channel 1
6	5	3	3	0	3	3	1	25.3798	25.9047	24.7585	25.8216	23.1924	24.9889	24.493	23.611	1.54719	0.0676388	-1.39482	-2.87162	ASMTL	N-acetylserotonin O-methyltransferase-like protein
13	12	8	9	13	14	13	8	31.0016	30.2344	30.8112	31.0735	30.5589	30.9447	30.8974	30.3805	0.137299	0.784137	-0.0848098	-0.363135	ASNA1	ATPase ASNA1
22	22	23	21	23	23	23	23	33.1346	32.5663	33.1262	32.8606	33.2017	33.107	33.1582	32.8207	0.416073	0.476145	0.150011	0.939702	ASNS	Asparagine synthetase [glutamine-hydrolyzing]
1	1	1	1	3	2	0	2	25.7254	23.9819	24.6092	25.2333	23.4067	25.2178	23.8399	24.295	0.610229	0.333247	-0.697598	-1.28752	ASNSD1	Asparagine synthetase domain-containing protein 1
7	7	7	6	8	6	7	7	29.3319	28.3613	28.6962	28.7156	28.3799	28.6375	28.5265	28.3164	0.704037	0.280771	-0.311172	-1.44837	ASPH	Aspartyl/asparaginyl beta-hydroxylase
1	0	0	0	3	2	2	2	24.3144	23.7227	24.7263	25.0829	23.9946	24.8931	25.7335	25.245	0.490838	0.414027	0.504988	1.07675	ASPM	Abnormal spindle-like microcephaly-associated protein
9	8	5	6	9	8	6	7	29.0601	28.7372	29.0322	28.614	29.4901	28.9482	29.1421	29.0524	0.941926	0.186481	0.297307	1.84673	ASPSCR1	Tether containing UBX domain for GLUT4
7	7	6	5	6	5	6	6	29.8131	29.4827	30.0432	29.9098	28.5379	29.0494	29.1928	28.9847	2.48083	0.0158328	-0.871009	-4.70616	ASRGL1	Isoaspartyl peptidase/L-asparaginase;Isoaspartyl peptidase/L-asparaginase alpha chain;Isoaspartyl peptidase/L-asparaginase beta chain
6	5	2	3	0	0	0	0	27.3365	26.9585	27.1155	27.1538	24.2872	23.8064	23.365	24.7009	4.31903	0.00259341	-3.10118	-10.3355	ASS1	Argininosuccinate synthase
10	14	7	9	10	13	10	8	28.6563	28.4863	28.3121	28.1987	28.5014	28.5035	28.3557	28.2075	0.0617066	0.898302	-0.0213437	-0.174053	ASUN	Protein asunder homolog
2	3	2	2	2	3	3	4	26.5888	26.5986	27.345	26.7933	25.6478	26.5389	27.5986	27.5853	0.00749239	0.987696	0.0112128	0.0223466	ASXL2	Putative Polycomb group protein ASXL2
9	13	10	9	11	10	9	11	30.6639	30.2706	30.5453	30.5478	30.6151	30.4924	30.6122	30.6245	0.388476	0.505069	0.0791578	0.887824	ATAD1	ATPase family AAA domain-containing protein 1
15	18	11	10	20	23	23	19	30.2097	30.1148	30.5006	30.4631	31.1723	31.2428	31.4804	31.4809	3.76416	0.00336709	1.02206	8.24428	ATAD2	ATPase family AAA domain-containing protein 2
4	10	4	5	5	6	7	8	26.7171	26.9525	27.3193	27.1276	27.0862	27.1658	27.4975	28.1784	0.805168	0.235784	0.452826	1.61881	ATAD2B	ATPase family AAA domain-containing protein 2B
22	25	20	15	24	26	24	22	32.1293	32.0628	31.5291	31.6782	32.6163	32.433	32.2767	32.631	2.04565	0.0302864	0.639402	3.79673	ATAD3A	ATPase family AAA domain-containing protein 3A
16	20	18	13	26	21	18	18	29.6516	29.129	29.1065	28.6414	30.148	29.5823	30.0154	30.0882	1.83886	0.0425533	0.826369	3.40019	ATAD3B	ATPase family AAA domain-containing protein 3B
6	8	5	3	6	5	4	9	26.5483	26.1996	26.7366	26.4032	26.9335	26.8097	27.0981	27.2041	2.03005	0.0311653	0.53941	3.76609	ATAD5	ATPase family AAA domain-containing protein 5
8	6	3	4	3	4	2	4	28.3522	27.5272	28.8182	28.3087	27.1619	27.3096	28.0155	28.0633	0.86983	0.20901	-0.613994	-1.72681	ATE1	Arginyl-tRNA--protein transferase 1
2	2	2	3	2	2	2	2	29.5026	28.2268	28.4897	28.6014	28.0426	28.5522	28.6798	29.4635	0.0173003	0.969694	-0.0206203	-0.0510436	ATF1	Cyclic AMP-dependent transcription factor ATF-1
3	3	2	3	3	1	0	1	26.0416	26.2803	24.3984	25.904	25.3494	24.42	24.9339	25.8456	0.444189	0.450798	-0.518851	-0.991799	ATF2	Cyclic AMP-dependent transcription factor ATF-2
0	1	1	0	2	2	2	2	24.4482	26.2204	23.8251	25.5249	26.7929	26.5831	26.5873	26.134	1.47394	0.0756593	1.51966	2.74353	ATF6	Cyclic AMP-dependent transcription factor ATF-6 alpha;Processed cyclic AMP-dependent transcription factor ATF-6 alpha
4	4	3	3	4	2	2	3	26.365	26.0472	26.3576	27.0697	26.1065	25.9276	25.6222	26.214	1.00581	0.166185	-0.492301	-1.95284	ATF7	Cyclic AMP-dependent transcription factor ATF-7
16	18	13	11	11	14	14	12	29.917	29.4109	29.7837	29.7686	29.8036	29.4431	29.5505	29.431	0.546554	0.374557	-0.162996	-1.17615	ATF7IP	Activating transcription factor 7-interacting protein 1
3	4	2	3	2	2	1	2	25.5619	25.4845	25.3624	25.9749	25.6079	25.5403	25.0007	25.6815	0.281212	0.60986	-0.138301	-0.677491	ATG101	Autophagy-related protein 101
8	7	2	4	3	0	2	1	27.5216	26.1741	26.4714	27.0975	26.6544	25.2221	24.3765	26.4011	0.965152	0.179639	-1.1526	-1.88531	ATG13	Autophagy-related protein 13
7	6	6	6	8	8	6	6	27.0297	27.0826	27.0924	26.9233	27.0073	27.259	26.7643	27.0295	0.0553091	0.908106	-0.0169945	-0.156964	ATG16L1	Autophagy-related protein 16-1
11	5	8	10	3	5	6	2	27.2043	26.712	27.7367	27.9979	27.0552	27.3827	27.0708	26.1019	0.606037	0.335658	-0.510098	-1.28025	ATG2A	Autophagy-related protein 2 homolog A
8	5	4	4	6	2	1	2	26.0652	25.792	26.5712	26.2219	26.3786	25.9348	26.8988	25.9649	0.18544	0.723434	0.131698	0.473684	ATG2B	Autophagy-related protein 2 homolog B
8	6	6	6	7	4	6	4	30.4409	30.2608	30.4493	30.3261	29.9185	29.7428	29.4585	29.0973	2.34107	0.0193873	-0.815009	-4.40177	ATG3	Ubiquitin-like-conjugating enzyme ATG3
7	6	4	5	5	5	4	3	30.2967	28.7309	29.268	29.2227	28.7961	28.3637	28.3475	28.9775	1.08141	0.14531	-0.758409	-2.07851	ATG4B	Cysteine protease ATG4B
3	3	0	1	2	3	3	2	25.9211	25.7085	25.1918	23.3737	26.5198	26.1428	26.2021	26.5192	1.15861	0.129614	1.29718	2.20726	ATG4C	Cysteine protease ATG4C
2	2	2	3	4	4	4	4	26.8826	27.3595	27.0118	27.2343	26.7623	26.931	26.6352	27.1097	0.891774	0.201533	-0.262498	-1.76335	ATG5	Autophagy protein 5
8	7	7	7	8	8	7	7	28.2003	27.8522	28.1089	28.2912	28.3782	28.1027	28.0276	27.9134	0.0189759	0.966679	-0.00764847	-0.0558858	ATG7	Ubiquitin-like modifier-activating enzyme ATG7
4	6	2	4	5	5	3	3	26.7552	27.1742	27.6014	27.4596	27.7457	27.2233	27.9742	27.7585	0.879247	0.2054	0.427834	1.74249	ATG9A	Autophagy-related protein 9A
34	34	30	32	34	33	33	35	34.4513	34.3402	34.4582	34.4587	34.2519	34.3955	34.347	34.2223	1.31531	0.0977837	-0.122946	-2.47114	ATIC	Bifunctional purine biosynthesis protein PURH;Phosphoribosylaminoimidazolecarboxamide formyltransferase;IMP cyclohydrolase
6	7	5	6	5	12	9	8	29.3855	29.0293	29.2069	29.0486	30.1433	30.019	29.9958	29.5699	2.65307	0.0127793	0.764448	5.0993	ATL2	Atlastin-2
13	14	9	13	6	8	7	9	28.429	27.9734	28.3971	28.0667	26.8609	27.4512	27.1512	27.4936	2.70641	0.0117987	-0.977346	-5.22534	ATM	Serine-protein kinase ATM
4	5	4	3	1	2	2	2	30.1545	29.4888	28.9873	30.1371	30.0056	27.3308	28.8887	28.8912	0.721653	0.272704	-0.912861	-1.47824	ATOX1	Copper transport protein ATOX1
2	5	6	3	2	2	2	1	25.1112	24.5644	25.9504	25.4311	25.6202	24.54	24.4459	24.2896	0.610049	0.333277	-0.540386	-1.28721	ATP11B	Probable phospholipid-transporting ATPase IF;Phospholipid-transporting ATPase
11	11	10	9	7	11	7	11	29.815	29.2204	29.459	29.6985	29.2259	29.3433	29.4079	29.1904	0.921358	0.191812	-0.25633	-1.81255	ATP11C	Phospholipid-transporting ATPase;Phospholipid-transporting ATPase IG
27	23	19	19	26	20	23	23	31.2088	31.2122	31.2672	31.3905	31.2207	30.9894	30.9291	31.0358	1.60741	0.0608375	-0.225976	-2.97821	ATP13A1	Manganese-transporting ATPase 13A1
3	1	3	3	1	0	2	1	26.0728	24.7229	25.6365	26.3304	24.7319	25.2641	25.7943	23.647	0.697063	0.284391	-0.831307	-1.43651	ATP13A3	Probable cation-transporting ATPase 13A3
34	30	30	32	35	36	33	34	34.0193	34.1209	33.848	33.9113	33.9738	33.9803	33.7941	34.1172	0.0327307	0.946143	-0.00850296	-0.0950044	ATP1A1	Sodium/potassium-transporting ATPase subunit alpha-1
5	7	3	4	7	8	5	7	28.1623	28.9437	27.7542	27.9653	29.0556	29.2139	28.5734	29.0672	1.40114	0.0858887	0.771194	2.61775	ATP1B1	Sodium/potassium-transporting ATPase subunit beta-1
10	11	8	9	8	9	9	10	31.8032	31.4369	31.8715	31.7336	31.3267	31.8155	31.5998	31.2789	0.621503	0.327112	-0.206049	-1.30704	ATP1B3	Sodium/potassium-transporting ATPase subunit beta-3
23	26	27	28	29	28	26	32	33.4911	33.3444	33.335	33.2541	34.0088	34.2067	34.046	34.2055	4.3806	0.00280952	0.760629	10.5946	ATP2A2	Sarcoplasmic/endoplasmic reticulum calcium ATPase 2
21	21	16	18	16	19	22	19	30.7474	30.8254	31.1645	31.0694	30.3536	30.7296	30.693	31.0265	0.723709	0.272	-0.250992	-1.48172	ATP2B1	Plasma membrane calcium-transporting ATPase 1;Calcium-transporting ATPase
12	15	9	15	7	9	13	9	26.832	26.8328	26.8486	27.1946	25.6164	24.0597	25.976	26.4627	1.42158	0.0827858	-1.39832	-2.65292	ATP2B4	Plasma membrane calcium-transporting ATPase 4
12	11	9	8	8	7	6	8	28.3755	27.9344	28.2248	28.2625	27.8416	27.7473	28.3017	28.4153	0.265444	0.626647	-0.122823	-0.645151	ATP2C1	Calcium-transporting ATPase;Calcium-transporting ATPase type 2C member 1
25	23	25	24	26	26	25	27	34.2787	34.3763	34.1724	34.1514	35.029	35.3097	34.9497	35.2107	3.98737	0.0029375	0.880074	9.03563	ATP5A1	ATP synthase subunit alpha, mitochondrial
23	23	21	20	24	24	22	24	35.0162	34.7242	34.8593	35.1675	35.8661	35.7974	35.7235	35.5709	3.35185	0.00404979	0.797712	6.93691	ATP5B	ATP synthase subunit beta, mitochondrial;ATP synthase subunit beta
6	7	6	5	8	9	8	9	30.403	30.8713	30.5768	30.8211	31.457	31.6121	31.4924	31.5017	3.51007	0.00374129	0.84772	7.4165	ATP5C1	ATP synthase subunit gamma, mitochondrial
2	3	3	2	3	3	3	2	27.2235	28.1578	27.5038	28.1671	28.3456	28.3334	28.5195	28.7912	1.51749	0.071052	0.734379	2.81949	ATP5D	ATP synthase subunit delta, mitochondrial
4	7	2	5	9	9	7	9	27.7461	28.5495	26.2557	27.1281	28.8917	28.4686	28.425	28.671	1.27598	0.103667	1.19426	2.4045	ATP5F1	ATP synthase F(0) complex subunit B1, mitochondrial
6	5	4	7	7	9	7	9	29.9556	30.8686	30.5052	30.3262	31.3169	31.8345	31.5956	31.3421	2.57335	0.0138828	1.10835	4.91475	ATP5H	ATP synthase subunit d, mitochondrial
3	2	3	3	3	2	2	3	29.4329	29.2733	29.6734	29.6245	30.9553	31.2097	30.5158	30.4677	3.1654	0.00555326	1.28608	6.4042	ATP5I	ATP synthase subunit e, mitochondrial
6	5	4	5	5	6	5	6	29.6549	29.929	29.5755	30.1797	30.1952	30.8265	30.4537	30.5357	1.90621	0.0380907	0.667953	3.52715	ATP5J	ATP synthase-coupling factor 6, mitochondrial
3	3	3	3	3	2	2	3	25.0519	23.697	23.6382	24.4219	24.3912	25.0769	24.5679	25.9022	0.819716	0.230105	0.782303	1.64316	ATP5J2	ATP synthase subunit f, mitochondrial
7	4	5	6	9	6	5	7	29.7639	29.5028	30.0208	29.7662	29.7394	29.789	29.7763	30.2482	0.331889	0.556771	0.124814	0.778779	ATP5J2-PTCD1;PTCD1	Pentatricopeptide repeat-containing protein 1, mitochondrial
4	3	3	3	3	4	3	4	31.2687	30.6578	31.2927	31.3699	32.4885	31.5334	32.0928	32.1799	1.93713	0.0362458	0.926357	3.58612	ATP5L	ATP synthase subunit g, mitochondrial
6	7	7	7	7	7	6	7	32.2659	32.1941	32.0255	32.2242	33.2935	33.1049	32.9281	32.9516	3.9697	0.00282707	0.89211	8.97068	ATP5O	ATP synthase subunit O, mitochondrial
7	7	6	9	6	8	8	8	30.7146	30.8433	30.8606	30.7157	29.8907	29.7299	29.9211	30.222	3.58629	0.00372193	-0.842616	-7.6571	ATP6AP1	V-type proton ATPase subunit S1
4	8	3	4	5	6	4	4	28.3195	28.0714	28.5211	28.3429	27.085	27.5406	27.6404	27.9632	2.00375	0.0327135	-0.756436	-3.71472	ATP6AP2	Renin receptor
9	11	9	8	7	12	8	6	30.8739	30.4636	30.893	30.4776	29.8947	29.7312	29.5604	29.5655	3.33934	0.0042915	-0.989095	-6.9001	ATP6V0A1	V-type proton ATPase 116 kDa subunit a isoform 1;V-type proton ATPase subunit a
6	6	5	7	5	5	3	4	28.8608	28.2819	28.9214	29.0256	28.5136	28.3026	28.5869	28.4101	0.90862	0.196078	-0.319109	-1.79137	ATP6V0A2	V-type proton ATPase 116 kDa subunit a isoform 2;V-type proton ATPase subunit a
9	7	6	6	6	6	7	5	29.9642	29.9746	30.1542	30.0746	28.9288	29.1564	29.0374	29.4629	3.45156	0.00427907	-0.895482	-7.23606	ATP6V0D1	V-type proton ATPase subunit d 1
19	20	17	17	18	17	16	17	31.8132	31.5765	31.4992	31.6062	31.163	31.3636	31.2491	30.8177	1.89804	0.0387064	-0.475425	-3.51163	ATP6V1A	V-type proton ATPase catalytic subunit A
16	14	13	13	17	15	14	14	31.2464	30.8265	30.9818	31.027	31.1228	30.9098	30.9824	31.0322	0.0303888	0.949883	-0.00862646	-0.0884214	ATP6V1B2	V-type proton ATPase subunit B, brain isoform
9	9	10	8	9	9	8	6	30.5872	30.3065	30.3258	30.2178	30.1943	30.3543	30.0689	29.1404	0.721615	0.272609	-0.419866	-1.47817	ATP6V1C1	V-type proton ATPase subunit C 1
7	7	7	7	6	6	7	7	29.5647	29.2636	29.7277	29.8425	29.4135	29.0565	29.5213	29.4241	0.74545	0.260826	-0.245791	-1.51845	ATP6V1D	V-type proton ATPase subunit D
7	7	6	4	6	6	7	7	30.526	30.0889	30.2843	31.0912	30.1022	30.3271	30.2775	29.8525	0.721119	0.27254	-0.35775	-1.47733	ATP6V1E1	V-type proton ATPase subunit E 1
3	3	4	4	3	4	3	3	30.0497	29.5571	30.2931	29.4347	29.2847	29.239	29.7453	29.297	0.9633	0.17992	-0.442152	-1.88223	ATP6V1F	V-type proton ATPase subunit F
3	2	2	2	2	1	2	3	29.5909	28.9763	30.2749	30.4232	29.5736	25.3033	29.5222	30.0081	0.477333	0.423113	-1.21453	-1.05233	ATP6V1G1	V-type proton ATPase subunit G 1
9	10	6	6	9	7	7	7	30.5158	30.3121	30.3453	30.0594	30.4231	29.874	30.2619	29.8508	0.562485	0.36282	-0.205702	-1.20421	ATP6V1H	V-type proton ATPase subunit H
6	6	5	5	4	5	4	5	27.6444	26.9502	27.1278	27.3185	27.3118	27.4815	27.8461	27.4644	0.688792	0.288577	0.26573	1.42244	ATP7A	Copper-transporting ATPase 1
2	5	4	4	1	3	1	2	23.5898	26.1651	26.2052	26.187	25.4134	25.3129	23.6083	25.8455	0.24546	0.648979	-0.491784	-0.603538	ATP7B	Copper-transporting ATPase 2;WND/140 kDa
3	5	4	4	3	4	4	3	27.3755	27.0652	27.2903	27.3909	27.2742	27.5229	27.4122	27.6669	0.842583	0.220883	0.188565	1.68137	ATPAF1	ATP synthase mitochondrial F1 complex assembly factor 1
1	1	1	1	4	2	2	1	25.1653	25.6116	24.0909	25.1517	25.4247	26.7744	25.6756	24.6696	0.539877	0.378468	0.631223	1.16434	ATPAF2	ATP synthase mitochondrial F1 complex assembly factor 2
2	3	2	2	2	2	2	1	25.508	23.8709	23.7726	24.4105	24.9333	25.0571	23.8752	23.6025	0.0146355	0.973751	-0.0234694	-0.0433071	ATPIF1	ATPase inhibitor, mitochondrial
13	6	3	10	6	5	4	1	27.9683	26.6618	27.0311	27.9568	26.8851	26.3646	26.6186	24.5221	1.07946	0.145496	-1.30691	-2.07526	ATR	Serine/threonine-protein kinase ATR
3	2	2	2	3	3	2	1	25.6925	25.4525	25.0532	25.1027	23.6774	24.9904	23.248	25.0924	1.15226	0.131282	-1.0732	-2.19665	ATRIP	ATR-interacting protein
14	18	11	13	4	8	7	5	29.2679	29.3523	29.5463	29.238	28.2747	28.2967	28.6197	28.3591	4.01422	0.00269919	-0.963592	-9.13518	ATRX	Transcriptional regulator ATRX
16	16	14	15	14	13	12	12	31.612	31.7502	31.454	31.8801	31.3925	30.8987	30.846	30.9228	2.25169	0.0215782	-0.65909	-4.21348	ATXN10	Ataxin-10
12	11	8	10	8	11	10	12	28.1119	28.015	27.9221	28.2123	28.4438	28.6291	28.4958	28.4002	2.75858	0.0100839	0.426876	5.35068	ATXN2	Ataxin-2
27	23	18	20	19	22	21	20	31.1273	31.072	31.226	31.2209	31.1627	30.9196	30.9113	30.7604	1.29951	0.0995027	-0.223049	-2.44434	ATXN2L	Ataxin-2-like protein
1	3	3	3	0	1	2	3	21.8952	23.9817	24.2488	24.7206	24.2672	23.5115	24.1301	23.8251	0.128896	0.797016	0.221912	0.34314	ATXN3	Ataxin-3
3	1	3	2	2	2	2	1	27.7052	24.7795	27.9141	27.6651	27.7167	27.2613	27.1819	24.2966	0.140876	0.780062	-0.401817	-0.371578	ATXN7L3B	Putative ataxin-7-like protein 3B
1	4	2	2	1	3	0	1	23.3123	27.0459	24.6884	25.3505	23.7339	24.2909	23.8584	23.8458	0.726581	0.271031	-1.16704	-1.48658	AUH	Methylglutaconyl-CoA hydratase, mitochondrial
3	5	4	4	3	5	5	3	28.9111	28.905	28.7798	28.7771	29.2832	29.4361	29.4501	29.3124	4.06145	0.00281356	0.527169	9.31258	AUP1	Ancient ubiquitous protein 1
5	5	4	5	3	2	3	4	28.4647	27.7019	28.2708	28.5699	28.1538	27.4957	27.8339	28.0385	0.757342	0.255496	-0.371353	-1.5385	AURKA	Aurora kinase A
7	8	7	6	6	8	8	8	29.6185	29.6206	29.791	29.8154	29.965	29.5527	30.1967	29.7377	0.45705	0.439687	0.151683	1.01539	AURKB	Aurora kinase B
0	1	0	1	1	2	2	2	24.4501	23.9442	24.1815	24.3367	25.0501	25.9735	26.4437	26.3293	2.67315	0.0122607	1.72103	5.1465	AVEN	Cell death regulator Aven
3	1	3	3	2	3	1	2	24.6995	24.52	24.4677	24.9001	24.8977	25.0083	24.0015	23.9719	0.242211	0.652807	-0.176956	-0.596702	AVL9	Late secretory pathway protein AVL9 homolog
3	3	3	2	2	2	1	2	25.6234	27.7058	25.8627	25.3611	25.7206	25.4275	25.1288	25.839	0.501734	0.406434	-0.60924	-1.09635	B2M	Beta-2-microglobulin;Beta-2-microglobulin form pI 5.3
5	3	3	5	2	4	3	2	26.4542	27.1087	27.2791	27.0167	25.4763	25.7413	25.6735	25.9883	3.01467	0.00693175	-1.24483	-5.99733	B3GALTL	Beta-1,3-glucosyltransferase
7	6	5	4	5	6	5	3	29.2028	28.6495	28.8054	29.2731	29.2437	28.5642	28.6936	28.592	0.422949	0.468952	-0.209308	-0.952511	BABAM1	BRISC and BRCA1-A complex member 1
0	1	0	0	1	4	3	3	25.0987	25.1059	25.6584	25.7945	25.6454	25.6634	25.7022	25.8576	0.797113	0.239274	0.302756	1.60532	BACH1	Transcription regulator protein BACH1
5	8	7	7	8	10	9	9	30.4003	30.4823	30.3035	30.4343	31.2425	31.3915	31.1674	31.3751	4.99225	0	0.889025	13.5139	BAG2	BAG family molecular chaperone regulator 2
8	11	5	7	11	15	8	13	29.1349	28.9562	29.1224	29.4518	29.8743	29.7286	29.8164	29.5259	2.35584	0.0189031	0.569979	4.43336	BAG3	BAG family molecular chaperone regulator 3
10	5	6	6	9	5	7	6	28.5247	24.7047	29.0301	28.4847	28.7202	28.0255	28.9081	28.4665	0.357093	0.53486	0.844013	0.827825	BAG5	BAG family molecular chaperone regulator 5
10	13	10	10	7	7	7	6	29.5873	29.3529	29.4706	29.5667	29.2397	29.456	29.4616	29.7316	0.0693278	0.887291	-0.022151	-0.194161	BAIAP2	Brain-specific angiogenesis inhibitor 1-associated protein 2
8	16	8	11	10	12	7	8	28.9159	28.4804	28.8189	28.8286	28.2917	27.7246	28.102	27.9892	2.52817	0.0150265	-0.734091	-4.81217	BAIAP2L1	Brain-specific angiogenesis inhibitor 1-associated protein 2-like protein 1
2	2	2	2	2	4	2	3	28.0192	26.8521	26.8558	27.8114	26.9392	27.6127	28.1236	27.8976	0.26452	0.627713	0.258642	0.643245	BAK1	Bcl-2 homologous antagonist/killer
9	7	6	7	7	7	9	9	32.7657	32.4799	32.2269	32.9095	32.4961	32.5907	32.0724	32.4177	0.483544	0.418857	-0.201288	-1.06358	BANF1	Barrier-to-autointegration factor;Barrier-to-autointegration factor, N-terminally processed
3	2	3	2	2	1	2	2	27.0282	26.117	26.6858	26.4003	27.216	23.4397	26.1716	26.7343	0.327534	0.561621	-0.667444	-0.77022	BAP1	Ubiquitin carboxyl-terminal hydrolase BAP1;Ubiquitin carboxyl-terminal hydrolase
4	3	3	2	2	1	2	2	24.6774	24.9722	25.6557	24.9909	25.2256	24.9706	25.1574	25.8451	0.344898	0.546379	0.225603	0.804195	BARD1	BRCA1-associated RING domain protein 1
3	7	2	1	5	10	7	7	25.7793	26.215	25.3783	24.2709	28.3595	28.4647	27.8113	28.483	3.1769	0.00543554	2.86878	6.43607	BASP1	Brain acid soluble protein 1
24	21	18	22	22	21	19	20	30.9354	30.6799	30.8568	30.7063	31.0001	30.9032	30.7719	30.6198	0.104664	0.831599	0.0291567	0.284155	BAT3;BAG6	Large proline-rich protein BAG6
4	4	3	4	2	4	4	4	27.5984	28.3585	29.1836	29.255	29.5956	27.0188	28.5213	28.8096	0.0598236	0.901581	-0.112565	-0.169044	BAX	Apoptosis regulator BAX
14	20	12	11	17	20	20	16	29.4676	29.2286	29.639	29.433	29.5728	29.6412	29.7741	29.8654	1.35632	0.0931142	0.271353	2.54097	BAZ1A	Bromodomain adjacent to zinc finger domain protein 1A
35	32	27	25	33	41	30	33	32.0949	31.7338	31.8052	32.0139	32.3523	31.8768	32.0258	31.9556	0.472957	0.425999	0.140711	1.04439	BAZ1B	Tyrosine-protein kinase BAZ1B
8	9	3	3	9	12	6	9	28.4652	28.6192	27.5177	26.9205	28.7258	28.6897	27.5263	28.2341	0.365586	0.524649	0.413322	0.844174	BAZ2A	Bromodomain adjacent to zinc finger domain protein 2A
2	4	2	1	3	2	0	2	24.6164	25.1679	24.4113	26.157	24.6967	24.237	24.0628	24.3328	0.932671	0.188728	-0.755816	-1.83135	BAZ2B	Bromodomain adjacent to zinc finger domain protein 2B
1	3	3	2	0	0	2	1	25.2307	25.3358	25.8467	25.4981	25.1036	25.3318	25.2669	24.4414	0.918788	0.192699	-0.441906	-1.80828	BBC3	Bcl-2-binding component 3
2	2	4	4	2	0	2	2	26.1792	25.6775	25.9039	25.6287	25.319	23.6626	25.0947	24.8063	1.5617	0.0660528	-1.12669	-2.8972	BBS7	Bardet-Biedl syndrome 7 protein
4	5	1	3	2	1	2	1	27.4058	26.8083	25.4813	27.1077	26.9058	25.3635	25.7225	25.2819	0.769058	0.25005	-0.882338	-1.55822	BBX	HMG box transcription factor BBX
4	2	2	3	3	4	2	2	25.5385	25.196	24.8566	25.9218	26.1576	25.6633	25.6756	26.0001	0.98168	0.174699	0.495894	1.91276	BCAM	Basal cell adhesion molecule
7	8	6	6	5	6	5	5	27.9786	29.8934	27.4115	27.7396	27.9822	28.4882	27.3915	27.7046	0.244857	0.649657	-0.364159	-0.602269	BCAP31	B-cell receptor-associated protein 31
6	5	4	5	2	3	2	2	27.0001	26.8457	27.3598	27.5579	26.9437	26.112	24.602	24.8899	1.46756	0.0764399	-1.55398	-2.73244	BCAR1	Breast cancer anti-estrogen resistance protein 1
9	11	7	9	8	11	9	10	30.5259	29.7303	30.0697	30.0465	30.4035	30.1274	29.8564	29.4717	0.196568	0.70946	-0.128319	-0.498368	BCAS2	Pre-mRNA-splicing factor SPF27
10	7	5	8	9	8	6	4	27.6869	26.9101	27.227	27.3487	27.8676	26.9281	27.2317	28.2451	0.34827	0.543301	0.274946	0.810747	BCAS3	Breast carcinoma-amplified sequence 3
5	8	6	7	7	8	7	6	30.8256	29.7231	30.5316	30.2526	31.3822	30.6862	30.7762	30.8701	1.10298	0.140647	0.595441	2.11441	BCAT1	Branched-chain-amino-acid aminotransferase, cytosolic
11	4	5	7	12	12	9	11	28.9635	30.119	29.3836	29.4929	30.7437	30.1545	30.0508	29.7755	1.15543	0.130365	0.69134	2.20194	BCAT2	Branched-chain-amino-acid aminotransferase, mitochondrial;Branched-chain-amino-acid aminotransferase
10	14	9	11	9	11	11	12	30.8125	30.7231	30.9743	31.0067	30.9063	30.7846	30.9375	30.7355	0.180285	0.729928	-0.0381975	-0.462146	BCCIP	BRCA2 and CDKN1A-interacting protein
10	10	10	7	12	13	10	10	30.1974	29.8472	29.796	30.1181	30.2252	29.8314	29.8598	29.5868	0.288218	0.601321	-0.113883	-0.691726	BCKDHA	2-oxoisovalerate dehydrogenase subunit alpha, mitochondrial
4	4	4	5	4	5	5	3	29.1121	28.727	28.3705	28.78	28.6365	27.8866	28.2706	27.1733	1.13822	0.134238	-0.755654	-2.17319	BCKDHB	2-oxoisovalerate dehydrogenase subunit beta, mitochondrial
4	6	5	6	4	5	4	4	28.2244	28.3482	27.9469	28.4288	27.8851	27.319	27.4491	27.8868	1.79761	0.0451192	-0.602108	-3.32343	BCKDK	[3-methyl-2-oxobutanoate dehydrogenase [lipoamide]] kinase, mitochondrial
3	4	2	2	3	4	5	2	26.7475	26.1283	26.5352	25.9503	26.9449	25.6193	26.5466	25.9318	0.082263	0.868126	-0.0797057	-0.227699	BCL10	B-cell lymphoma/leukemia 10
4	2	1	2	1	2	2	2	25.7327	25.552	26.0956	25.5558	24.839	22.9301	23.6998	25.7913	1.16034	0.129338	-1.41895	-2.21015	BCL11A	B-cell lymphoma/leukemia 11A
7	4	5	6	3	3	3	7	29.2812	29.0438	28.887	29.4415	29.1934	29.2159	28.7006	29.0054	0.335297	0.554475	-0.134564	-0.785459	BCL2L13	Bcl-2-like protein 13
2	3	2	1	1	3	2	4	26.9484	26.866	26.8526	25.2883	24.5604	26.694	25.4061	26.1833	0.597551	0.340406	-0.77783	-1.26551	BCL7A	B-cell CLL/lymphoma 7 protein family member A
1	0	1	1	0	3	2	2	25.97	23.707	26.6274	25.3694	26.1297	25.8536	24.0511	25.5714	0.00731959	0.987938	-0.0170126	-0.0218355	BCL7B	B-cell CLL/lymphoma 7 protein family member B
2	2	2	1	1	2	2	3	25.7056	23.652	26.2884	24.6353	24.6143	27.1516	26.7811	25.8376	0.595316	0.341993	1.02585	1.26162	BCL7C	B-cell CLL/lymphoma 7 protein family member C
0	0	0	0	2	1	2	2	25.8602	25.0882	24.0475	25.9242	24.6516	23.3816	23.9118	25.121	0.824719	0.228176	-0.963554	-1.65153	BCL9	B-cell CLL/lymphoma 9 protein
18	21	14	10	16	18	19	15	30.7376	31.1483	30.2924	30.3699	31.2206	30.9074	30.5555	30.4351	0.214969	0.687419	0.142594	0.53855	BCLAF1	Bcl-2-associated transcription factor 1
17	26	16	17	11	17	17	17	29.0826	28.8524	29.1137	29.0767	28.7251	28.6954	29.0194	28.8262	1.19401	0.122204	-0.214813	-2.26653	BCOR	BCL-6 corepressor
4	5	5	6	4	3	2	4	25.299	25.6904	26.2243	26.4931	26.1296	25.9712	25.9627	26.399	0.272448	0.619138	0.18887	0.65957	BCORL1	BCL-6 corepressor-like protein 1
8	8	9	9	5	6	10	9	28.658	28.6115	28.416	28.5857	28.1962	27.7412	27.6624	28.6553	1.11806	0.137387	-0.504033	-2.13956	BCR	Breakpoint cluster region protein
6	3	5	2	4	3	5	6	26.619	26.4144	26.5572	26.4442	27.4717	27.0243	26.8753	26.7502	1.71397	0.0519689	0.521641	3.16991	BCS1L	Mitochondrial chaperone BCS1
2	4	3	3	1	2	1	1	28.3884	28.2417	28.349	28.1131	24.0214	26.5	23.6228	23.0944	2.71102	0.0113418	-3.9634	-5.23633	BDH2	3-hydroxybutyrate dehydrogenase type 2
2	3	2	1	2	1	2	2	26.954	26.2636	27.4778	27.4398	26.6285	26.9956	27.2394	27.8282	0.138991	0.782656	0.139124	0.367133	BECN1	Beclin-1
7	7	3	5	8	7	9	8	27.7016	26.9996	27.6674	27.6714	27.5399	27.8273	28.9254	28.8182	1.02114	0.161433	0.767676	1.9783	BEND3	BEN domain-containing protein 3
2	2	2	2	2	2	2	2	25.8673	25.4409	26.2971	26.9273	26.6842	25.8882	26.6327	26.4919	0.339975	0.55112	0.291089	0.794603	BET1;DKFZp781C0425	BET1 homolog
5	3	3	4	5	3	3	5	26.5011	25.1503	26.4552	26.232	26.4614	25.1892	26.0902	26.145	0.0991456	0.84094	-0.113171	-0.270428	BICD1	Protein bicaudal D homolog 1
16	17	12	10	15	12	7	11	29.1489	28.8124	28.825	28.6788	28.7351	28.4344	28.1202	28.0204	1.52419	0.0698153	-0.53872	-2.83123	BICD2	Protein bicaudal D homolog 2
7	8	6	5	6	4	5	3	29.1891	29.4248	28.9289	28.9937	27.8889	27.7164	27.3984	27.2724	3.88815	0.00252349	-1.56508	-8.67607	BID	BH3-interacting domain death agonist;BH3-interacting domain death agonist p15;BH3-interacting domain death agonist p13;BH3-interacting domain death agonist p11
3	2	3	1	2	2	2	4	28.6491	27.8576	27.1562	24.6983	28.5853	28.2248	28.2161	28.3105	0.704833	0.280233	1.24386	1.44972	BIRC5	Baculoviral IAP repeat-containing protein 5
35	30	30	30	33	34	36	33	30.6998	30.3184	30.8498	30.9392	31.2091	31.0515	31.1493	31.1219	1.65398	0.0563866	0.431199	3.06148	BIRC6	Baculoviral IAP repeat-containing protein 6
9	12	7	3	8	10	7	10	28.8162	28.6811	28.1237	28.4674	28.7121	28.2968	28.7	29.0343	0.325818	0.563001	0.163741	0.76684	BLM	Bloom syndrome protein
16	14	14	13	18	17	14	15	31.7466	31.4431	30.9146	31.1231	31.9713	31.6603	31.1283	31.0243	0.189259	0.717841	0.139207	0.482189	BLMH	Bleomycin hydrolase
4	2	0	1	3	2	2	1	26.768	24.95	24.4733	24.5298	27.4372	27.5307	27.5888	23.6699	0.586914	0.347519	1.37639	1.24698	BLOC1S1	Biogenesis of lysosome-related organelles complex 1 subunit 1
3	2	4	5	4	2	3	4	27.8491	27.3058	27.8029	27.662	27.1703	27.3411	27.7927	27.8088	0.255725	0.636944	-0.12672	-0.625005	BLOC1S2	Biogenesis of lysosome-related organelles complex 1 subunit 2
4	4	2	1	3	2	2	3	25.5062	25.7414	25.6007	24.107	25.9399	25.2857	25.6443	25.8397	0.491613	0.413291	0.438583	1.07814	BLOC1S3	Biogenesis of lysosome-related organelles complex 1 subunit 3
9	6	7	6	6	8	7	5	28.5575	28.586	28.62	28.7035	28.4328	28.2686	28.6166	28.3271	1.32324	0.0965579	-0.205444	-2.48462	BLVRA	Biliverdin reductase A
7	8	7	7	9	10	10	7	29.0053	28.6594	28.7333	29.0534	30.1519	30.0338	29.9396	29.9916	4.43402	0.0024	1.16639	10.8241	BLVRB	Flavin reductase (NADPH)
9	4	6	7	5	4	4	3	27.3771	25.8689	27.0107	27.2209	26.6972	26.4036	26.1292	25.611	0.792596	0.240707	-0.659162	-1.59774	BMP2K	BMP-2-inducible protein kinase
19	24	15	17	19	23	20	18	30.4967	30.397	30.4364	30.2966	30.8622	30.5408	30.3569	30.8469	0.964888	0.179674	0.245036	1.88487	BMS1	Ribosome biogenesis protein BMS1 homolog
5	2	4	3	5	2	4	3	26.3495	26.3699	25.9486	26.8534	27.6771	27.4806	27.5734	24.9245	0.329288	0.559665	0.533581	0.773671	BNIP1	Vesicle transport protein SEC20
2	4	4	4	4	3	3	3	25.0349	25.3163	25.3162	25.4936	25.4807	25.3071	25.2303	24.8137	0.189763	0.717598	-0.0823069	-0.48331	BOD1	Biorientation of chromosomes in cell division protein 1
20	26	25	19	12	12	10	17	29.4882	29.1185	29.1688	29.0199	28.5549	28.4367	28.5887	28.6134	3.01193	0.00689086	-0.650408	-5.99013	BOD1L1	Biorientation of chromosomes in cell division protein 1-like 1
2	2	1	1	2	2	2	0	27.5759	26.7496	25.4458	24.8385	27.3595	26.5936	26.6795	23.9063	0.0060355	0.989857	-0.017714	-0.0180309	BOLA1	BolA-like protein 1
5	5	4	4	5	5	5	3	31.7771	31.2336	31.4459	31.051	31.746	31.1355	31.0547	31.0846	0.214314	0.688262	-0.121719	-0.537134	BOLA2	BolA-like protein 2
2	2	2	1	2	3	1	1	26.627	24.9163	24.7286	25.9998	26.8965	25.4745	24.7961	24.554	0.0710528	0.884759	-0.137637	-0.198676	BOLA3	BolA-like protein 3
25	25	20	21	25	23	19	18	32.2736	32.0281	32.088	31.9794	32.2604	32.1891	32.2795	32.2778	1.24453	0.11087	0.159471	2.35143	BOP1	Ribosome biogenesis protein BOP1
2	1	2	2	3	1	2	1	25.6998	24.5275	25.8677	25.8611	25.8674	24.2645	25.003	24.4908	0.567489	0.359143	-0.582601	-1.213	BPGM	Bisphosphoglycerate mutase
1	4	1	1	2	4	1	2	24.3447	26.0478	25.8833	25.7852	25.7089	25.3083	24.2117	25.4121	0.288835	0.600724	-0.354944	-0.692977	BPHL	Valacyclovir hydrolase
13	14	10	12	12	9	8	7	31.7102	31.2776	31.7361	31.6388	31.3842	31.41	31.0567	31.1643	1.31187	0.0978726	-0.336826	-2.46531	BPNT1	3(2),5-bisphosphate nucleotidase 1
29	34	24	25	27	27	26	33	30.3831	30.252	30.3217	30.3036	30.4526	30.5644	30.3491	30.3871	1.19387	0.122168	0.123187	2.26629	BPTF	Nucleosome-remodeling factor subunit BPTF
5	5	4	5	6	4	2	1	23.6218	24.2706	25.0535	24.7157	26.1213	22.9122	25.8781	24.7879	0.263898	0.628465	0.509469	0.641959	BRAF	Serine/threonine-protein kinase B-raf
4	7	6	5	4	5	7	5	28.1061	27.1746	28.1019	27.9822	28.6918	27.6317	28.0634	27.5529	0.160783	0.753392	0.143721	0.417868	BRAP	BRCA1-associated protein
14	17	12	14	13	12	15	15	30.492	29.8002	30.2106	30.0612	30.4221	30.3687	30.1728	30.0333	0.261159	0.631437	0.108232	0.63629	BRAT1	BRCA1-associated ATM activator 1
6	6	5	5	4	6	4	2	27.7788	27.4837	27.3923	27.6501	27.5069	27.2403	27.5625	24.834	0.558572	0.366052	-0.7903	-1.19733	BRCA1	Breast cancer type 1 susceptibility protein
5	5	3	2	1	1	2	2	24.7301	25.0217	25.6772	25.9807	23.5959	25.5222	25.1144	25.4617	0.343027	0.547868	-0.42887	-0.800553	BRCA2	Breast cancer type 2 susceptibility protein
8	7	8	9	6	9	7	6	27.8731	28.1153	27.7907	28.0199	27.6661	27.9534	27.4979	27.9013	0.744886	0.260977	-0.195043	-1.5175	BRCC3	Lys-63-specific deubiquitinase BRCC36
14	24	6	13	11	13	9	10	28.0629	28.1386	28.0824	28.0841	27.7629	27.5488	27.6927	27.7376	3.70604	0.00352096	-0.406539	-8.04836	BRD1	Bromodomain-containing protein 1
20	22	17	21	13	21	18	19	31.6674	31.7464	31.695	31.653	31.5818	31.5627	31.3754	31.5116	1.93607	0.0365164	-0.182536	-3.58409	BRD2	Bromodomain-containing protein 2
12	17	15	13	12	13	14	12	30.417	30.1001	30.4751	30.4491	30.1061	30.0756	30.0931	30.4573	0.6751	0.297133	-0.177315	-1.39909	BRD3	Bromodomain-containing protein 3
11	14	13	12	16	18	16	15	29.6763	28.9767	29.6219	29.7347	30.434	29.9875	30.3228	30.2579	2.01119	0.0323923	0.748149	3.72923	BRD4	Bromodomain-containing protein 4
8	8	6	7	4	7	8	6	27.792	27.0147	26.8132	27.4184	27.4832	27.3734	27.1891	26.9457	0.0160158	0.972007	-0.0117016	-0.0473201	BRD7	Bromodomain-containing protein 7
7	8	6	7	7	6	8	6	28.2353	27.597	28.3687	28.3339	28.2828	29.1637	28.1641	28.3704	0.586148	0.347649	0.361532	1.24565	BRD8	Bromodomain-containing protein 8
3	2	1	5	3	2	2	1	24.9216	25.147	23.7698	24.7851	25.6842	24.7399	25.5123	25.7628	1.03481	0.157469	0.768939	2.001	BRD9	Bromodomain-containing protein 9
5	4	3	4	3	5	3	3	27.7799	28.6379	28.1607	28.37	27.9173	28.3537	28.1042	28.1395	0.214303	0.688133	-0.108448	-0.537109	BRE	BRCA1-A complex subunit BRE
4	3	1	0	5	3	4	4	26.4128	23.4428	25.2198	24.7047	26.2335	24.1975	25.0967	24.7652	0.0605197	0.900276	0.128201	0.170897	BRIP1	Fanconi anemia group J protein
14	12	12	11	14	15	13	12	31.4976	31.5581	31.1728	31.5634	32.2146	31.9666	31.5761	31.5899	1.12488	0.137441	0.388851	2.15092	BRIX1	Ribosome biogenesis protein BRX1 homolog
6	3	3	3	5	4	2	3	28.8086	28.8405	28.8506	28.7839	29.0302	28.9796	28.5133	28.5526	0.143419	0.777685	-0.0519886	-0.377557	BRK1	Protein BRICK1
2	5	2	1	2	4	1	1	23.6809	26.5186	26.3756	25.7762	24.0276	26.0409	26.0439	24.1302	0.247629	0.647032	-0.527188	-0.60809	BRMS1L	Breast cancer metastasis-suppressor 1-like protein
3	6	3	4	3	4	3	3	29.051	28.7707	28.8784	28.6908	28.6187	28.1636	28.2872	28.2475	2.19344	0.0241135	-0.518459	-4.09327	BROX	BRO1 domain-containing protein BROX
7	7	3	7	3	3	3	6	26.9407	27.2016	27.4843	26.1526	24.8483	27.1697	26.9435	27.2252	0.25555	0.636818	-0.398141	-0.624641	BRPF1	Peregrin
4	3	1	2	1	4	3	2	25.4778	24.2398	24.2356	24.3244	25.5037	24.5885	24.3961	24.6936	0.234624	0.661689	0.226105	0.580657	BRPF3	Bromodomain and PHD finger-containing protein 3
4	2	2	4	0	2	1	0	25.6142	24.2252	26.2476	25.8818	24.5675	23.737	24.5683	24.6425	1.19406	0.122242	-1.11339	-2.26661	BRSK2	Serine/threonine-protein kinase BRSK2
3	2	2	3	5	4	3	7	24.4375	24.5838	24.114	25.9165	25.5986	26.2582	25.8667	25.7533	1.40656	0.0853637	1.10625	2.62705	BRWD1	Bromodomain and WD repeat-containing protein 1
4	2	2	5	3	3	1	4	26.6182	25.1227	26.4815	26.6619	24.6635	26.0588	24.2586	26.5204	0.61166	0.332627	-0.845796	-1.29	BRWD3	Bromodomain and WD repeat-containing protein 3
5	5	5	4	5	6	3	4	27.7421	26.5085	26.7603	26.5186	26.4664	27.051	27.1864	26.9575	0.0343126	0.943517	0.0329952	0.0994338	BSDC1	BSD domain-containing protein 1
5	6	6	8	6	5	6	6	31.5776	31.2297	30.8402	30.3787	31.2822	31.5119	30.8879	30.3457	0.000340883	0.999184	0.000371933	0.001025	BSG	Basigin
26	19	16	18	26	19	21	18	29.8352	29.275	29.6567	29.868	30.2687	29.7408	29.8548	29.8035	0.690671	0.28785	0.258226	1.42564	BTAF1	TATA-binding protein-associated factor 172
2	4	2	2	3	2	3	3	25.8347	26.4796	23.4078	24.7038	25.9231	25.7129	26.5525	27.0298	0.807104	0.235379	1.19807	1.62206	BTBD1	BTB/POZ domain-containing protein 1
4	2	1	4	1	3	2	3	25.8036	25.4881	23.7245	25.8938	25.086	25.9007	25.5722	25.9785	0.313892	0.575586	0.406892	0.74324	BTBD2	BTB/POZ domain-containing protein 2
9	6	6	6	5	7	9	8	30.2689	29.7998	30.0046	29.8956	30.9941	30.2918	30.3451	29.7685	0.629625	0.322271	0.357644	1.32106	BTF3	Transcription factor BTF3
7	7	7	6	7	7	7	7	30.5344	30.7161	30.2856	30.1349	30.7409	30.4328	30.5664	30.5186	0.457716	0.439114	0.146931	1.01661	BTF3L4	Transcription factor BTF3 homolog 4;Transcription factor BTF3
2	3	5	6	7	10	6	7	25.8167	26.0476	25.521	26.5224	27.7953	27.1773	27.0296	26.1597	1.43291	0.0810152	1.06353	2.67246	BUB1	Mitotic checkpoint serine/threonine-protein kinase BUB1
11	10	9	7	18	15	12	8	28.1022	28.1601	28.1835	27.9406	28.9056	28.6099	28.5635	27.9443	1.00769	0.165484	0.409193	1.95595	BUB1B	Mitotic checkpoint serine/threonine-protein kinase BUB1 beta
10	10	11	11	12	13	10	10	30.8602	30.7448	30.1366	30.8887	31.2288	30.9883	30.6649	30.5687	0.385487	0.507013	0.205127	0.882158	BUB3	Mitotic checkpoint protein BUB3
5	5	4	4	7	6	5	5	28.2918	29.6958	27.8436	27.7733	28.2988	28.4327	28.5581	28.8766	0.112347	0.820307	0.140435	0.303078	BUD31	Protein BUD31 homolog
12	15	11	12	12	13	11	14	30.6219	30.6627	30.5505	30.9008	30.8105	30.8653	30.5162	30.8474	0.28193	0.609161	0.075882	0.678954	BYSL	Bystin
13	15	13	14	14	14	11	11	30.8546	30.9997	30.6869	30.6142	30.8174	30.7483	30.5395	30.4457	0.578013	0.352136	-0.151122	-1.23144	BZW1	Basic leucine zipper and W2 domain-containing protein 1
12	14	8	10	13	14	11	11	29.3267	29.4764	28.8267	29.0818	29.5062	29.2362	29.1715	28.4505	0.121435	0.80713	-0.0867505	-0.325192	BZW2	Basic leucine zipper and W2 domain-containing protein 2
2	1	1	1	2	2	2	2	27.2106	24.829	26.0617	24.7526	28.5177	27.6061	28.2441	28.6667	2.17466	0.0250483	2.54518	4.05493	C10orf32-ASMT;C10orf32	UPF0693 protein C10orf32
3	3	1	2	2	4	1	4	26.2885	23.5689	24.5298	24.8112	25.3185	26.4159	24.4968	25.8612	0.470365	0.428079	0.723505	1.03968	C10orf88	Uncharacterized protein C10orf88
5	5	4	4	3	5	4	2	26.402	25.9454	25.906	25.693	26.4087	26.2223	25.9912	25.5972	0.109825	0.824498	0.0682292	0.296891	C11orf30;EMSY	Protein EMSY
3	5	2	3	2	3	3	2	27.3373	28.3178	26.5389	26.827	26.5896	26.941	26.0052	26.1673	0.954217	0.182811	-0.829461	-1.86715	C11orf58;SMAP	Small acidic protein
5	3	3	2	3	3	3	2	26.5556	26.4085	26.277	26.2335	26.7887	26.5021	25.7644	25.9596	0.181092	0.728822	-0.114983	-0.463957	C11orf73	Protein Hikeshi
6	1	3	4	2	2	2	5	26.455	24.4917	25.6032	25.858	25.4311	26.2762	25.3755	25.9987	0.13657	0.784622	0.168386	0.361407	C11orf84	Uncharacterized protein C11orf84
7	10	9	9	12	8	10	10	30.0238	30.0161	30.0284	30.5264	30.7705	30.8788	30.4886	30.5856	1.8718	0.0404484	0.532186	3.46204	C12orf10	UPF0160 protein MYG1, mitochondrial
5	4	4	5	5	4	3	4	27.4748	26.8997	27.0209	27.4806	27.6917	27.5721	27.1801	27.8078	0.84645	0.219408	0.343939	1.68782	C12orf29	Uncharacterized protein C12orf29
4	4	4	2	2	3	3	4	29.194	28.6544	29.0309	28.8923	28.7551	27.9374	28.1845	28.5225	1.49194	0.0738166	-0.593013	-2.77485	C12orf43	Uncharacterized protein C12orf43
0	0	2	1	1	2	5	2	23.8829	24.0995	24.8051	25.0927	23.5678	25.3323	25.4674	25.4178	0.383719	0.508494	0.476303	0.878802	C12orf45	Uncharacterized protein C12orf45
3	3	1	2	3	3	1	1	24.9621	25.8879	24.5613	25.3205	24.7406	25.2844	25.1925	24.9679	0.172854	0.73955	-0.1366	-0.445395	C12orf57	Protein C10
2	4	2	4	2	4	2	4	25.76	26.3516	25.8947	25.4344	25.3712	26.2114	25.9576	25.7844	0.0387624	0.936134	-0.0290222	-0.11182	C12orf73	Uncharacterized protein C12orf73
4	5	5	3	4	4	4	3	29.5731	28.7489	29.1657	28.3751	29.3727	28.6667	29.0956	28.1543	0.147141	0.772829	-0.143357	-0.386272	C14orf142	Uncharacterized protein C14orf142
6	3	4	2	3	3	2	2	26.9108	25.8151	26.7305	26.6324	26.3351	25.525	25.7675	25.773	1.19079	0.122514	-0.672073	-2.26113	C14orf159	UPF0317 protein C14orf159, mitochondrial
11	10	9	12	11	11	10	12	31.4678	31.2387	31.4027	31.4064	31.7612	31.735	31.5227	31.4937	1.57668	0.0639422	0.249229	2.92367	C14orf166	UPF0568 protein C14orf166
4	4	5	6	3	3	4	2	25.7447	25.6418	25.5486	25.7713	26.0597	26.0304	25.7243	25.4176	0.356404	0.535648	0.131424	0.826496	C15orf38-AP3S2;ARPIN	Arpin
2	2	1	2	1	2	3	1	25.0595	23.8477	24.029	25.3646	24.2185	24.2989	24.8755	24.2734	0.149413	0.769996	-0.158626	-0.391571	C15orf39	Uncharacterized protein C15orf39
2	2	2	2	0	1	1	1	28.388	27.5833	28.4963	28.5298	24.2847	23.9835	25.6132	24.3981	3.89524	0.0025931	-3.67949	-8.70135	C15orf40	UPF0235 protein C15orf40
5	1	3	2	3	1	3	3	27.4221	24.4197	26.6287	27.279	26.6037	26.0751	27.0741	26.535	0.0662033	0.89123	0.134593	0.18595	C15orf57	Uncharacterized protein C15orf57
6	3	3	2	2	2	2	1	25.364	25.1374	25.4925	25.0083	24.9446	24.4516	24.5142	26.1546	0.230454	0.667255	-0.23429	-0.571791	C16orf13	UPF0585 protein C16orf13
8	9	8	9	8	9	6	6	28.7033	28.4676	28.9919	28.7018	27.9935	27.8298	28.2061	27.9304	2.79386	0.00917162	-0.726214	-5.43663	C16orf62	UPF0505 protein C16orf62
4	0	2	2	3	2	3	2	26.8035	25.2676	26.6287	26.9464	25.8062	26.4957	26.3408	26.1426	0.206093	0.697868	-0.215201	-0.519263	C16orf70	UPF0183 protein C16orf70
4	6	4	4	5	4	5	4	29.7338	29.4926	29.864	29.8558	29.9998	30.2387	29.9818	29.6916	0.857013	0.214346	0.241404	1.70544	C17orf49;BAP18;RNASEK-C17orf49	Chromatin complexes subunit BAP18
2	1	0	1	0	2	3	2	24.1335	25.9997	26.0472	23.7866	24.1117	25.1526	24.5308	23.7776	0.392053	0.501805	-0.598595	-0.894593	C17orf53	Uncharacterized protein C17orf53
6	9	4	4	5	6	3	5	26.6879	27.0553	27.0763	26.8967	27.2908	26.6628	26.6312	26.6081	0.291253	0.598554	-0.130846	-0.697868	C17orf59	Uncharacterized protein C17orf59
5	3	5	2	3	5	3	6	27.2069	26.0653	26.367	26.2402	26.9813	26.8622	26.5616	25.4446	0.00575368	0.989891	-0.00743723	-0.0171944	C17orf75	Protein Njmu-R1
3	4	4	0	1	1	1	4	24.1004	25.6649	24.8659	24.5847	23.7798	25.2975	23.511	25.5852	0.162283	0.752557	-0.260607	-0.421312	C17orf80	Uncharacterized protein C17orf80
9	9	7	7	5	9	10	9	28.6006	28.5936	28.9907	28.9221	28.7989	28.7724	28.808	28.6256	0.0815964	0.869039	-0.0255375	-0.225989	C17orf85	Uncharacterized protein C17orf85
5	3	4	4	8	7	5	5	28.8014	28.3433	28.7069	28.6428	28.4267	28.3953	28.3609	27.6932	1.0376	0.156814	-0.404583	-2.00564	C18orf8	Uncharacterized protein C18orf8
3	3	1	1	4	4	3	3	28.7604	28.244	28.7889	28.0914	28.8385	28.0576	29.4358	28.7629	0.39844	0.495772	0.302523	0.906645	C19orf25	UPF0449 protein C19orf25
3	3	2	1	2	3	2	2	25.8359	27.5721	26.4969	24.4786	26.3465	26.5444	26.3371	26.0999	0.136549	0.784529	0.236095	0.361358	C19orf43	Uncharacterized protein C19orf43
3	3	0	0	6	9	6	6	26.2637	25.0653	24.8005	25.0467	27.9007	27.6237	27.7112	27.3096	3.25995	0.00497015	2.34223	6.67012	C19orf47	Uncharacterized protein C19orf47
5	2	3	2	5	5	4	2	27.4398	25.6455	26.7388	26.9878	27.1938	27.3635	27.42	26.6611	0.498686	0.408345	0.456621	1.09087	C19orf52	Uncharacterized protein C19orf52
2	3	3	2	3	3	3	3	27.2549	26.6527	25.9243	26.9548	26.7883	26.7136	26.4178	26.4227	0.139676	0.781419	-0.111081	-0.368748	C19orf53	Leydig cell tumor 10 kDa protein homolog
0	0	1	2	3	2	1	2	25.3127	24.8461	25.2143	25.7193	25.5521	24.1529	24.559	26.103	0.142901	0.777911	-0.181345	-0.376339	C19orf54	UPF0692 protein C19orf54
3	2	2	1	1	1	2	0	24.2016	25.4266	24.7815	24.2978	23.9693	25.6633	23.0737	24.4702	0.257653	0.635015	-0.382748	-0.629015	C1orf109	Uncharacterized protein C1orf109
1	2	3	2	5	4	2	2	26.4177	26.8531	26.2322	25.9404	26.9205	26.7482	25.724	26.1732	0.0315486	0.947638	0.0306268	0.0916853	C1orf122	Uncharacterized protein C1orf122
2	7	5	3	3	6	5	5	30.155	29.6424	30.3792	30.2155	30.2964	30.0458	30.1615	30.2838	0.235698	0.660294	0.098866	0.582935	C1orf123	UPF0587 protein C1orf123
0	0	1	0	3	3	2	3	25.6655	23.9346	24.3896	24.4337	26.0818	26.4236	27.8351	28.3193	2.10014	0.0282933	2.55914	3.90471	C1orf174	UPF0688 protein C1orf174
3	4	3	3	2	4	4	3	26.2117	24.6618	26.2094	26.2654	26.3633	26.4663	26.104	26.169	0.500435	0.407316	0.438578	1.09402	C1orf198	Uncharacterized protein C1orf198
1	0	2	1	1	2	2	2	24.5886	24.7667	24.3313	23.4559	23.5774	24.0813	25.4241	25.1689	0.209498	0.69437	0.277277	0.526683	C1orf226	Uncharacterized protein C1orf226
7	6	6	6	7	7	7	7	35.5402	35.1292	36.0072	35.5404	35.9302	36.287	36.4454	36.7073	1.76142	0.0484687	0.788199	3.25665	C1QBP	Complement component 1 Q subcomponent-binding protein, mitochondrial
6	5	4	6	6	7	5	6	30.6495	30.3684	30.4659	30.2382	31.6092	31.222	31.3357	30.2732	1.17902	0.125684	0.679522	2.24141	C20orf27	UPF0687 protein C20orf27
10	11	9	9	10	11	11	10	31.6384	31.6399	31.4799	31.7231	31.5337	31.7509	31.8958	31.6296	0.384621	0.507863	0.0821767	0.880513	C21orf33	ES1 protein homolog, mitochondrial
5	4	3	5	5	7	5	3	27.7457	27.7426	27.0692	26.8642	27.9308	28.5961	27.8138	27.5728	1.01573	0.163113	0.622972	1.96931	C21orf59	UPF0769 protein C21orf59
1	1	1	1	2	4	4	3	24.9564	25.5574	23.4619	23.4971	25.408	26.7423	26.555	26.5711	1.72888	0.0507332	1.95092	3.19707	C2CD2	C2 domain-containing protein 2
1	3	3	4	2	0	2	2	24.9114	25.7688	26.0773	26.2636	25.9636	25.6895	26.0568	25.3794	0.0171944	0.969857	0.0170379	0.050737	C2CD2L	C2 domain-containing protein 2-like
3	7	4	6	2	5	3	2	27.7003	26.8779	27.9334	27.966	26.064	28.5728	28.3696	28.3674	0.130174	0.794688	0.224022	0.346193	C2CD5	C2 domain-containing protein 5
8	6	2	3	9	6	5	4	28.1854	26.8949	28.505	27.7299	28.0169	27.4433	28.4688	29.1994	0.389367	0.504096	0.453303	0.889512	C2orf44	WD repeat and coiled-coil-containing protein C2orf44
2	3	1	1	2	4	2	1	28.6414	28.2798	24.9354	24.3313	28.3808	29.2931	28.758	25.878	0.524135	0.388748	1.53048	1.13639	C2orf47	Uncharacterized protein C2orf47, mitochondrial
4	2	2	2	4	2	1	2	27.493	26.7174	27.1345	27.1554	27.4473	27.1767	26.9468	27.537	0.307693	0.582527	0.151899	0.730894	C2orf49	Ashwin
0	1	1	0	2	2	2	0	25.1448	25.1017	25.0843	24.6772	25.1741	25.1229	24.1363	24.1649	0.528097	0.386765	-0.352446	-1.14344	C2orf69	UPF0565 protein C2orf69
3	2	2	3	2	2	3	1	26.3575	26.3968	24.0872	27.0282	25.4951	26.101	26.2076	25.5459	0.0691807	0.887334	-0.130057	-0.193776	C2orf76	UPF0538 protein C2orf76
3	4	2	2	4	3	0	2	25.7937	25.0304	24.8817	24.1106	25.5246	25.6523	23.3487	24.7866	0.0714268	0.88403	-0.12604	-0.199653	C3orf17	Uncharacterized protein C3orf17
2	2	3	3	2	4	3	2	24.3904	25.9786	26.3711	26.0714	25.9055	25.8267	26.1231	25.9642	0.225002	0.673116	0.251978	0.560144	C3orf38	Uncharacterized protein C3orf38
4	3	3	4	4	4	2	2	26.0893	26.5252	26.2174	26.0089	25.6828	26.2055	25.6919	26.2412	0.633238	0.319954	-0.25483	-1.32729	C4orf27	UPF0609 protein C4orf27
6	3	4	4	7	7	6	6	27.6699	27.6168	27.7314	28.4431	28.239	28.7414	28.9499	28.4969	1.61762	0.0598453	0.741497	2.99639	C5orf22	UPF0489 protein C5orf22
2	3	1	2	2	1	2	4	24.6451	24.1266	24.6164	24.7302	23.419	24.4535	23.89	23.5931	1.39646	0.0864211	-0.690687	-2.6097	C5orf24	UPF0461 protein C5orf24
3	0	2	2	1	2	1	1	24.4862	25.842	24.9154	24.6076	24.6681	24.4347	25.2621	24.7816	0.197113	0.708657	-0.176192	-0.499569	C5orf45	UPF0544 protein C5orf45
3	4	1	2	3	4	4	3	27.1662	27.2138	27.3352	27.495	28.3084	27.3804	27.3993	28.4319	1.01486	0.163378	0.577462	1.96786	C5orf51	UPF0600 protein C5orf51
2	2	2	1	1	1	1	1	27.8071	27.5659	27.9973	24.6669	25.9037	23.8114	24.2906	25.7979	1.138	0.134126	-2.05839	-2.17282	C6orf203	Uncharacterized protein C6orf203
2	2	3	1	2	2	2	2	26.6603	26.0616	25.7794	23.9136	27.0346	25.5296	26.2672	26.5579	0.508215	0.400342	0.743617	1.10797	C7orf26	Uncharacterized protein C7orf26
8	8	7	8	5	8	7	4	29.414	29.2042	29.9256	29.7743	29.3691	29.5374	29.4631	29.8225	0.0581258	0.903954	-0.0315266	-0.164512	C7orf50	Uncharacterized protein C7orf50
4	4	2	2	4	4	2	3	28.9257	29.1477	28.8852	29.5315	29.7778	29.6385	29.1927	29.4034	0.996496	0.169351	0.38056	1.93736	C8orf33	UPF0488 protein C8orf33
3	1	2	2	4	2	2	1	27.5267	24.421	27.5567	27.3552	27.3679	27.0842	27.2618	23.8367	0.105258	0.830837	-0.327299	-0.285625	C8orf82	UPF0598 protein C8orf82
3	2	2	3	1	1	2	3	23.67	25.7214	25.2018	24.7289	25.9054	24.7944	25.6408	24.1542	0.194881	0.711254	0.293173	0.494644	C9orf114	Putative methyltransferase C9orf114
4	4	3	2	3	5	4	3	27.9745	27.191	27.7967	26.757	27.3258	27.3465	27.1506	27.839	0.0152905	0.973254	-0.0143175	-0.0452129	C9orf142	Protein PAXX
6	9	7	8	5	3	4	5	29.0602	28.4284	28.6983	28.8662	28.0848	27.8374	27.6098	27.6449	2.86477	0.0083423	-0.969041	-5.61233	C9orf64	UPF0553 protein C9orf64
4	4	3	3	5	3	3	5	26.8066	27.5651	27.5928	27.998	28.6007	28.5486	27.8606	27.599	0.960188	0.180753	0.661571	1.87706	C9orf78	Uncharacterized protein C9orf78
7	10	6	8	6	5	6	6	30.7375	30.4247	30.6413	30.4585	30.0394	29.3144	29.7519	29.6441	2.71661	0.0113898	-0.878027	-5.24969	CA2	Carbonic anhydrase 2
7	7	7	6	6	6	7	6	30.0384	29.9203	30.4097	30.3078	29.8803	29.9673	30.2643	30.1086	0.344676	0.54634	-0.113911	-0.803764	CA8	Carbonic anhydrase-related protein
4	4	6	4	4	7	6	5	27.5308	27.3012	28.1273	27.4463	28.1024	28.2025	28.1085	27.196	0.453686	0.442122	0.300978	1.00924	CAAP1	Caspase activity and apoptosis inhibitor 1
5	9	10	10	8	7	6	8	29.2667	29.1743	29.1125	29.3511	29.1157	29.0565	29.1284	29.1992	0.84633	0.219389	-0.101212	-1.68762	CAB39	Calcium-binding protein 39
4	5	5	6	3	3	1	2	24.3733	26.2532	26.1029	26.3056	22.9649	24.5131	23.7093	24.9815	1.43197	0.0811444	-1.71656	-2.67083	CABIN1	Calcineurin-binding protein cabin-1
4	1	3	3	4	3	2	5	26.1942	26.4829	23.9201	25.9276	26.2596	25.5444	25.1	26.6823	0.148593	0.771261	0.265376	0.38966	CACHD1	VWFA and cache domain-containing protein 1
3	6	3	4	6	6	3	7	26.7733	26.3999	26.0917	25.8094	27.044	26.8388	26.0298	26.799	0.644492	0.31362	0.409318	1.34666	CACNA2D1	Voltage-dependent calcium channel subunit alpha-2/delta-1;Voltage-dependent calcium channel subunit alpha-2-1;Voltage-dependent calcium channel subunit delta-1
5	8	5	6	6	6	8	7	27.0284	27.3463	27.8247	27.6732	28.0573	27.7262	28.2612	28.3685	1.50706	0.0720142	0.635161	2.80125	CACTIN	Cactin
4	3	2	3	2	3	4	3	25.5824	26.0081	25.5822	26.2539	25.9244	25.8061	25.8691	26.0735	0.13216	0.791217	0.061657	0.350933	CACUL1	CDK2-associated and cullin domain-containing protein 1
14	16	11	11	15	11	12	11	33.1371	33.0475	32.9569	33.1337	33.9841	34.0864	33.6999	33.5598	2.97634	0.00750857	0.763726	5.89709	CACYBP	Calcyclin-binding protein
53	58	47	51	57	58	48	47	34.23	33.8799	34.0434	34.1143	34.0352	34.0256	33.9424	33.8571	0.565045	0.360975	-0.101789	-1.20871	CAD	CAD protein;Glutamine-dependent carbamoyl-phosphate synthase;Aspartate carbamoyltransferase;Dihydroorotase
7	6	4	6	3	5	5	5	31.9007	31.0328	30.9927	31.1396	30.7607	30.6415	30.6226	30.5629	1.53276	0.0691558	-0.619497	-2.84625	CADM1	Cell adhesion molecule 1
4	3	1	2	5	5	5	3	26.9329	26.7516	24.9625	26.995	26.8359	26.3619	26.4819	26.6529	0.130913	0.793382	0.172689	0.34796	CADM4	Cell adhesion molecule 4
3	3	2	3	7	4	4	3	25.2048	25.204	25.5608	25.207	25.9165	25.5551	25.0283	25.1036	0.18506	0.723706	0.106753	0.472835	CALCOCO2	Calcium-binding and coiled-coil domain-containing protein 2
14	16	15	12	8	8	11	11	30.1581	30.5389	30.2665	30.3335	29.9847	29.7808	29.8252	29.9441	2.48308	0.0158054	-0.440568	-4.71117	CALD1
6	6	7	7	6	6	6	4	32.5914	31.7701	32.1127	32.6248	32.425	32.9426	32.0485	32.6939	0.39554	0.498822	0.252712	0.901178	CALM2;CALM1;CALM3
18	19	13	15	18	21	16	15	33.7962	33.4235	33.0614	32.8764	32.917	33.8041	33.447	33.6143	0.224923	0.673171	0.156214	0.559975	CALR	Calreticulin
13	11	13	11	12	12	11	11	32.5529	31.9295	31.9296	32.141	31.6979	32.3663	31.9627	31.8659	0.346696	0.544612	-0.165022	-0.80769	CALU	Calumenin
10	9	8	6	10	12	9	8	29.8962	29.5075	30.0811	29.9241	30.2358	30.3065	30.3851	30.5182	2.01751	0.0320907	0.5092	3.74155	CAMK1	Calcium/calmodulin-dependent protein kinase type 1
8	7	6	7	6	5	5	6	28.308	27.3139	27.6014	27.018	28.0565	25.4661	27.5955	27.0611	0.353413	0.538409	-0.515533	-0.820713	CAMK1D	Calcium/calmodulin-dependent protein kinase type 1D
5	6	7	6	6	4	4	5	25.4345	24.8048	26.0682	24.2408	25.4933	25.7357	25.0544	24.3683	0.017671	0.968979	0.0258384	0.0521166	CAMK2B	Calcium/calmodulin-dependent protein kinase type II subunit beta
8	9	8	9	8	12	8	9	29.737	29.5149	29.5476	29.6275	29.6743	29.4369	29.4929	29.408	0.638937	0.316294	-0.103703	-1.3371	CAMK2D	Calcium/calmodulin-dependent protein kinase type II subunit delta
6	10	8	8	7	6	6	8	27.3954	27.8118	27.4936	27.7881	24.923	25.4247	27.4241	26.9984	1.23475	0.112292	-1.42968	-2.33497	CAMK2G	Calcium/calmodulin-dependent protein kinase type II subunit gamma
3	3	4	3	2	3	2	2	28.5099	27.9843	27.5455	27.1423	25.1763	27.7162	27.7069	27.4222	0.538311	0.379877	-0.79007	-1.16157	CAMK4	Calcium/calmodulin-dependent protein kinase type IV
4	3	2	2	3	4	3	4	25.9699	25.7786	26.2013	26.0788	25.661	25.9141	25.7453	25.6113	1.3075	0.0984163	-0.274227	-2.45789	CAMKK1	Calcium/calmodulin-dependent protein kinase kinase 1
5	2	3	3	3	1	3	2	27.2563	23.362	26.698	26.7157	27.2484	24.9777	26.7268	26.6309	0.144905	0.776217	0.387957	0.381042	CAMKK2	Calcium/calmodulin-dependent protein kinase kinase 2
3	5	4	4	3	4	5	4	28.0092	27.2769	27.4041	27.6699	28.3479	28.1223	28.0116	27.8166	1.31397	0.0977494	0.484541	2.46886	CAMLG	Calcium signal-modulating cyclophilin ligand
5	7	7	5	5	7	5	2	26.8701	26.3879	27.1273	26.9625	27.23	26.6404	26.83	26.5454	0.0402791	0.933614	-0.0254707	-0.116017	CAMSAP1	Calmodulin-regulated spectrin-associated protein 1
6	9	5	8	5	4	5	3	26.0056	26.7768	27.0855	26.8411	26.7326	26.4266	26.9324	26.0953	0.170478	0.742024	-0.130528	-0.440008	CAMSAP2	Calmodulin-regulated spectrin-associated protein 2
9	11	13	7	7	8	7	9	28.9529	28.689	29.0835	29.0336	28.6634	28.3105	28.5963	28.7019	1.60852	0.0607631	-0.371708	-2.98018	CAMSAP3	Calmodulin-regulated spectrin-associated protein 3
39	40	42	34	44	42	40	43	34.4683	34.2915	34.5493	34.6082	34.7877	34.5494	34.7144	34.6496	1.20995	0.118872	0.195937	2.29328	CAND1	Cullin-associated NEDD8-dissociated protein 1
10	10	9	7	7	6	8	8	28.552	28.2835	28.8451	29.0637	27.5731	27.4412	27.6277	28.3369	1.92919	0.0371441	-0.941364	-3.57093	CAND2	Cullin-associated NEDD8-dissociated protein 2
20	23	17	17	20	22	16	19	33.9695	34.1397	33.7963	33.9845	33.9372	34.1049	33.9586	33.9056	0.0166281	0.970675	0.00407124	0.0490962	CANX	Calnexin
19	19	16	19	22	17	18	18	33.5899	33.6533	33.0793	33.2615	33.7178	33.4581	33.2853	33.1482	0.0116731	0.979281	0.00635147	0.034654	CAP1	Adenylyl cyclase-associated protein 1
5	4	4	5	3	5	4	4	27.0882	26.7005	27.2095	26.6577	24.5669	27.1909	26.3319	26.7691	0.548397	0.37354	-0.699262	-1.1794	CAP2	Adenylyl cyclase-associated protein 2;Adenylyl cyclase-associated protein
8	9	10	9	5	7	6	2	30.4999	29.3041	29.9435	29.8355	29.4498	28.8824	28.856	24.9328	0.87984	0.205449	-1.86551	-1.74348	CAPN1	Calpain-1 catalytic subunit
16	10	10	8	13	11	8	8	30.0258	29.6067	29.8044	29.9126	30.1389	29.8645	29.607	29.5056	0.131143	0.793026	-0.0583744	-0.348507	CAPN2	Calpain-2 catalytic subunit
4	4	3	6	5	6	4	6	26.6204	26.8451	26.7421	27.0145	27.3551	27.8479	27.4543	26.2118	0.525768	0.388291	0.411753	1.1393	CAPN7	Calpain-7
7	9	6	8	10	8	7	8	29.2242	29.1778	29.0264	28.7555	28.3971	29.4354	28.5653	28.997	0.328231	0.560955	-0.197268	-0.771592	CAPNS1	Calpain small subunit 1
15	16	14	13	13	16	13	13	31.426	31.4166	30.7289	30.9129	31.4053	31.1261	30.7991	30.2878	0.304965	0.584723	-0.216507	-0.725442	CAPRIN1	Caprin-1
11	11	9	9	10	12	10	10	32.2316	31.5793	32.2325	32.1328	31.9442	31.9026	32.0458	31.7903	0.31519	0.574454	-0.123321	-0.745819	CAPZA1	F-actin-capping protein subunit alpha-1
12	14	12	11	11	10	10	10	31.8747	31.5991	32.2525	32.2387	32.0516	31.5636	31.9178	31.9769	0.24191	0.652924	-0.113779	-0.596067	CAPZA2	F-actin-capping protein subunit alpha-2
11	12	10	11	10	12	12	12	24.6006	24.1954	31.6556	31.2572	23.3413	24.0504	29.6285	30.6574	0.137379	0.784375	-1.00778	-0.363322	CAPZB	F-actin-capping protein subunit beta
4	5	5	5	4	3	3	3	31.3944	30.6165	31.1176	31.1333	30.1072	29.9474	29.7174	29.3824	2.87779	0.00852658	-1.27685	-5.64503	CARHSP1	Calcium-regulated heat stable protein 1
3	2	2	2	1	1	2	1	25.1713	25.4306	24.8398	24.9384	25.3551	24.2421	24.833	24.5478	0.614255	0.331529	-0.350529	-1.2945	CARKD	ATP-dependent (S)-NAD(P)H-hydrate dehydratase
7	10	8	5	9	8	9	8	30.4241	30.1437	30.7182	30.6442	31.7951	31.6827	31.5415	31.5706	3.76165	0.00334591	1.16494	8.23575	CARM1	Histone-arginine methyltransferase CARM1
23	20	19	14	15	14	12	14	31.3786	31.1954	31.38	31.2751	30.7425	30.6465	30.6692	30.6534	4.82275	0.00130233	-0.629347	-12.6376	CARS	Cysteine--tRNA ligase, cytoplasmic
2	1	4	3	2	3	1	2	27.3126	24.9314	27.6588	28.0834	27.2951	27.1684	27.2067	26.501	0.0215883	0.962662	0.0462461	0.0634012	CARS2	Probable cysteine--tRNA ligase, mitochondrial
3	5	2	2	3	5	2	2	28.5494	27.7385	28.7393	28.6111	28.2524	28.1882	28.6883	29.0536	0.173584	0.738809	0.136045	0.447045	CASC3	Protein CASC3
4	4	5	6	3	7	4	6	25.4311	25.5554	25.5867	25.7834	24.0144	26.1028	26.1307	25.5336	0.105619	0.830206	-0.143764	-0.286519	CASC5	Protein CASC5
16	10	10	10	13	15	12	13	28.8821	28.6948	28.9988	29.0031	29.0364	29.1169	28.964	29.1812	1.08418	0.144609	0.179945	2.0831	CASK	Peripheral plasma membrane protein CASK
3	0	0	2	4	4	6	3	24.9592	24.5224	25.064	25.7084	26.34	25.7427	25.8333	25.3401	1.24243	0.110916	0.750526	2.3479	CASKIN2	Caskin-2
5	3	4	5	1	1	1	3	26.9753	25.8755	26.79	26.7788	25.1213	24.7756	24.1688	25.6042	2.30437	0.0198244	-1.68743	-4.32387	CASP10	Caspase-10;Caspase-10 subunit p23/17;Caspase-10 subunit p12
8	3	5	4	6	5	5	2	27.7208	26.9397	27.4809	27.2018	27.5921	26.9135	26.8266	26.3615	0.647542	0.311714	-0.412372	-1.3519	CASP2	Caspase-2;Caspase-2 subunit p18;Caspase-2 subunit p13;Caspase-2 subunit p12
6	8	5	5	7	5	5	1	29.0551	28.1833	27.499	28.5657	28.3204	27.8913	27.7775	26.882	0.653807	0.308374	-0.607956	-1.36265	CASP3	Caspase-3;Caspase-3 subunit p17;Caspase-3 subunit p12
2	5	4	3	0	2	2	2	28.8946	28.9323	29.0627	28.9092	24.5662	27.4682	28.3633	27.567	1.24324	0.110937	-1.95852	-2.34925	CASP6	Caspase-6;Caspase-6 subunit p18;Caspase-6 subunit p11
6	5	4	3	2	3	3	4	28.1262	26.8498	26.7987	26.9675	26.1415	25.9383	25.9801	26.3527	1.77826	0.0471676	-1.08244	-3.28766	CASP7	Caspase-7;Caspase-7 subunit p20;Caspase-7 subunit p11
12	10	11	8	7	6	5	6	29.4198	29.0226	29.3147	28.8969	27.5896	28.6784	28.7204	28.0364	1.64442	0.0572514	-0.907308	-3.04433	CASP8	Caspase-8;Caspase-8 subunit p18;Caspase-8 subunit p10
0	2	2	2	1	0	3	2	25.6263	24.5922	22.996	25.14	25.0226	24.7147	26.0264	25.2775	0.479136	0.422004	0.671697	1.0556	CASP8AP2	CASP8-associated protein 2
17	21	16	15	16	20	18	18	32.0702	31.6074	32.1369	32.1729	32.0369	32.1039	32.363	32.2189	0.575878	0.353306	0.183806	1.2277	CAST	Calpastatin
3	2	3	3	0	2	1	3	24.7287	25.4631	26.6656	26.4399	24.9071	24.1711	25.8275	24.6719	0.817435	0.231033	-0.929904	-1.63935	CASZ1	Zinc finger protein castor homolog 1
22	17	17	15	13	14	8	11	30.539	30.9618	30.5885	30.5787	29.346	29.4153	29.3484	29.5359	4.60355	0.00310345	-1.25559	-11.5831	CAT	Catalase
7	7	6	5	5	7	4	4	28.8395	28.1372	28.3799	28.3613	27.6384	28.0534	27.6489	27.5281	2.05021	0.0300833	-0.712293	-3.80571	CBFB	Core-binding factor subunit beta
5	8	6	8	2	4	1	2	26.441	27.2858	26.2844	27.1959	26.348	26.6742	24.2426	25.5097	0.942477	0.186493	-1.10816	-1.84764	CBL	E3 ubiquitin-protein ligase CBL
4	5	4	1	4	2	3	1	26.3051	26.7437	27.2202	26.8142	27.133	25.2909	27.0828	25.3604	0.454776	0.441138	-0.554005	-1.01123	CBLL1	E3 ubiquitin-protein ligase Hakai
14	17	14	14	15	16	15	15	33.8612	33.2968	33.6594	33.7645	33.8819	33.4874	33.4774	33.5222	0.127313	0.799018	-0.0532513	-0.339348	CBR1	Carbonyl reductase [NADPH] 1
10	10	9	9	6	9	8	10	29.4356	29.5331	29.8397	29.4545	28.5977	28.528	28.9678	29.1793	2.21688	0.0229418	-0.747531	-4.14141	CBR3	Carbonyl reductase [NADPH] 3
2	4	2	2	0	0	0	0	24.5751	23.9803	25.037	24.8552	24.0089	23.4917	25.0874	24.8612	0.229812	0.668066	-0.249605	-0.570422	CBR4	Carbonyl reductase family member 4
7	10	9	9	10	12	9	10	29.0729	29.2655	29.6663	29.2555	29.8109	29.913	29.7927	29.5311	1.61581	0.0599055	0.446858	2.99317	CBS	Cystathionine beta-synthase
7	7	6	6	6	5	6	8	31.2946	30.5698	31.12	31.5934	30.8632	31.0406	30.731	31.2402	0.30564	0.584777	-0.175712	-0.726792	CBX1	Chromobox protein homolog 1
2	3	3	4	4	3	4	5	26.6094	26.7523	27.341	27.1921	27.4842	27.327	27.7896	28.121	1.53951	0.0686199	0.706777	2.85811	CBX2	Chromobox protein homolog 2
7	8	8	7	7	8	6	9	30.5597	31.5219	30.3497	30.5319	29.8147	30.1628	29.3579	30.1989	1.39458	0.086701	-0.857233	-2.60646	CBX3	Chromobox protein homolog 3
5	3	2	2	3	3	2	3	26.302	26.9938	24.547	25.9516	26.0859	26.3229	26.1488	26.8868	0.319942	0.568148	0.412535	0.755239	CBX4	E3 SUMO-protein ligase CBX4
8	7	9	6	7	7	7	7	31.6161	31.4361	31.0904	31.3496	30.5106	30.973	30.3692	30.6093	2.3781	0.0185	-0.757561	-4.48121	CBX5	Chromobox protein homolog 5
1	2	3	3	1	2	0	0	24.4201	26.2955	26.3264	25.0454	24.4956	24.6522	25.1597	23.9724	0.9061	0.19694	-0.951842	-1.78718	CBX6	Chromobox protein homolog 6
4	10	7	3	4	5	3	6	28.0313	28.3627	28.5806	28.8784	28.1546	28.1521	27.5409	28.2346	0.938549	0.187929	-0.442743	-1.84112	CBX8	Chromobox protein homolog 8
27	29	19	21	17	19	14	12	31.9249	31.7521	31.9819	31.7917	30.8314	30.8695	30.7375	30.4161	4.20485	0.00236	-1.14903	-9.87023	CC2D1A	Coiled-coil and C2 domain-containing protein 1A
4	4	3	6	5	2	5	5	28.1684	27.5059	28.1918	28.235	28.0356	24.9491	28.271	27.3992	0.505985	0.403069	-0.86155	-1.10398	CC2D1B	Coiled-coil and C2 domain-containing protein 1B
16	22	17	19	18	18	20	19	30.9659	30.805	30.476	30.7407	31.277	31.1481	30.7149	30.6549	0.49682	0.409739	0.201826	1.08752	CCAR1	Cell division cycle and apoptosis regulator protein 1
24	23	23	21	28	26	26	27	31.2647	31.0225	31.2016	31.1445	31.6371	31.9353	31.6606	31.8118	3.35704	0.00410084	0.602858	6.95224	CCAR2	Cell cycle and apoptosis regulator protein 2
6	7	4	6	7	10	6	5	30.3475	29.8466	29.4405	29.2117	29.6873	30.0061	30.5107	28.7479	0.0201172	0.964899	0.0264511	0.0591743	CCBL2	Kynurenine--oxoglutarate transaminase 3
3	2	1	3	2	2	2	1	25.8587	25.8435	23.8943	25.6928	25.3764	25.2318	24.4674	25.4173	0.143615	0.777547	-0.199081	-0.378016	CCDC101	SAGA-associated factor 29 homolog
4	4	4	4	0	0	1	0	26.2122	27.1343	26.5905	26.7124	24.8272	25.127	24.5479	25.8912	2.39445	0.0175556	-1.56402	-4.51655	CCDC106	Coiled-coil domain-containing protein 106
4	2	2	2	3	2	3	4	27.0437	26.9015	26.3623	26.8277	26.4656	26.5212	26.0907	26.0788	1.39954	0.0862222	-0.494776	-2.61499	CCDC115	Coiled-coil domain-containing protein 115
3	3	3	4	4	3	3	2	27.0386	26.7698	26.8119	26.5257	26.522	26.2824	26.363	26.4678	1.73211	0.0505576	-0.377704	-3.20297	CCDC117	Coiled-coil domain-containing protein 117
4	3	3	4	3	4	4	4	30.0046	29.645	30.1515	30.2529	30.5342	29.6012	29.7614	30.1962	0.0131227	0.976368	0.00972319	0.0388952	CCDC12	Coiled-coil domain-containing protein 12
10	11	9	8	9	9	10	7	31.2318	31.2115	30.8811	31.1506	30.9429	30.914	30.5655	30.5929	1.51489	0.0713886	-0.364908	-2.81494	CCDC124	Coiled-coil domain-containing protein 124
9	8	7	9	10	12	11	5	28.2777	28.1443	27.8469	28.1751	28.5444	28.1137	27.85	27.3472	0.220849	0.679703	-0.147174	-0.551233	CCDC132	Coiled-coil domain-containing protein 132
5	6	5	5	5	5	4	4	30.1257	29.6205	30.3105	30.0874	30.1016	29.7249	30.333	29.8443	0.0622253	0.897815	-0.03508	-0.17543	CCDC134	Coiled-coil domain-containing protein 134
3	5	4	4	5	6	4	7	27.7016	27.6071	27.4978	27.7533	28.2863	28.1311	28.203	27.8406	2.26581	0.0214786	0.475309	4.2429	CCDC137	Coiled-coil domain-containing protein 137
1	1	2	2	2	2	3	2	22.7163	24.9153	26.0459	26.2547	26.2607	22.9617	27.1484	27.6955	0.329592	0.559435	1.03352	0.774268	CCDC138	Coiled-coil domain-containing protein 138
18	10	11	12	10	9	8	9	30.4383	30.1484	30.3265	30.3602	29.8394	29.6491	29.9614	29.7122	2.90062	0.00846632	-0.527837	-5.70269	CCDC22	Coiled-coil domain-containing protein 22
3	5	3	3	2	2	3	3	24.7511	26.6181	26.3844	25.5644	26.4295	25.4819	25.8922	25.9444	0.0833179	0.866579	0.10755	0.230403	CCDC25	Coiled-coil domain-containing protein 25
1	3	3	3	0	2	3	2	24.3499	26.4195	26.4152	25.9657	24.4083	25.8828	26.0968	26.1371	0.0886873	0.858189	-0.156349	-0.244093	CCDC28A	Coiled-coil domain-containing protein 28A
6	5	2	5	8	4	6	5	30.2003	28.8682	29.7363	29.3948	29.1128	29.4434	29.3365	29.9592	0.0953678	0.846812	-0.0869412	-0.260965	CCDC43	Coiled-coil domain-containing protein 43
16	17	12	15	15	18	18	12	30.4683	29.6968	29.9679	30.0623	30.472	30.4326	30.5345	30.7114	1.5368	0.0687054	0.488787	2.85336	CCDC47	Coiled-coil domain-containing protein 47
7	6	5	5	5	4	3	6	27.2102	27.2384	27.529	27.471	27.1054	26.9023	26.4378	26.2187	1.71321	0.0518726	-0.696118	-3.16852	CCDC50	Coiled-coil domain-containing protein 50
6	6	5	6	6	2	2	5	27.3661	27.5728	27.5391	27.8206	26.7509	26.487	26.6776	27.1236	2.61014	0.0133308	-0.814889	-4.99935	CCDC51	Coiled-coil domain-containing protein 51
3	4	4	4	2	3	4	4	27.3008	27.6755	28.3733	28.8806	27.4517	27.4432	27.7473	28.0854	0.436324	0.457951	-0.375637	-0.977298	CCDC53	WASH complex subunit CCDC53
5	5	6	4	4	4	5	5	30.7164	30.2816	30.7597	29.2898	29.9324	30.0491	30.9136	31.0776	0.203691	0.700289	0.231292	0.514014	CCDC58	Coiled-coil domain-containing protein 58
1	1	0	1	2	4	3	3	24.3489	23.6517	24.5465	25.7593	26.7802	26.507	26.5919	26.6633	2.45806	0.0164358	2.059	4.65571	CCDC59	Thyroid transcription factor 1-associated protein 26
10	11	11	7	8	9	11	11	29.9956	29.613	29.5179	29.5137	30.1377	29.7242	29.5859	29.662	0.291449	0.598276	0.117383	0.698266	CCDC6	Coiled-coil domain-containing protein 6
0	0	0	0	2	3	3	3	23.6747	25.3984	25.1509	24.418	25.7452	25.6612	24.7078	25.5221	0.818472	0.230816	0.748569	1.64108	CCDC8	Coiled-coil domain-containing protein 8
2	2	3	1	2	2	1	1	27.4176	26.2451	26.8805	24.546	23.7931	26.0767	24.9787	26.4151	0.510271	0.398717	-0.956404	-1.11165	CCDC85C	Coiled-coil domain-containing protein 85C
9	8	7	6	10	10	6	9	28.8392	29.2379	29.0594	28.9048	29.2467	29.3137	29.1609	29.2584	1.32601	0.0965364	0.234589	2.48933	CCDC86	Coiled-coil domain-containing protein 86
11	13	8	7	8	10	10	6	27.1548	26.7048	27.2009	26.944	27.6366	27.4118	27.2173	26.7119	0.486918	0.416207	0.243288	1.06967	CCDC88A	Girdin
1	2	1	2	1	2	3	2	24.1831	23.8603	24.8708	24.9647	24.2576	24.6661	22.9501	24.402	0.373142	0.518175	-0.400771	-0.858648	CCDC9	Coiled-coil domain-containing protein 9
6	11	5	6	4	3	2	4	23.8593	27.3444	26.983	26.7866	24.7466	25.6842	24.0635	25.4635	0.687107	0.28969	-1.25387	-1.41957	CCDC93	Coiled-coil domain-containing protein 93
3	1	0	0	3	4	2	2	27.6403	22.7286	24.908	25.8309	27.7186	27.8383	27.9263	27.6938	1.30919	0.0980971	2.5173	2.46075	CCDC94	Coiled-coil domain-containing protein 94
4	6	2	3	7	7	8	7	27.9756	27.1867	27.0525	27.188	28.4887	29.031	28.2851	28.3999	2.37884	0.0184	1.20048	4.4828	CCDC97	Coiled-coil domain-containing protein 97
4	3	2	6	3	6	3	4	28.3655	27.3771	28.4657	27.8751	28.2997	27.9254	28.2697	28.1528	0.212598	0.689405	0.141042	0.533415	CCNA2	Cyclin-A2
4	5	4	3	4	7	4	4	30.8138	30.9975	31.1592	30.4334	30.6959	30.9881	31.6745	31.8968	0.695544	0.285234	0.462839	1.43393	CCNB1	G2/mitotic-specific cyclin-B1
4	6	3	3	5	6	4	7	27.6543	26.9569	27.2496	26.8597	27.6551	27.2974	27.506	27.4083	0.721242	0.272695	0.28653	1.47754	CCNB2;CCNB2V	G2/mitotic-specific cyclin-B2
1	2	1	2	2	5	2	2	29.626	28.4844	24.4688	24.8911	30.0775	27.9956	29.8431	29.2811	0.899669	0.199102	2.43175	1.77648	CCNDBP1	Cyclin-D1-binding protein 1
3	2	3	1	3	3	3	5	27.4942	26.6632	27.3352	25.5478	27.8282	27.7745	27.119	27.4872	0.842121	0.220881	0.792179	1.6806	CCNH	Cyclin-H
3	4	3	4	5	4	4	3	28.4531	27.927	28.4303	28.1451	27.8535	28.5362	27.7394	28.1805	0.311378	0.578554	-0.161468	-0.73824	CCNK	Cyclin-K
1	2	2	2	2	0	0	0	24.7497	24.7726	23.3244	24.9844	24.5875	26.2116	24.9022	23.3798	0.174536	0.737498	0.312506	0.449197	CCNL1	Cyclin-L1
3	2	3	3	4	5	4	4	28.8645	27.6053	28.9756	29.0046	29.8781	28.6067	29.4286	29.7761	0.92922	0.18968	0.80991	1.82562	CCNL2	Cyclin-L2
8	9	9	6	9	6	7	8	29.5424	29.5871	29.404	29.497	29.5298	29.8971	29.4731	29.4395	0.285053	0.60519	0.0772629	0.685305	CCNT1	Cyclin-T1
3	2	3	3	0	0	1	1	25.4034	25.1028	24.2981	24.2975	22.8878	25.7366	24.5048	24.3155	0.26248	0.629784	-0.414272	-0.639027	CCP110	Centriolar coiled-coil protein of 110 kDa
0	2	0	2	2	2	2	1	24.739	24.782	24.0058	25.6927	26.0842	25.5169	26.0297	24.1102	0.501653	0.406378	0.630386	1.0962	CCRN4L	Nocturnin
2	5	3	3	3	2	4	3	27.9133	27.5108	27.7921	27.9409	27.8777	25.1921	27.5444	27.5859	0.543487	0.377266	-0.739223	-1.17073	CCS	Copper chaperone for superoxide dismutase;Superoxide dismutase [Cu-Zn]
30	30	29	29	32	32	28	26	35.618	35.4954	35.5686	35.8571	36.0681	35.8376	35.8596	35.7474	1.24367	0.110968	0.243375	2.34998	CCT2	T-complex protein 1 subunit beta
31	32	32	33	35	29	33	32	35.3691	35.3141	35.3332	35.3666	35.6637	35.5863	35.5092	35.4801	2.58364	0.0136611	0.214081	4.93832	CCT3	T-complex protein 1 subunit gamma
32	32	28	28	33	31	27	27	34.8874	34.8633	34.906	34.9403	35.1329	35.1528	35.1344	34.8572	1.23788	0.111612	0.170086	2.34024	CCT4	T-complex protein 1 subunit delta
32	34	33	33	34	34	32	34	34.8005	34.5199	34.3918	34.4899	35.0623	34.8495	34.7551	34.534	0.90148	0.198473	0.249725	1.7795	CCT5	T-complex protein 1 subunit epsilon
23	24	24	25	26	26	24	23	34.8641	34.7065	34.5936	34.6669	35.1472	35.1068	34.9449	34.83	1.74	0.0500674	0.299452	3.21737	CCT6A	T-complex protein 1 subunit zeta
5	4	5	5	6	5	6	5	24.1068	25.6392	27.8938	23.6175	24.0138	24.9209	24.1801	23.6089	0.522488	0.39003	-1.13342	-1.13346	CCT6B	T-complex protein 1 subunit zeta-2
34	34	29	30	33	33	31	29	34.867	34.9052	34.7668	34.7477	35.0282	35.1034	35.0761	34.9969	2.6514	0.0127287	0.229477	5.09537	CCT7	T-complex protein 1 subunit eta
31	33	30	32	35	35	32	31	35.2399	35.2193	35.1497	35.2534	35.6602	35.5608	35.4933	35.4271	2.95145	0.00775623	0.319796	5.83267	CCT8	T-complex protein 1 subunit theta
6	9	10	7	9	11	9	5	27.9134	27.8676	28.3565	28.4093	27.9717	28.304	28.0329	28.0249	0.123737	0.803701	-0.0533342	-0.330751	CCZ1;CCZ1B	Vacuolar fusion protein CCZ1 homolog;Vacuolar fusion protein CCZ1 homolog B
9	8	7	7	1	0	1	0	28.812	28.1308	28.6193	28.0835	25.3874	24.4	25.6899	23.8166	3.57869	0.00366316	-3.58795	-7.63282	CD109	CD109 antigen
6	6	4	7	6	8	7	7	29.5059	29.4694	29.5298	29.5082	29.3623	29.472	29.4305	29.4797	1.19353	0.122124	-0.0672059	-2.26573	CD276	CD276 antigen
18	17	16	20	14	17	17	17	30.8309	30.7626	30.8734	30.8899	30.9418	30.7744	30.7618	30.5365	0.434099	0.459792	-0.0855489	-0.973186	CD2AP	CD2-associated protein
7	10	5	8	8	10	10	7	29.8907	29.3623	29.6509	29.6627	29.6437	29.6288	29.8174	29.4851	0.00542348	0.98993	0.00207281	0.0162137	CD2BP2	CD2 antigen cytoplasmic tail-binding protein 2
14	14	11	12	12	16	13	12	30.6457	30.6845	30.6543	30.8981	31.4188	31.4201	31.5484	31.5879	4.34603	0.00262222	0.773145	10.4484	CD3EAP	DNA-directed RNA polymerase I subunit RPA34
3	3	2	3	1	2	1	1	27.3926	27.4166	27.5818	28.0645	24.6223	24.8456	24.4072	25.1183	4.92152	0.00147368	-2.8655	-13.1415	CD44	CD44 antigen
2	2	1	2	0	1	2	0	27.9355	29.0194	26.4216	26.3734	26.2681	25.6211	26.2713	24.2363	1.2134	0.11805	-1.83828	-2.29906	CD47	Leukocyte surface antigen CD47
3	3	3	4	3	3	3	3	27.6283	28.4502	27.3613	27.6406	26.5058	26.4737	26.224	26.5825	2.75188	0.0100435	-1.32361	-5.33445	CD59	CD59 glycoprotein
3	2	2	3	3	3	3	3	30.6635	29.9306	30.4686	30.3858	29.6065	28.9335	29.5895	29.0866	2.41375	0.0176088	-1.05807	-4.55851	CD81	Tetraspanin;CD81 antigen
2	3	3	1	2	2	3	3	29.4988	29.738	29.0083	24.2711	28.2062	28.2256	27.843	28.4402	0.0128978	0.976997	0.0497413	0.038238	CD9	Tetraspanin;CD9 antigen
3	3	2	1	7	7	4	5	26.1118	26.6346	26.9814	24.3611	27.9145	28.2352	28.4716	28.5578	2.04299	0.0303253	2.27251	3.7915	CD97	CD97 antigen;CD97 antigen subunit alpha;CD97 antigen subunit beta
3	4	2	2	2	3	2	3	29.3929	28.7198	29.5763	29.2591	27.7494	29.1491	29.2364	28.5476	0.707532	0.278933	-0.566412	-1.4543	CD99	CD99 antigen
3	2	2	3	2	1	0	1	26.9741	26.8158	27.291	27.5247	26.0742	26.3049	23.22	25.8552	1.28716	0.101673	-1.7878	-2.42341	CD99L2	CD99 antigen-like protein 2
2	3	2	3	3	3	4	4	24.1862	24.4371	25.521	25.3023	24.4948	26.6877	26.7643	26.5074	1.02255	0.161058	1.25188	1.98063	CDAN1	Codanin-1
8	9	6	6	10	11	8	8	29.1043	29.1962	29.1208	29.1734	29.703	29.3746	29.2214	28.0129	0.0682133	0.888728	-0.0706806	-0.191237	CDC123	Cell division cycle protein 123 homolog
4	6	4	4	6	7	5	4	28.5658	28.642	28.8581	28.8625	28.1016	28.8396	28.3579	28.2485	1.00577	0.166109	-0.345212	-1.95276	CDC16	Cell division cycle protein 16 homolog
15	16	15	15	14	15	15	15	31.0113	31.2719	30.9843	31.1538	31.8157	31.3555	31.1049	30.7188	0.243268	0.651148	0.143406	0.598927	CDC2;CDK1	Cyclin-dependent kinase 1
2	2	0	4	6	6	4	2	26.3828	24.4849	24.5946	26.8069	26.9111	26.7888	26.4641	25.9232	0.730487	0.268909	0.954531	1.49318	CDC20	Cell division cycle protein 20 homolog
11	9	8	8	6	12	11	6	28.9038	28.5768	28.6629	28.7159	28.501	28.1188	28.5196	28.5701	1.21553	0.117496	-0.287426	-2.30264	CDC23	Cell division cycle protein 23 homolog
3	5	3	3	4	4	3	4	27.254	26.9268	27.4032	27.5965	27.3216	27.1135	27.2307	27.2345	0.185818	0.723085	-0.0700831	-0.474528	CDC25C	M-phase inducer phosphatase 3
8	9	6	10	9	10	9	10	30.5743	29.8431	30.5894	30.2193	30.7119	29.9896	30.2432	30.4895	0.0795972	0.871691	0.0520124	0.220846	CDC27	Cell division cycle protein 27 homolog
17	16	13	16	14	17	16	17	29.892	29.995	29.559	29.5726	29.9084	29.8533	29.6639	29.918	0.265764	0.626471	0.0812473	0.645813	CDC2L1;CDK11B	Cyclin-dependent kinase 11B
3	5	4	4	4	6	4	5	27.803	28.2075	27.9559	27.9269	28.1933	28.2222	28.0711	27.7609	0.269738	0.622396	0.0885468	0.654002	CDC34	Ubiquitin-conjugating enzyme E2 R1
12	11	8	10	10	11	9	8	32.4813	32.1145	32.5706	32.1399	32.1099	31.662	32.1076	31.875	1.30076	0.0992579	-0.387944	-2.44646	CDC37	Hsp90 co-chaperone Cdc37;Hsp90 co-chaperone Cdc37, N-terminally processed
9	8	5	7	13	12	6	8	29.8879	29.4018	29.5359	29.2754	29.7902	29.1903	29.3481	29.2727	0.274741	0.616703	-0.124931	-0.664271	CDC40	Pre-mRNA-processing factor 17
5	6	6	5	7	5	4	7	30.7521	30.3732	30.5338	30.5821	31.0475	30.7445	30.4268	30.4196	0.238083	0.658094	0.0993271	0.587987	CDC42	Cell division control protein 42 homolog
3	5	5	2	4	6	1	1	25.0219	24.525	25.7193	25.2462	23.9772	26.6648	23.5712	25.7039	0.0691284	0.887106	-0.148858	-0.193639	CDC42BPA	Non-specific serine/threonine protein kinase;Serine/threonine-protein kinase MRCK alpha
8	7	6	6	9	7	4	6	27.9971	27.103	26.5184	27.3773	27.4217	26.8032	27.2236	26.6649	0.254577	0.637915	-0.220627	-0.622614	CDC42BPB	Serine/threonine-protein kinase MRCK beta
3	7	5	3	2	2	1	0	25.8501	26.1285	26.0353	23.6491	24.7306	25.1371	24.5616	24.5694	0.502366	0.405993	-0.666071	-1.09748	CDC42BPG	Serine/threonine-protein kinase MRCK gamma
2	2	2	2	3	4	3	4	27.5148	27.0109	27.7698	27.267	28.239	27.4316	27.9032	27.6075	0.842799	0.220792	0.404632	1.68173	CDC42EP1	Cdc42 effector protein 1
3	5	4	1	2	4	2	3	27.5823	26.8731	27.4059	27.6023	27.1803	27.0373	26.4867	27.0355	0.963621	0.180028	-0.430976	-1.88276	CDC42EP4	Cdc42 effector protein 4
4	4	4	6	4	4	5	4	28.124	27.5047	27.766	27.6151	27.739	27.7775	27.6311	27.5657	0.204866	0.699058	-0.0741029	-0.516584	CDC45	Cell division control protein 45 homolog
31	30	27	24	24	29	28	27	33.3213	32.9421	33.3503	33.1354	33.0798	32.8699	33.1429	33.1014	0.579184	0.351744	-0.138805	-1.23348	CDC5L	Cell division cycle 5-like protein
4	4	2	3	4	5	3	3	25.9552	25.6764	26.18	26.2712	26.1443	26.1295	26.8598	27.1263	0.97695	0.176294	0.544275	1.9049	CDC6	Cell division control protein 6 homolog
4	3	5	3	5	5	2	7	26.772	26.4366	26.9542	26.6934	27.2719	26.6321	26.7876	27.1328	0.629774	0.322467	0.242058	1.32132	CDC7	Cell division cycle 7-related protein kinase
17	18	11	13	14	16	12	12	30.3665	30.4112	30.2024	30.1032	30.2311	30.249	30.0379	30.4117	0.138868	0.782676	-0.0384574	-0.366842	CDC73	Parafibromin
8	7	4	7	10	6	8	10	27.8671	27.0702	27.6579	27.573	27.8564	27.8361	27.2901	27.1479	0.0127537	0.97721	-0.00943184	-0.0378169	CDCA2	Cell division cycle-associated protein 2
2	4	2	2	1	2	1	3	29.1311	26.8969	28.8087	29.2443	28.9634	28.2121	29.2134	29.4911	0.308598	0.58198	0.449743	0.732699	CDCA3	Cell division cycle-associated protein 3
6	6	4	3	4	5	3	2	26.1591	26.2463	26.0057	25.9402	26.3657	26.3374	26.0263	25.9422	0.255272	0.637015	0.0800686	0.624062	CDCA5	Sororin
2	4	2	1	0	1	3	2	24.1748	25.0908	26.323	25.8883	25.1596	24.1599	25.7053	25.2471	0.208611	0.695518	-0.301239	-0.524753	CDCA7	Cell division cycle-associated protein 7
7	6	3	6	6	6	5	6	28.336	28.1897	28.3565	28.619	28.3512	28.7373	28.7708	28.8051	1.09391	0.142462	0.290783	2.0993	CDCA8	Borealin
8	7	1	3	0	0	1	0	29.4404	28.6886	28.6971	28.973	24.5986	25.441	24.2368	25.0558	4.89452	0.0014	-4.11669	-13.0019	CDH1	Cadherin-1;E-Cad/CTF1;E-Cad/CTF2;E-Cad/CTF3
12	8	5	6	12	15	9	10	29.6266	29.0335	29.7563	29.6961	29.8649	30.3629	30.3875	30.1689	1.75298	0.0493117	0.667906	3.24115	CDH2	Cadherin-2
14	14	10	14	12	15	14	14	24.1988	23.0597	25.0771	24.8578	23.7353	25.5782	24.4543	24.8266	0.238983	0.657094	0.350282	0.589889	CDK11A	Cyclin-dependent kinase 11A
11	10	8	11	9	10	10	9	29.5254	29.0203	29.7381	29.6667	28.8189	29.4499	29.8584	29.9014	0.0223043	0.962101	0.0195479	0.0654538	CDK12	Cyclin-dependent kinase 12
8	8	3	3	9	7	7	3	26.2659	25.444	25.2821	26.4522	26.5396	25.51	26.2155	25.7207	0.136828	0.784274	0.13538	0.362018	CDK13	Cyclin-dependent kinase 13
10	9	6	9	6	7	5	7	28.5075	28.4229	28.5761	28.2428	27.9222	28.1369	27.4374	28.0266	1.76912	0.0476749	-0.556547	-3.27082	CDK16	Cyclin-dependent kinase 16
13	14	11	13	11	11	11	12	30.1759	30.1971	30.388	30.486	30.0285	29.9415	30.0486	29.8288	2.08506	0.0286343	-0.349887	-3.87466	CDK2	Cyclin-dependent kinase 2
3	3	3	3	3	3	3	3	27.9638	27.4544	27.4023	27.122	27.5174	26.9864	27.3064	26.7763	0.680911	0.293332	-0.338985	-1.40901	CDK2AP1	Cyclin-dependent kinase 2-associated protein 1
10	8	7	8	12	10	6	5	30.2383	29.8052	30.2212	30.2285	30.5235	30.3396	30.155	30.4117	0.903518	0.197629	0.234118	1.78289	CDK4	Cyclin-dependent kinase 4
7	9	9	8	12	10	12	12	30.1846	29.7898	29.9393	30.0415	30.25	29.9407	29.7637	29.705	0.197054	0.708633	-0.073946	-0.499439	CDK5	Cyclin-dependent-like kinase 5
5	2	2	3	2	3	3	1	27.5712	26.8554	27.3676	27.2852	27.7582	27.0715	26.5098	24.6515	0.520728	0.390622	-0.77209	-1.13033	CDK5RAP1	CDK5 regulatory subunit-associated protein 1
11	11	10	10	9	5	10	9	27.2401	26.4649	27.8449	27.4808	27.2002	26.4318	27.2318	27.2488	0.267512	0.624982	-0.229512	-0.649418	CDK5RAP2	CDK5 regulatory subunit-associated protein 2
8	11	4	5	9	11	8	6	29.163	29.5973	29.4328	29.1972	29.4228	29.0025	29.4595	29.8017	0.145818	0.774672	0.0740242	0.383179	CDK5RAP3	CDK5 regulatory subunit-associated protein 3
8	9	8	6	11	10	10	8	28.3456	27.7237	27.9841	28.6273	29.5335	29.181	29.039	28.9686	2.29192	0.0201176	1.01036	4.29763	CDK6	Cyclin-dependent kinase 6
1	4	0	1	2	0	3	2	25.4297	24.6038	24.4275	24.4738	25.0134	24.2396	27.0825	25.1338	0.435687	0.458331	0.633617	0.976122	CDK7	Cyclin-dependent kinase 7
4	3	3	4	4	6	5	3	26.6139	26.6664	26.6617	26.8368	26.8576	25.8667	26.511	26.9655	0.230781	0.666916	-0.144475	-0.572488	CDK8	Cyclin-dependent kinase 8
6	6	3	5	4	5	5	4	28.4352	27.636	28.3737	28.3176	27.7555	27.9172	27.1011	28.0478	0.870147	0.208909	-0.485222	-1.72734	CDK9	Cyclin-dependent kinase 9
7	10	4	7	7	9	9	8	28.3959	27.6708	28.0213	28.2426	28.7225	28.8755	28.492	28.8504	1.95585	0.0352974	0.652451	3.62204	CDKAL1	Threonylcarbamoyladenosine tRNA methylthiotransferase
10	9	8	8	8	8	9	8	32.3906	32.0696	32.2195	32.4052	31.9437	31.5063	31.4799	31.063	2.11372	0.0271467	-0.773004	-3.93185	CDKN2A	Cyclin-dependent kinase inhibitor 2A
8	9	5	4	5	7	7	6	28.5627	28.0002	28.5407	28.4997	28.2181	28.4345	28.2352	28.1768	0.407097	0.485964	-0.1347	-0.922915	CDKN2AIP	CDKN2A-interacting protein
4	5	3	4	3	4	4	3	28.3454	27.8149	28.4423	27.7668	27.0287	28.5278	28.3802	28.5457	0.0237275	0.95917	0.0282097	0.069525	CDKN2AIPNL	CDKN2AIP N-terminal-like protein
3	3	1	1	2	2	2	2	25.8868	26.279	24.2097	25.2901	25.2572	26.3476	26.229	26.1837	0.525782	0.388403	0.587976	1.13932	CDKN2C	Cyclin-dependent kinase 4 inhibitor C
5	4	2	5	3	3	5	4	27.7514	26.9815	27.474	27.3582	26.5374	26.8265	27.1552	27.0871	1.21587	0.11748	-0.489725	-2.30321	CDR2	Cerebellar degeneration-related protein 2
2	3	2	2	2	2	2	2	27.259	26.1893	27.1295	27.467	27.8278	26.982	27.2911	27.5992	0.575385	0.35382	0.413853	1.22684	CDS2	Phosphatidate cytidylyltransferase 2
3	4	5	3	3	2	4	2	27.0385	26.3936	27.3663	26.9357	27.0163	26.8867	26.5902	26.8938	0.149622	0.769819	-0.0867991	-0.392059	CDT1	DNA replication factor Cdt1
7	7	6	5	8	8	8	6	31.2552	31.6673	31.0732	31.2363	31.4187	31.324	30.7999	30.5565	0.541403	0.37773	-0.283229	-1.16704	CDV3	Protein CDV3 homolog
5	6	2	2	3	2	3	4	24.8287	25.9092	25.0025	23.9334	25.3933	23.0872	25.5832	24.6186	0.134116	0.788078	-0.247891	-0.355587	CDYL	Chromodomain Y-like protein
19	20	18	14	21	20	20	19	31.2822	31.0305	31.1845	31.3681	31.3609	31.4673	31.5797	31.5358	1.68096	0.0543973	0.269602	3.11008	CEBPZ	CCAAT/enhancer-binding protein zeta
12	11	12	9	13	11	12	11	29.6091	29.6597	29.2739	29.4106	29.7127	29.7048	29.5511	29.1115	0.0675666	0.889419	0.0316715	0.189538	CECR5	Cat eye syndrome critical region protein 5
10	11	10	8	10	9	9	10	29.3035	29.6572	29.0157	29.5876	28.943	28.9231	28.6848	28.9062	1.79674	0.0451434	-0.526693	-3.32181	CELF1	CUGBP Elav-like family member 1
2	6	5	6	6	6	6	8	24.0404	28.2231	28.2137	28.7143	29.0317	28.9682	29.038	29.3786	0.822598	0.229022	1.80626	1.64798	CELF2	CUGBP Elav-like family member 2
0	3	2	3	1	1	1	3	24.7546	25.3856	24.9855	24.4401	24.4152	24.5689	25.6536	24.8065	0.030695	0.949329	-0.0303941	-0.089284	CELSR2	Cadherin EGF LAG seven-pass G-type receptor 2
5	2	3	2	2	3	3	4	24.7246	24.7479	25.1046	24.7069	23.8558	25.3174	24.8082	25.168	0.0339448	0.943963	-0.033638	-0.0984051	CENPB	Major centromere autoantigen B
13	7	6	7	11	11	10	5	27.1381	27.4033	27.276	27.5388	27.3547	27.2593	27.5342	26.6542	0.27345	0.618412	-0.138449	-0.661624	CENPE	Kinesin-like protein;Centromere-associated protein E
54	53	34	38	20	24	21	29	30.3235	29.9684	30.1138	30.1409	29.8262	29.4515	29.4509	29.4022	2.57951	0.0135601	-0.603944	-4.92886	CENPF	Centromere protein F
4	5	2	2	2	5	1	3	26.9671	27.1195	27.1257	26.7943	27.2947	26.8558	24.4036	26.6302	0.495262	0.410533	-0.705572	-1.08472	CENPH	Centromere protein H
3	1	2	2	1	4	1	2	24.4086	25.9743	26.1118	25.7301	25.1165	25.6614	24.2156	25.5387	0.358416	0.533697	-0.423169	-0.830377	CENPK	Centromere protein K
2	1	2	1	3	2	3	1	25.4851	24.368	24.3578	25.6054	25.3042	25.3299	25.0671	24.8562	0.204081	0.699863	0.185288	0.514868	CENPM	Centromere protein M
4	2	1	2	3	2	2	1	26.8913	26.4599	26.9328	27.298	26.3744	24.0148	26.8215	27.503	0.407199	0.485933	-0.717075	-0.923105	CENPN	Centromere protein N
2	2	4	2	2	3	3	2	25.3475	24.8713	24.4431	24.765	25.2751	24.9117	24.6845	23.9947	0.164884	0.749874	-0.140234	-0.427265	CENPQ	Centromere protein Q
2	3	1	2	2	3	2	2	26.8853	24.8827	24.6711	26.3458	26.1885	26.1612	24.8374	25.3966	0.0271863	0.953963	-0.0503235	-0.0793688	CENPU;MLF1IP	Centromere protein U
9	6	7	5	8	7	6	6	31.5348	31.1727	31.8651	31.7582	31.34	31.2309	31.7998	31.9431	0.00615272	0.989983	-0.00424623	-0.0183786	CENPV	Centromere protein V
1	3	2	2	3	4	1	2	25.0116	24.5285	24.6901	24.969	25.3597	24.5589	23.0971	25.2923	0.159142	0.755725	-0.222797	-0.414097	CEP120	Centrosomal protein of 120 kDa
13	10	5	3	14	9	8	7	28.138	27.5915	27.8885	26.7278	28.3021	27.7923	27.781	27.6609	0.38373	0.508598	0.297625	0.878823	CEP131	Centrosomal protein of 131 kDa
8	3	7	6	4	1	4	3	26.0244	26.3425	26.9147	26.5749	26.4758	24.3202	24.6457	25.9306	1.06505	0.14943	-1.12106	-2.05127	CEP135	Centrosomal protein of 135 kDa
26	23	19	16	18	16	12	16	29.8852	29.5131	29.7497	29.9203	29.2789	29.1948	29.1957	29.2655	2.86594	0.00836275	-0.533332	-5.61525	CEP170	Centrosomal protein of 170 kDa
5	3	4	2	3	2	1	2	25.3078	25.2314	24.4848	25.6222	25.4789	24.386	24.2109	25.2714	0.351922	0.539325	-0.324795	-0.817828	CEP170;CEP170P1	Cep170-like protein
2	2	0	2	3	0	0	1	23.2434	25.0673	25.9367	24.2422	25.0159	24.4435	24.7183	25.6138	0.20577	0.698343	0.325449	0.518558	CEP170B	Centrosomal protein of 170 kDa protein B
4	4	3	2	4	5	4	2	26.184	25.0203	26.1709	26.1791	26.8876	25.9606	25.9944	25.6733	0.25081	0.642526	0.240399	0.614751	CEP192	Centrosomal protein of 192 kDa
3	3	3	1	0	0	0	1	24.7365	25.1992	24.5032	24.3407	25.8697	23.8184	25.0113	24.3691	0.0530476	0.912001	0.0722528	0.150876	CEP250	Centrosome-associated protein CEP250
3	4	3	8	10	7	6	8	25.0365	26.1055	23.9623	26.6315	26.8492	26.8901	26.5886	26.6264	1.14521	0.132556	1.30466	2.18486	CEP290	Centrosomal protein of 290 kDa
16	6	8	7	5	6	6	7	27.76	26.7103	27.01	26.3858	26.2595	26.4379	26.627	26.1006	0.99731	0.169069	-0.610292	-1.93871	CEP350	Centrosome-associated protein 350
2	2	1	1	3	3	1	2	24.7932	26.2619	24.9364	23.5636	25.0837	24.8496	23.9298	25.918	0.0282026	0.952779	0.056479	0.082248	CEP41	Centrosomal protein of 41 kDa
5	3	3	4	2	4	4	2	27.9068	27.6411	28.3214	27.9054	27.6381	27.5683	27.1616	26.913	1.51219	0.0715642	-0.623428	-2.81022	CEP44	Centrosomal protein of 44 kDa
2	1	2	2	1	3	2	4	24.9212	23.933	26.0621	23.7403	25.634	24.3489	25.9704	26.3999	0.637676	0.316903	0.924164	1.33493	CEP55	Centrosomal protein of 55 kDa
1	1	1	1	5	2	4	2	24.8024	23.907	25.147	24.4209	25.1922	25.7632	25.1302	24.8654	1.06365	0.149736	0.668427	2.04895	CEP76	Centrosomal protein of 76 kDa
4	3	2	5	1	1	1	2	26.4132	26.0469	25.3465	25.7595	24.5178	25.2315	25.0616	23.959	1.77278	0.0476477	-1.19907	-3.27756	CEP78	Centrosomal protein of 78 kDa
9	8	3	5	6	6	7	3	26.9036	27.1004	27.1988	27.321	26.6617	27.1466	27.0681	27.1491	0.370161	0.521062	-0.124591	-0.852946	CEP85	Centrosomal protein of 85 kDa
10	7	4	8	8	5	3	4	28.6344	28.1529	28.8004	28.6934	28.1421	27.4777	28.4792	27.9399	1.15995	0.129326	-0.560551	-2.2095	CEP97	Centrosomal protein of 97 kDa
3	3	2	2	3	1	1	1	26.5369	26.0549	24.8591	26.2787	25.8684	26.3174	23.5222	24.8977	0.494069	0.411372	-0.780949	-1.08257	CEPT1	Choline/ethanolaminephosphotransferase 1
2	2	2	2	2	3	3	3	28.6862	27.8309	28.1131	28.6621	28.6553	28.3863	28.39	28.8731	0.475754	0.424488	0.253148	1.04947	CERS2	Ceramide synthase 2
2	2	1	0	2	2	2	3	25.6633	25.3069	25.0497	24.5335	26.1875	25.7326	25.4425	25.4248	0.96234	0.179871	0.558524	1.88064	CES3	Carboxylic ester hydrolase;Carboxylesterase 3
5	6	3	5	2	3	3	2	26.7077	27.0317	26.4868	26.6203	25.1908	25.8572	26.2614	26.4966	1.31108	0.0978583	-0.760147	-2.46396	CETN2	Centrin-2
2	2	2	2	2	1	1	2	26.0029	25.1783	24.1721	25.3544	25.3364	24.6649	24.9049	25.654	0.0288515	0.952367	-0.0368686	-0.0840833	CETN3	Centrin-3
2	2	3	3	3	1	2	2	24.4646	24.7123	24.7498	24.8705	26.4817	24.2272	26.1534	26.2635	1.06066	0.150552	1.08218	2.04397	CFAP20	Cilia- and flagella-associated protein 20
5	3	4	4	4	4	1	3	26.5859	26.7089	26.4892	26.1545	26.6276	27.1846	24.3386	26.0351	0.291638	0.598244	-0.43814	-0.698647	CFAP36	Cilia- and flagella-associated protein 36
2	1	3	2	1	0	0	0	24.2947	22.8802	24.9077	25.2633	25.0261	23.7079	23.9756	26.9603	0.263671	0.628444	0.580986	0.641491	CFAP97	Cilia- and flagella-associated protein 97
6	5	4	3	5	4	3	1	28.7893	27.7856	28.3976	28.7759	28.4843	27.7886	28.1514	23.9493	0.582985	0.35018	-1.34368	-1.24013	CFDP1	Craniofacial development protein 1
12	11	11	10	12	10	11	11	35.4715	35.3343	35.4201	35.4299	34.8274	35.0559	35.2146	35.1176	2.21251	0.0233526	-0.360085	-4.13241	CFL1	Cofilin-1
10	8	10	10	11	8	9	9	30.5341	30.5096	30.539	30.3998	30.6547	30.8774	30.6189	30.7845	1.89603	0.03875	0.238276	3.50783	CFL2	Cofilin-2
9	7	6	8	5	7	7	5	28.331	28.9053	28.7888	28.9585	28.1673	27.9929	27.9721	28.3144	2.08237	0.028533	-0.634215	-3.86932	CGGBP1	CGG triplet repeat-binding protein 1
12	10	7	8	9	15	10	12	27.4748	27.6907	28.1128	27.9162	28.0182	28.1527	28.1489	28.3835	1.26914	0.105018	0.377271	2.39294	CGN	Cingulin
4	4	3	3	1	2	1	2	26.8962	26.856	27.6169	27.2701	24.238	26.8261	25.0151	25.9177	1.5211	0.0703785	-1.66057	-2.82581	CGNL1	Cingulin-like protein 1
3	4	2	2	4	4	2	2	28.51	28.3457	28.844	29.1528	28.5568	28.6719	29.1473	29.0623	0.260791	0.631922	0.146475	0.635529	CHAC2	Putative glutathione-specific gamma-glutamylcyclotransferase 2
10	12	10	10	10	14	13	13	29.434	29.6765	29.714	29.591	30.3937	30.2488	30.3246	30.5185	3.99901	0.00296063	0.767527	9.07867	CHAF1A	Chromatin assembly factor 1 subunit A
11	15	11	8	15	15	13	11	29.2897	29.1497	29.328	29.3673	30.087	29.4793	29.6654	29.6374	1.69538	0.0533457	0.433601	3.13617	CHAF1B	Chromatin assembly factor 1 subunit B
13	12	13	14	12	17	11	12	29.5628	29.3604	29.4499	29.3972	29.7786	29.5145	29.4225	29.6217	0.797146	0.239344	0.141741	1.60537	CHAMP1	Chromosome alignment-maintaining phosphoprotein 1
2	3	3	2	3	2	3	3	28.7797	28.9157	28.5817	28.1294	28.4728	28.663	28.7345	28.3575	0.0841204	0.865644	-0.0446854	-0.232456	CHCHD1	Coiled-coil-helix-coiled-coil-helix domain-containing protein 1
3	2	3	2	3	3	3	3	27.388	27.2078	27.8248	28.1728	29.1724	29.1915	29.1161	28.6901	2.87036	0.00837811	1.39412	5.62635	CHCHD2;CHCHD2P9	Coiled-coil-helix-coiled-coil-helix domain-containing protein 2;Putative coiled-coil-helix-coiled-coil-helix domain-containing protein CHCHD2P9, mitochondrial
10	6	6	5	6	5	6	4	28.7766	29.2789	28.5103	28.289	28.9971	28.6285	28.1114	28.6139	0.174772	0.737111	-0.126007	-0.449732	CHCHD3	MICOS complex subunit MIC19
3	2	2	3	2	4	3	3	26.8867	27.4989	27.0106	27.1726	26.9742	27.5302	26.3094	27.5538	0.055087	0.908105	-0.0503159	-0.156367	CHCHD4	Mitochondrial intermembrane space import and assembly protein 40
4	3	4	1	5	4	4	3	26.0123	25.9182	26.6636	24.4704	26.7374	27.299	27.5031	27.3423	1.5956	0.0622415	1.45434	2.95721	CHCHD5	Coiled-coil-helix-coiled-coil-helix domain-containing protein 5
4	2	3	3	4	2	3	4	26.3412	26.4581	26.1561	26.2729	26.9695	26.0442	26.4427	26.5597	0.438789	0.455688	0.196961	0.981849	CHCHD6	MICOS complex subunit MIC25
20	21	19	19	23	23	18	15	30.3875	29.8058	30.2946	30.1985	30.636	30.2713	30.1917	30.358	0.56087	0.363993	0.192654	1.20137	CHD1	Chromodomain-helicase-DNA-binding protein 1
6	6	5	4	9	10	13	11	27.8108	27.7788	28.0134	28.1465	28.9875	28.6616	28.7242	28.5189	3.01412	0.00691124	0.785691	5.99588	CHD1L	Chromodomain-helicase-DNA-binding protein 1-like
10	9	9	8	9	7	9	8	27.5386	27.0437	27.4114	27.5845	27.2416	27.107	27.3423	27.6593	0.125794	0.800265	-0.0570087	-0.335701	CHD2	Chromodomain-helicase-DNA-binding protein 2
24	23	19	19	18	20	21	18	28.3513	27.4437	27.4996	28.063	28.0072	28.0206	27.8031	27.6585	0.0486732	0.919126	0.0329657	0.139027	CHD3	Chromodomain-helicase-DNA-binding protein 3
56	63	50	49	53	60	53	50	32.3788	32.4257	32.1877	32.3795	32.4722	32.4658	32.2787	32.3098	0.20985	0.6938	0.0387087	0.527448	CHD4	Chromodomain-helicase-DNA-binding protein 4
15	15	15	14	11	13	12	15	24.5733	23.5936	25.1143	24.8446	25.7677	22.8095	24.9969	26.0926	0.186303	0.722252	0.38524	0.475609	CHD5	Chromodomain-helicase-DNA-binding protein 5
4	4	6	6	2	3	2	3	24.2974	25.4471	26.0727	25.7553	25.4222	24.84	25.2417	24.5652	0.37839	0.513659	-0.375856	-0.868663	CHD6	Chromodomain-helicase-DNA-binding protein 6
12	11	6	9	15	14	11	13	26.8598	26.7778	26.6221	27.4298	27.3639	27.7531	27.5093	27.497	1.69594	0.0533468	0.608421	3.13718	CHD7	Chromodomain-helicase-DNA-binding protein 7
15	14	13	10	18	21	15	19	29.0034	28.5832	28.7474	28.8652	29.2732	29.2266	29.2803	29.3033	2.69539	0.0119917	0.47108	5.19912	CHD8	Chromodomain-helicase-DNA-binding protein 8
6	6	8	6	7	6	6	6	26.2745	25.6096	26.4996	26.252	25.4686	24.2469	26.403	26.0677	0.558484	0.366123	-0.6124	-1.19718	CHD9	Chromodomain-helicase-DNA-binding protein 9
3	8	5	5	1	10	5	4	26.909	26.474	26.877	26.9198	24.7565	26.7974	26.8731	26.4569	0.520499	0.390696	-0.573942	-1.12992	CHEK1	Serine/threonine-protein kinase Chk1
6	6	3	7	6	7	6	6	28.4469	28.1531	28.4217	28.08	28.2353	28.7047	28.3175	28.0122	0.0888559	0.858361	0.0419869	0.244521	CHEK2	Serine/threonine-protein kinase Chk2
16	14	11	14	14	17	14	13	31.1171	30.3262	30.3904	30.6915	30.7223	30.9484	30.5632	30.5182	0.10169	0.836659	0.0567279	0.276772	CHERP	Calcium homeostasis endoplasmic reticulum protein
2	0	1	1	3	2	1	3	25.2607	25.2656	25.2976	23.7928	24.9774	25.158	25.6125	24.6898	0.193258	0.713433	0.205258	0.491057	CHFR	E3 ubiquitin-protein ligase CHFR
9	6	7	9	5	6	3	5	29.1039	27.9106	28.5386	28.8295	27.7672	27.1933	27.0621	27.8604	1.87009	0.040464	-1.12491	-3.4588	CHID1	Chitinase domain-containing protein 1
6	2	3	4	2	1	1	2	27.6961	25.175	26.1532	26.3684	25.5843	23.7257	23.7907	24.2601	1.60576	0.0608605	-2.00797	-2.97528	CHM	Rab proteins geranylgeranyltransferase component A 1
5	3	2	2	2	4	3	4	28.2043	27.7261	27.8479	27.381	24.2231	27.0786	27.5234	26.9322	0.888313	0.202148	-1.35048	-1.75759	CHML	Rab proteins geranylgeranyltransferase component A 2
2	3	2	2	2	4	1	2	29.8874	28.6829	28.8967	29.4862	25.0233	26.7131	25.3372	28.4494	1.86579	0.0407547	-2.85759	-3.45072	CHMP1A	Charged multivesicular body protein 1a
3	2	2	1	1	4	1	1	25.0141	25.4095	24.5267	24.4851	24.9304	25.1732	24.9362	23.5995	0.185604	0.723501	-0.199005	-0.474051	CHMP1B	Charged multivesicular body protein 1b
6	7	4	5	4	5	4	4	30.4246	29.6297	30.1665	30.2961	28.1246	28.6157	28.5062	28.5121	3.75941	0.00328395	-1.6896	-8.22814	CHMP2A	Charged multivesicular body protein 2a
5	3	3	2	2	3	2	2	25.8659	27.1343	25.3496	25.2714	25.4889	25.408	25.1762	24.9775	0.700235	0.282936	-0.642643	-1.44191	CHMP2B	Charged multivesicular body protein 2b
3	1	2	2	4	3	1	2	27.7526	23.6309	27.9923	27.1185	27.6026	27.3643	25.4835	27.2985	0.102393	0.835596	0.313651	0.278519	CHMP3	Charged multivesicular body protein 3
2	5	4	4	2	3	3	2	26.5656	26.1193	26.4333	26.3719	26.9146	26.7238	26.5922	23.6369	0.204926	0.69911	-0.40565	-0.516714	CHMP4A	Charged multivesicular body protein 4a
12	9	7	7	7	9	6	7	30.8415	30.9347	30.2001	30.6218	30.0387	29.8263	29.6966	30.0679	2.14327	0.0258321	-0.742164	-3.99129	CHMP4B	Charged multivesicular body protein 4b
3	4	1	2	0	1	1	2	24.4676	24.3738	24.9759	25.2598	24.6842	24.9336	25.4012	25.3037	0.538509	0.379741	0.311419	1.16192	CHMP4C	Charged multivesicular body protein 4c
4	4	4	4	3	2	2	3	30.6995	30.563	30.8113	30.3966	30.344	29.9245	29.9435	30.0572	2.23334	0.0221398	-0.550295	-4.1754	CHMP5	Charged multivesicular body protein 5
4	6	4	4	4	4	5	4	26.5382	26.4307	26.1306	26.5301	27.7296	26.8557	26.2615	26.7915	0.779532	0.245076	0.502162	1.57582	CHMP6	Charged multivesicular body protein 6
9	6	3	4	7	7	3	2	27.696	27.2583	27.5335	26.838	27.8212	27.9607	27.1899	26.8363	0.14078	0.780034	0.120596	0.371351	CHMP7	Charged multivesicular body protein 7
7	4	6	5	4	6	4	5	29.071	28.1978	28.7941	28.4074	27.8952	27.667	28.4976	28.2452	1.04515	0.15457	-0.541356	-2.0182	CHN1	N-chimaerin
10	11	8	10	10	9	9	11	31.9694	31.518	31.8455	31.9033	31.8099	31.9507	31.5805	31.3695	0.347043	0.544177	-0.131402	-0.808365	CHORDC1	Cysteine and histidine-rich domain-containing protein 1
8	3	5	8	6	5	5	6	28.7601	28.9045	28.2617	28.6927	28.0232	28.3403	28.3223	28.1575	1.51977	0.0705952	-0.443924	-2.82348	CHP1	Calcineurin B homologous protein 1
3	3	3	3	3	3	3	3	28.7356	27.6418	28.3215	27.7574	28.0189	28.0766	28.6559	28.6895	0.336335	0.553686	0.246143	0.78749	CHRAC1	Chromatin accessibility complex protein 1
10	9	6	9	6	9	7	9	28.3295	28.0125	28.1814	28.431	27.4917	27.7872	27.9163	27.8002	2.05418	0.0299023	-0.489787	-3.81353	CHTF18	Chromosome transmission fidelity protein 18 homolog
1	3	2	2	1	3	2	1	25.7758	25.0482	24.7091	25.1476	23.7053	24.8211	24.9954	25.3179	0.508689	0.399901	-0.460244	-1.10882	CHTF8	Chromosome transmission fidelity protein 8 homolog
4	4	4	3	3	6	4	4	27.5646	27.9646	27.4279	28.298	28.3625	28.4481	27.8676	28.3098	0.934027	0.18878	0.433229	1.8336	CHTOP	Chromatin target of PRMT1 protein
8	15	10	11	11	11	8	7	28.9459	28.722	28.8164	29.0053	28.943	28.6015	28.4157	28.3347	1.0334	0.15786	-0.298686	-1.99866	CHUK	Inhibitor of nuclear factor kappa-B kinase subunit alpha
9	7	5	5	8	7	4	5	28.868	28.0325	28.1357	27.8697	29.2324	28.9013	28.3674	27.9197	0.470386	0.428147	0.378724	1.03972	CIAO1	Probable cytosolic iron-sulfur protein assembly protein CIAO1
7	4	6	5	6	6	5	6	28.2679	28.6156	28.3607	28.2613	28.0809	28.0795	28.172	27.9404	1.74187	0.0499733	-0.308191	-3.22081	CIAPIN1	Anamorsin
6	1	2	2	5	2	5	7	24.0903	24.505	25.3969	24.6538	24.3894	26.4141	24.3083	22.9886	0.0639759	0.894819	-0.136406	-0.180069	CIC	Protein capicua homolog
2	2	0	2	2	1	1	1	24.7452	23.8247	24.5757	23.4203	23.9802	23.4134	24.0462	24.4686	0.166975	0.747164	-0.164402	-0.432038	CIR1	Corepressor interacting with RBPJ 1
3	4	4	4	4	4	4	4	29.0017	29.1778	29.7375	29.1815	30.7514	30.4896	30.6257	30.7574	3.7017	0.00345882	1.38138	8.03387	CIRBP	Cold-inducible RNA-binding protein
10	10	8	8	11	15	12	10	30.437	29.8756	30.2326	30.2651	30.6932	30.5488	30.304	30.2344	0.749737	0.25917	0.242547	1.52568	CIRH1A	Cirhin
3	3	4	2	3	3	4	5	27.5846	27.2292	27.3572	27.445	28.5815	28.6147	28.3662	28.5293	4.70229	0.00352941	1.11888	12.0475	CISD1	CDGSH iron-sulfur domain-containing protein 1
6	7	5	6	5	6	6	6	30.7795	30.5771	30.8531	30.6598	30.9613	30.8439	30.6521	31.0355	0.735656	0.266085	0.155803	1.50192	CISD2	CDGSH iron-sulfur domain-containing protein 2
2	3	2	2	2	1	1	2	22.8387	23.163	23.8089	25.5156	23.3348	23.9197	24.5393	24.9866	0.207116	0.696794	0.3635	0.521496	CISD3	CDGSH iron-sulfur domain-containing protein 3, mitochondrial
12	9	9	12	12	15	14	9	28.2334	27.7841	27.9299	28.0541	28.0806	28.018	28.0829	27.9964	0.175304	0.736171	0.0440879	0.450932	CIT	Citron Rho-interacting kinase
9	14	8	6	8	8	7	6	28.4919	28.4179	28.643	28.603	28.7556	28.383	28.5745	28.8685	0.39524	0.498917	0.106431	0.900612	CIZ1	Cip1-interacting zinc finger protein
13	13	11	12	8	12	7	8	29.0313	28.8521	28.8524	29.1952	28.5427	28.3803	27.9564	28.3689	2.37669	0.0184438	-0.67065	-4.47816	CKAP2	Cytoskeleton-associated protein 2
26	26	27	23	28	29	28	27	31.7951	31.7135	31.7718	31.6698	32.1484	31.9512	31.8536	32.1257	1.99693	0.0329845	0.28216	3.70146	CKAP4	Cytoskeleton-associated protein 4
71	74	63	67	54	56	54	50	34.1885	34.1541	34.1973	34.258	33.5649	33.3723	33.2923	33.2119	4.39744	0.00219512	-0.839128	-10.6664	CKAP5	Cytoskeleton-associated protein 5
20	20	19	19	20	20	19	20	36.1433	35.7857	36.1002	36.3125	36.3118	36.1147	36.0222	35.7987	0.0542937	0.909025	-0.0236063	-0.154233	CKB	Creatine kinase B-type
13	14	10	11	12	11	12	10	31.8336	31.3759	31.5003	31.5363	31.2584	31.28	31.2995	31.5994	0.79644	0.239651	-0.202165	-1.60419	CKMT1A;CKMT1B	Creatine kinase U-type, mitochondrial
2	2	2	2	1	2	2	2	25.549	24.2342	23.5224	25.3717	24.8148	25.9801	23.8239	25.4547	0.207559	0.696408	0.349034	0.522461	CKS1B	Cyclin-dependent kinases regulatory subunit;Cyclin-dependent kinases regulatory subunit 1
3	4	3	3	3	3	3	3	26.6498	27.0323	25.6383	26.6998	27.3462	26.4663	25.4224	25.6521	0.212929	0.689461	-0.283306	-0.534134	CKS2	Cyclin-dependent kinases regulatory subunit 2
20	24	16	16	21	23	22	17	25.4838	24.9663	24.337	24.8427	26.0625	25.713	25.6624	25.6374	1.82355	0.0438691	0.861356	3.37162	CLASP1	CLIP-associating protein 1
16	21	16	14	14	12	13	10	27.7696	26.1677	28.4269	23.7228	24.7317	27.6806	28.5159	23.3105	0.105769	0.829985	-0.46206	-0.286889	CLASP2	CLIP-associating protein 2
8	8	4	4	6	10	5	7	25.4853	25.667	25.2171	25.3498	26.007	25.5725	25.1225	25.7301	0.370916	0.520298	0.178204	0.854391	CLCC1	Chloride channel CLIC-like protein 1
2	1	2	3	2	2	2	2	26.9773	24.5186	24.4913	27.4621	26.1639	26.1264	25.9796	26.0241	0.0977566	0.843077	0.211186	0.266955	CLCN3	Chloride channel protein;H(+)/Cl(-) exchange transporter 3
2	2	1	2	2	2	2	2	25.5185	25.781	24.4683	25.2242	25.2601	24.5483	26.3934	24.306	0.0797267	0.871773	-0.121082	-0.22118	CLCN5	H(+)/Cl(-) exchange transporter 5
3	2	2	2	0	1	1	0	23.9487	25.1941	24.0916	26.0191	25.3163	25.7879	25.053	24.8103	0.345762	0.545403	0.428519	0.805875	CLCN7	H(+)/Cl(-) exchange transporter 7
3	4	3	3	2	0	1	1	28.3932	27.5491	27.5281	26.9438	27.3468	25.3851	25.4472	23.7146	1.42734	0.0819552	-2.13014	-2.66284	CLGN	Calmegin
15	16	15	16	14	15	15	15	34.3396	33.7874	34.3304	34.0876	33.7424	33.793	34.0865	33.9177	0.832634	0.225293	-0.251358	-1.66476	CLIC1	Chloride intracellular channel protein 1
12	15	14	15	14	15	14	15	32.491	32.144	32.4641	32.3409	31.5954	31.7605	31.9281	32.0165	2.32909	0.0194477	-0.534848	-4.37626	CLIC4	Chloride intracellular channel protein 4
9	10	9	8	9	10	10	12	29.3241	29.3963	29.1597	29.3897	29.8945	29.7984	29.2159	29.4325	0.792699	0.240715	0.267854	1.59792	CLINT1	Clathrin interactor 1
20	15	10	12	17	17	18	13	28.3394	27.9526	28.3532	28.4479	28.7974	28.3357	28.2993	28.4946	0.630003	0.322453	0.208454	1.32171	CLIP1	CAP-Gly domain-containing linker protein 1
2	5	2	0	0	1	0	0	24.7607	24.8341	25.2274	24.5224	24.2907	24.1129	24.611	24.366	1.4721	0.0757928	-0.490993	-2.74034	CLMN	Calmin
7	8	5	6	3	4	2	4	28.165	27.2652	27.9722	28.093	27.1203	27.5961	26.6831	26.9295	1.50464	0.0720796	-0.791569	-2.79702	CLN5	Ceroid-lipofuscinosis neuronal protein 5
5	4	3	3	4	4	4	4	29.1041	28.5172	29.1003	29.0517	29.5243	29.408	29.3255	29.034	1.12266	0.13758	0.379642	2.14723	CLNS1A	Methylosome subunit pICln
2	3	1	1	4	2	2	4	28.8163	28.164	27.8688	28.8952	28.4839	28.2447	28.7352	28.6968	0.144128	0.777321	0.104094	0.379219	CLP1	Polyribonucleotide 5-hydroxyl-kinase Clp1
17	13	12	13	11	12	11	12	30.1325	30.1132	30.1011	29.9989	29.726	29.7209	29.7062	29.8754	3.24667	0.00505495	-0.329281	-6.63225	CLPB	Caseinolytic peptidase B protein homolog
10	8	8	9	10	10	7	8	30.6824	30.0728	30.1622	30.8114	30.7782	31.097	30.6327	30.1287	0.358348	0.533764	0.226925	0.830247	CLPP	ATP-dependent Clp protease proteolytic subunit, mitochondrial;ATP-dependent Clp protease proteolytic subunit
8	7	3	4	6	7	6	5	28.7674	28.9513	29.157	28.6316	27.9045	28.557	28.8031	29.4149	0.254331	0.638011	-0.20691	-0.622101	CLPTM1	Cleft lip and palate transmembrane protein 1
4	4	3	3	4	7	3	3	26.9996	26.3713	26.1172	26.5209	27.7004	27.413	27.3724	26.445	1.16362	0.1286	0.730456	2.21563	CLPTM1L	Cleft lip and palate transmembrane protein 1-like protein
9	12	6	8	13	13	13	10	30.5806	30.6551	30.5679	30.476	31.0882	31.2395	31.0341	30.9584	3.47216	0.00440191	0.510149	7.29917	CLPX	ATP-dependent Clp protease ATP-binding subunit clpX-like, mitochondrial
7	5	2	5	7	4	4	4	26.2356	25.2286	26.1184	26.502	26.9655	25.6333	26.7516	26.4318	0.479235	0.421966	0.424381	1.05578	CLSPN	Claspin
5	7	4	4	7	4	6	6	29.4925	30.6648	29.485	29.8211	29.9248	29.9606	29.1897	29.2297	0.357948	0.534107	-0.289676	-0.829476	CLTA	Clathrin light chain A
4	5	4	3	3	3	4	5	26.8934	28.7241	26.7975	27.1164	27.2937	27.0849	26.83	27.1159	0.269282	0.623076	-0.301724	-0.653063	CLTB	Clathrin light chain B
64	63	59	63	63	69	59	63	34.5137	34.4024	34.3733	34.3629	34.5319	34.4244	34.2523	34.3469	0.132858	0.790219	-0.024188	-0.352594	CLTC	Clathrin heavy chain;Clathrin heavy chain 1
14	17	14	14	12	14	14	15	25.4973	24.5083	24.6565	24.8841	25.5741	25.7425	25.2864	24.6208	0.602221	0.338253	0.419412	1.27363	CLTCL1	Clathrin heavy chain 2
2	3	2	3	1	2	1	1	26.5621	26.7229	26.9312	25.9572	25.1833	26.7085	24.6093	24.615	1.24471	0.110997	-1.26436	-2.35173	CLU	Clusterin;Clusterin beta chain;Clusterin alpha chain;Clusterin
3	3	2	1	0	0	0	0	25.6801	25.7153	25.1221	25.6192	24.6698	25.3498	25.1559	23.7855	1.10296	0.140577	-0.793945	-2.11439	CLUAP1	Clusterin-associated protein 1
24	27	21	21	36	32	34	30	31.557	31.1043	31.1967	31.3664	32.1774	32.0118	31.951	31.7797	2.7029	0.0119833	0.673869	5.21696	CLUH	Clustered mitochondria protein homolog
12	7	7	7	10	12	8	12	29.1108	28.5068	28.9846	29.2046	29.5779	29.0918	29.2814	29.3064	1.01367	0.163517	0.362664	1.96589	CMAS	N-acylneuraminate cytidylyltransferase
5	4	2	2	4	2	2	4	27.3184	27.6574	27.1919	27.302	27.0105	26.5026	26.4539	26.5386	2.3979	0.0175404	-0.741004	-4.52404	CMBL	Carboxymethylenebutenolidase homolog
2	2	2	3	2	2	2	2	26.7793	27.1608	26.4363	26.5462	25.5277	26.6136	26.3958	26.3283	0.910931	0.195551	-0.514289	-1.79521	CMC1	COX assembly mitochondrial protein homolog
2	2	2	1	2	2	2	1	25.6577	26.5137	25.6071	24.7734	25.3225	25.4437	25.4427	24.3109	0.52127	0.390351	-0.50802	-1.13129	CMC2	COX assembly mitochondrial protein 2 homolog
4	2	3	3	4	2	1	0	26.6512	26.5705	27.0405	26.3384	25.958	24.2996	23.7631	25.8828	1.56916	0.0652261	-1.67425	-2.91037	CMIP	C-Maf-inducing protein
9	9	4	7	10	7	6	8	29.2224	28.6306	28.3782	28.378	29.1237	29.0499	28.6907	28.5373	0.349018	0.542414	0.198097	0.8122	CMPK1	UMP-CMP kinase
4	1	1	1	5	1	3	6	27.0344	24.3933	24.846	24.4716	27.2092	25.6211	27.266	27.0042	1.1311	0.135712	1.5888	2.16131	CMSS1	Protein CMSS1
9	12	11	10	13	15	11	10	29.4331	29.3716	29.3936	29.5903	29.7953	29.68	29.6547	29.5144	1.51681	0.0710585	0.213995	2.81831	CMTR1	Cap-specific mRNA (nucleoside-2-O-)-methyltransferase 1
6	6	5	4	4	4	2	3	27.9067	29.015	27.869	27.8017	27.5283	27.5024	27.7848	26.7831	1.07857	0.145534	-0.748482	-2.07376	CNBP	Cellular nucleic acid-binding protein
13	14	13	14	13	17	14	12	32.619	32.096	32.6079	32.4178	33.0649	32.7329	33.3439	32.9549	1.8081	0.0447028	0.588985	3.34288	CNDP2	Cytosolic non-specific dipeptidase
2	4	4	3	2	3	2	4	24.1223	27.4823	26.3327	26.8517	23.4934	27.0213	24.9446	25.0248	0.473848	0.425859	-1.07626	-1.04601	CNN2	Calponin;Calponin-2
12	13	12	11	15	11	12	12	31.8409	30.9985	30.719	31.1379	32.1939	31.8184	31.6657	30.6969	0.477953	0.422869	0.41964	1.05346	CNN3	Calponin-3;Calponin
3	3	2	1	1	2	1	0	26.1415	25.334	24.693	24.5631	25.8196	24.6662	25.2943	24.3792	0.109227	0.825236	-0.143074	-0.295419	CNNM2	Metal transporter CNNM2
4	6	4	4	6	5	7	6	28.504	28.417	28.989	28.9349	28.9197	28.3707	29.0278	29.1659	0.293512	0.596232	0.1598	0.702432	CNNM3	Metal transporter CNNM3
5	4	6	3	4	6	3	4	27.7521	26.3325	27.2768	27.1721	23.8826	24.8081	24.5974	26.5938	1.80689	0.0446136	-2.1629	-3.34064	CNNM4	Metal transporter CNNM4
41	44	34	38	40	33	33	33	31.6862	31.4589	31.5678	31.6627	31.5744	31.3503	31.5211	31.4076	0.908623	0.19616	-0.130534	-1.79138	CNOT1	CCR4-NOT transcription complex subunit 1
9	5	5	6	8	8	9	6	28.4913	27.7031	28.2584	28.4684	28.185	27.7137	28.0896	28.0733	0.459765	0.438187	-0.21487	-1.02036	CNOT10	CCR4-NOT transcription complex subunit 10
3	4	2	2	2	3	2	1	27.6139	27.4213	26.8856	26.492	28.2612	26.7866	27.5555	24.0749	0.177614	0.733433	-0.433671	-0.456142	CNOT11	CCR4-NOT transcription complex subunit 11
8	11	7	4	6	5	6	4	29.019	28.6475	28.5779	29.0741	28.82	28.6019	28.6488	28.2119	0.696823	0.284625	-0.258943	-1.4361	CNOT2	CCR4-NOT transcription complex subunit 2
11	10	11	11	11	10	9	7	31.0894	30.278	30.6626	30.8164	30.5447	30.3699	30.1765	30.3741	0.951913	0.183801	-0.345276	-1.86332	CNOT3	CCR4-NOT transcription complex subunit 3
6	6	3	3	3	7	2	4	26.6281	26.7028	27.2191	26.8057	26.4563	26.4711	26.7427	26.5774	0.961329	0.180291	-0.277056	-1.87896	CNOT4	CCR4-NOT transcription complex subunit 4
3	4	4	2	4	2	4	4	24.8751	25.3353	25.9076	26.1115	26.0827	25.8222	25.4404	25.6374	0.245328	0.649101	0.188285	0.603261	CNOT6	CCR4-NOT transcription complex subunit 6
5	5	3	3	4	3	4	3	26.7623	25.339	24.8023	25.8926	26.2976	26.3304	27.0908	23.9751	0.104061	0.832424	0.224445	0.28266	CNOT6L	CCR4-NOT transcription complex subunit 6-like
3	3	2	1	3	3	4	2	27.2209	26.4326	26.9027	27.3709	26.7423	27.3229	27.1169	26.9671	0.083373	0.866599	0.0555344	0.230544	CNOT7	CCR4-NOT transcription complex subunit 7
2	2	1	2	2	2	1	1	25.883	26.1273	25.6489	26.6564	25.7826	26.1533	23.5972	24.9867	0.77413	0.247699	-0.948928	-1.56674	CNOT8	CCR4-NOT transcription complex subunit 8
11	8	8	8	8	7	5	7	29.6404	30.1179	29.3778	29.2854	29.0357	29.9532	29.2528	29.5519	0.232287	0.66499	-0.156979	-0.575693	CNP	2,3-cyclic-nucleotide 3-phosphodiesterase
9	10	7	7	8	9	7	8	30.0394	30.3552	29.8335	30.1361	30.594	30.3428	29.8848	30.5177	0.598462	0.339926	0.243732	1.2671	CNPY2	Protein canopy homolog 2
5	6	4	4	3	4	3	4	29.2878	29.0558	28.9587	29.3318	28.8621	29.0173	28.7385	28.5068	1.44141	0.0803324	-0.37733	-2.68714	CNPY3	Protein canopy homolog 3
3	2	1	0	2	1	2	3	26.6278	26.468	24.9145	25.7219	26.2519	24.7631	24.2892	26.6737	0.258475	0.634117	-0.438602	-0.630723	CNPY4	Protein canopy homolog 4
7	7	2	3	2	2	4	2	28.4378	27.6034	27.5667	27.7497	27.0497	26.3047	26.6918	26.1933	2.40548	0.017605	-1.27952	-4.54051	CNTN1	Contactin-1
3	2	1	2	0	0	1	0	27.5649	25.1314	25.9446	24.7817	25.6385	24.3922	24.7734	24.7354	0.699168	0.283427	-0.970771	-1.44009	CNTRL	Centriolin
3	2	0	1	4	1	2	3	25.9271	27.3521	24.8021	27.5124	27.7143	25.2359	27.3307	27.3583	0.243276	0.65127	0.511396	0.598943	COA1	Cytochrome c oxidase assembly factor 1 homolog
3	3	4	3	2	4	4	4	26.908	26.5013	26.2395	26.7155	26.7925	26.7065	26.6854	26.7714	0.45591	0.440094	0.147861	1.01331	COA3	Cytochrome c oxidase assembly factor 3 homolog, mitochondrial
3	2	2	1	2	2	1	2	26.5395	27.2011	25.9805	25.046	26.8209	26.0443	25.6225	25.88	0.0679341	0.889293	-0.0998402	-0.190504	COA4	Cytochrome c oxidase assembly factor 4 homolog, mitochondrial
3	4	2	3	3	4	3	3	27.358	28.3457	26.9717	27.267	27.5545	26.8833	26.7568	27.5107	0.369133	0.521484	-0.309229	-0.850976	COA6	Cytochrome c oxidase assembly factor 6 homolog
6	7	2	5	7	7	8	9	28.6723	28.6924	28.1183	29.1675	28.9226	29.0529	28.6642	28.8317	0.391835	0.501704	0.205229	0.89418	COA7	Cytochrome c oxidase assembly factor 7
12	12	11	11	10	9	7	8	31.1483	30.5412	30.62	30.8581	30.4669	29.968	29.8981	30.4603	1.55504	0.0664884	-0.593564	-2.88545	COASY	Bifunctional coenzyme A synthase;Phosphopantetheine adenylyltransferase;Dephospho-CoA kinase
4	5	2	3	6	6	4	4	27.1613	26.6256	26.9268	27.203	27.5812	27.1615	27.3672	27.6085	1.4308	0.0814577	0.450404	2.66881	COBL	Protein cordon-bleu
25	18	16	15	8	4	5	7	23.7328	23.7926	24.0173	24.5089	24.895	24.2224	25.5361	25.5397	1.54827	0.0674637	1.03539	2.87353	COBLL1	Cordon-bleu protein-like 1
9	10	8	9	5	6	6	4	29.1985	28.2283	28.9869	28.9849	28.8836	28.5301	28.4791	28.4271	0.525377	0.388181	-0.269677	-1.1386	COG1	Conserved oligomeric Golgi complex subunit 1
12	11	9	11	7	7	6	10	29.1211	28.5493	29.0106	29.006	28.0832	28.1181	28.1082	28.1442	3.14042	0.00632215	-0.808326	-6.33534	COG2	Conserved oligomeric Golgi complex subunit 2
12	11	14	9	8	10	7	8	30.1594	29.1399	30.0184	30.0181	29.3028	28.6226	29.1519	29.0675	1.55973	0.0659564	-0.79776	-2.89371	COG3	Conserved oligomeric Golgi complex subunit 3
13	8	6	8	4	4	2	4	28.1165	26.8534	27.014	27.5093	25.1464	25.6227	25.5008	26.1845	2.58118	0.0136357	-1.75974	-4.93267	COG4	Conserved oligomeric Golgi complex subunit 4
12	11	8	7	8	6	7	3	27.5852	27.3512	27.39	27.6237	26.9461	27.2048	26.9217	26.544	2.06259	0.0293458	-0.583374	-3.83012	COG5	Conserved oligomeric Golgi complex subunit 5
13	9	8	6	6	5	4	5	27.7518	27.0324	27.8836	27.4875	27.416	26.8529	26.6518	26.9857	1.19503	0.122043	-0.562214	-2.26823	COG6	Conserved oligomeric Golgi complex subunit 6
9	6	2	8	6	6	4	4	28.3348	27.0179	28.0815	28.063	26.5169	26.7062	27.2214	27.7208	1.08852	0.143643	-0.832961	-2.09033	COG7	Conserved oligomeric Golgi complex subunit 7
3	6	4	3	2	4	4	3	27.0218	26.2192	26.7584	26.3525	26.5573	26.2965	26.3545	26.5253	0.338448	0.552884	-0.154553	-0.791621	COG8	Conserved oligomeric Golgi complex subunit 8
6	10	5	6	7	8	10	9	30.6067	30.8715	31.0906	30.9419	30.8225	31.0681	31.3421	31.8988	0.797582	0.239189	0.405192	1.6061	COIL	Coilin
0	0	0	0	5	6	4	10	25.6406	24.2374	25.0147	24.7474	27.0294	26.6041	26.9648	27.0945	3.18317	0.00547368	2.01316	6.45353	COL14A1	Collagen alpha-1(XIV) chain
2	2	3	3	2	1	3	4	26.6705	26.4573	27.5576	28.0044	24.3211	24.0525	26.9675	28.0138	0.603788	0.337045	-1.33371	-1.27635	COL18A1	Collagen alpha-1(XVIII) chain;Endostatin
3	3	2	2	1	2	1	2	22.1237	23.7138	21.8698	21.8013	24.8588	23.9954	23.8238	25.5066	1.95987	0.0349633	2.16903	3.62978	COL4A1;COL4A5	Collagen alpha-1(IV) chain;Arresten;Collagen alpha-5(IV) chain
2	3	0	2	2	2	1	1	24.3392	24.4967	23.3836	23.9063	25.0527	24.814	23.5946	25.1161	0.681589	0.293003	0.612869	1.41016	COL4A2	Collagen alpha-2(IV) chain;Canstatin
4	2	2	2	6	7	5	5	24.8377	25.7644	24.7928	24.8285	26.0003	25.1121	25.4662	25.5101	0.770765	0.249323	0.466288	1.56109	COL4A3BP	Collagen type IV alpha-3-binding protein
0	2	1	1	0	3	5	7	25.4463	25.0987	24.2765	23.7986	24.5439	27.8324	27.5237	27.816	1.37728	0.0897059	2.27397	2.57681	COL6A1	Collagen alpha-1(VI) chain
16	16	10	11	12	13	10	11	31.5576	31.2452	31.1115	31.3935	30.6355	30.8494	30.662	30.5421	2.88422	0.00859184	-0.654721	-5.66122	COLGALT1	Procollagen galactosyltransferase 1
1	1	1	2	0	2	3	2	25.1044	24.9339	26.0931	25.7442	23.0363	25.7271	26.8699	27.0442	0.0746086	0.878608	0.200461	0.207941	COMMD1	COMM domain-containing protein 1
3	2	5	5	4	5	3	5	29.5183	29.1432	29.5693	29.857	28.8992	28.4885	28.7491	29.2122	1.75932	0.048648	-0.684706	-3.2528	COMMD10	COMM domain-containing protein 10
2	3	2	2	1	3	2	1	27.2093	26.8297	27.0618	27.3019	23.6012	26.7955	23.8662	25.9217	1.39676	0.0863789	-2.05451	-2.61022	COMMD2	COMM domain-containing protein 2
4	4	3	6	3	4	4	1	25.2919	25.7416	24.9622	23.3239	25.3929	25.7673	24.7845	26.1609	0.534945	0.382599	0.696492	1.1556	COMMD3;COMMD3-BMI1	COMM domain-containing protein 3
6	5	4	6	5	6	6	3	28.1372	28.2119	28.1864	28.6228	28.075	28.4067	28.358	27.8957	0.263835	0.628424	-0.105761	-0.641829	COMMD3-BMI1
4	2	5	3	4	4	5	4	29.7992	29.4226	30.2722	29.9434	29.5232	29.7075	30.1591	29.9896	0.0218772	0.962529	-0.0145268	-0.0642299	COMMD4	COMM domain-containing protein 4
3	2	5	2	1	3	1	3	26.75	26.9581	23.5796	25.0062	25.3967	23.1764	25.7766	24.0127	0.439573	0.455166	-0.982862	-0.983295	COMMD5	COMM domain-containing protein 5
2	2	2	2	3	4	2	2	24.5932	26.3376	25.7101	26.0217	26.4703	26.3837	24.9999	25.9711	0.230775	0.666784	0.290602	0.572474	COMMD6	COMM domain-containing protein 6
2	1	3	2	2	3	2	2	25.2975	24.9589	28.2442	28.2697	28.0146	27.8974	28.2146	27.753	0.676777	0.296248	1.27731	1.40195	COMMD8	COMM domain-containing protein 8
8	9	8	7	9	6	6	4	30.3673	30.1962	30.2172	29.9889	29.2496	28.8127	29.2354	28.0838	2.4958	0.0158069	-1.34705	-4.73951	COMMD9	COMM domain-containing protein 9
9	8	7	10	8	9	8	7	30.5847	30.5394	30.9011	30.5599	29.842	30.065	30.4857	30.394	1.40286	0.0858613	-0.449613	-2.6207	COMT	Catechol O-methyltransferase
42	42	34	31	42	32	32	27	32.6343	32.3478	32.5407	32.5134	32.4421	32.2997	32.2269	32.0183	1.30957	0.0980959	-0.262284	-2.4614	COPA	Coatomer subunit alpha;Xenin;Proxenin
28	25	26	28	23	24	23	23	33.4443	32.9232	33.1351	33.072	33.3542	32.8615	32.8496	32.421	0.581116	0.350442	-0.272078	-1.23686	COPB1	Coatomer subunit beta
26	27	16	20	22	20	19	22	32.1371	31.7607	31.9429	32.1664	31.9029	31.5684	31.4428	31.3737	1.5361	0.0686902	-0.429772	-2.85212	COPB2	Coatomer subunit beta
16	17	13	17	16	17	14	12	32.2679	32.0778	32.4298	32.2898	31.9592	32.0468	32.0531	31.8364	1.79154	0.0458617	-0.29244	-3.31218	COPE	Coatomer subunit epsilon
27	36	27	23	28	29	26	20	32.6463	32.2629	32.4737	32.3785	32.0694	31.8657	31.8761	31.9503	2.7533	0.0100873	-0.499957	-5.33789	COPG1	Coatomer subunit gamma-1
20	21	19	18	20	19	19	15	30.5283	30.2804	30.4297	30.8075	30.9397	30.8141	30.5523	30.7473	0.933986	0.188736	0.251867	1.83354	COPG2	Coatomer subunit gamma-2
3	3	1	1	3	2	3	3	28.939	27.6182	28.4299	25.847	29.24	29.1012	28.7169	28.9075	0.954338	0.182806	1.28291	1.86735	COPRS	Coordinator of PRMT5 and differentiation stimulator
14	18	14	11	18	17	16	15	30.1556	30.3662	30.1223	30.5197	30.9108	30.6551	30.3706	30.6477	1.3064	0.0984439	0.355091	2.45602	COPS2	COP9 signalosome complex subunit 2
10	13	11	10	11	14	11	12	31.6238	31.4629	31.4297	31.503	31.9405	32.0758	31.934	31.5991	1.88023	0.0398468	0.382487	3.47794	COPS3	COP9 signalosome complex subunit 3
17	16	16	19	21	19	18	20	31.9953	31.8113	32.1071	32.1434	32.4536	32.0693	32.2379	32.1272	0.937391	0.18795	0.207692	1.83919	COPS4	COP9 signalosome complex subunit 4
11	10	10	10	15	12	11	10	29.4638	29.6771	29.3471	29.5126	29.8378	29.4275	29.1436	29.3863	0.120197	0.80852	-0.0513668	-0.322198	COPS5	COP9 signalosome complex subunit 5
10	10	7	9	9	10	10	8	30.9117	30.9049	30.78	30.7463	31.0807	30.9519	30.7937	30.3737	0.0807886	0.870402	-0.035718	-0.223913	COPS6	COP9 signalosome complex subunit 6
5	7	5	5	5	6	7	6	29.1387	28.7592	29.1274	29.4062	29.6645	29.5615	29.4421	28.9568	0.706698	0.279403	0.298344	1.45288	COPS7A	COP9 signalosome complex subunit 7a
6	7	5	7	5	5	7	5	27.6183	27.6634	27.3215	27.6001	27.8148	27.4686	27.1164	27.2074	0.370082	0.521029	-0.149029	-0.852795	COPS7B	COP9 signalosome complex subunit 7b
5	4	3	4	6	4	4	5	30.7925	30.3405	30.8446	30.9927	31.5632	31.3232	30.9342	31.3009	1.51274	0.0715865	0.537811	2.81118	COPS8	COP9 signalosome complex subunit 8
5	5	5	5	5	5	5	5	32.0572	31.4912	32.1507	31.9976	31.0528	31.2154	31.6842	31.8357	1.03844	0.15654	-0.477141	-2.00705	COPZ1	Coatomer subunit zeta-1
2	3	3	3	4	4	4	3	27.5219	26.9028	27.366	27.3578	27.5561	27.1627	27.1298	26.9803	0.170619	0.74203	-0.079916	-0.440326	COQ3	Ubiquinone biosynthesis O-methyltransferase, mitochondrial
3	2	1	1	2	4	1	2	23.7201	23.3419	23.6984	23.4906	23.6119	23.2617	24.7579	24.7643	0.642496	0.314754	0.536195	1.34323	COQ5	2-methoxy-6-polyprenyl-1,4-benzoquinol methylase, mitochondrial
3	3	2	4	4	3	2	1	26.2736	26.7242	26.7078	26.7239	26.4723	26.7012	26.4328	26.0615	0.504071	0.404753	-0.190415	-1.10054	COQ6	Ubiquinone biosynthesis monooxygenase COQ6, mitochondrial
3	2	2	5	2	3	3	1	27.6545	27.1405	26.6748	23.9508	27.0981	24.9008	27.0633	25.1174	0.112693	0.819948	-0.310244	-0.303926	COQ7	5-demethoxyubiquinone hydroxylase, mitochondrial
5	6	3	5	2	2	1	2	27.6759	27.3049	27.5133	27.6356	24.2503	26.274	24.9472	26.1788	2.27107	0.0209571	-2.11983	-4.25389	CORO1A	Coronin-1A;Coronin
10	8	7	7	7	8	6	7	30.0162	29.8524	29.5826	29.6336	28.8361	29.0227	28.9495	28.8614	3.63698	0.00326667	-0.853786	-7.82071	CORO1B	Coronin-1B
14	11	8	9	10	9	9	12	30.8213	31.3153	30.8522	30.6461	31.0819	30.9205	30.8806	30.4573	0.143179	0.777862	-0.0736589	-0.376992	CORO1C	Coronin-1C;Coronin
4	3	3	2	0	0	0	0	25.6337	25.6523	25.7513	22.6669	25.5758	24.4593	24.9412	24.2229	0.054861	0.908509	-0.126251	-0.155759	CORO2A	Coronin-2A
19	19	22	16	14	13	13	11	31.0555	30.6671	31.0725	30.9445	29.8936	29.9057	30.3988	30.0123	2.95568	0.00786517	-0.88232	-5.84355	CORO7-PAM16;CORO7	Coronin;Coronin-7
5	5	5	5	4	5	4	4	30.115	30.1935	30.0612	30.1582	29.6116	29.151	28.9884	29.3977	3.02934	0.00667868	-0.844818	-6.03605	COTL1	Coactosin-like protein
2	3	1	0	1	3	3	2	24.2729	26.1254	24.2687	24.3903	23.842	24.9303	24.5038	24.7698	0.193648	0.712968	-0.252831	-0.49192	COX11	Cytochrome c oxidase assembly protein COX11, mitochondrial
3	3	1	2	4	4	2	2	26.466	25.8577	25.7837	25.2652	26.5271	25.8074	24.6965	25.7348	0.126391	0.800125	-0.151688	-0.337134	COX15	Cytochrome c oxidase assembly protein COX15 homolog
5	3	3	4	3	3	4	3	27.3978	28.1211	26.9037	27.407	27.1701	26.3043	25.8989	26.7894	1.30331	0.0988643	-0.916738	-2.45077	COX17	Cytochrome c oxidase copper chaperone
2	2	2	2	2	2	1	2	26.971	27.2021	27.2524	27.1426	27.5961	23.6374	27.1124	27.9744	0.226254	0.671852	-0.561979	-0.562826	COX20	Cytochrome c oxidase protein 20 homolog
8	8	8	7	8	8	7	8	30.2945	30.8863	29.9905	30.1515	30.541	30.4381	29.7627	29.8903	0.256548	0.636119	-0.172673	-0.626717	COX4I1	Cytochrome c oxidase subunit 4 isoform 1, mitochondrial
8	10	5	5	6	7	6	6	32.5687	32.2661	32.2083	32.3208	32.364	32.0467	31.3915	31.8239	1.0235	0.1609	-0.434461	-1.98222	COX5A	Cytochrome c oxidase subunit 5A, mitochondrial
5	4	4	5	5	5	4	4	31.6255	32.6675	31.821	31.7853	31.8904	31.8237	31.8076	31.3356	0.435032	0.459046	-0.260457	-0.974911	COX5B	Cytochrome c oxidase subunit 5B, mitochondrial
7	7	7	7	8	8	8	9	31.412	30.7522	30.3382	31.2714	31.7022	31.6877	31.0797	29.9668	0.130831	0.793423	0.165637	0.347763	COX6B1	Cytochrome c oxidase subunit 6B1
3	4	2	4	4	4	2	4	27.8029	29.279	27.4406	27.1795	27.906	27.1427	27.2202	27.2951	0.486173	0.416465	-0.534501	-1.06833	COX6C	Cytochrome c oxidase subunit 6C
2	2	2	2	2	3	3	4	27.3316	26.7227	26.8361	26.9345	28.0544	27.3096	27.6676	27.4119	1.6666	0.0557858	0.654671	3.08418	COX7A2L	Cytochrome c oxidase subunit 7A-related protein, mitochondrial
29	30	22	18	20	22	21	17	31.7342	31.4448	31.5632	31.4481	31.5387	31.4961	31.3207	31.1362	0.750661	0.258893	-0.174649	-1.52724	CPD	Carboxypeptidase D
12	9	6	8	9	10	8	6	30.6843	30.9821	30.526	30.1512	30.0287	29.8057	29.8544	29.3541	1.98	0.034307	-0.825178	-3.66862	CPNE1	Copine-1
8	3	4	6	4	5	2	3	26.9996	26.3908	27.0527	26.9337	26.2946	25.3665	24.3277	27.046	0.906061	0.1969	-1.08548	-1.78712	CPNE2	Copine-2
17	15	13	12	17	17	13	14	31.75	31.7806	31.3012	31.6546	31.9173	31.9252	31.6483	31.4326	0.28021	0.610898	0.109231	0.675448	CPNE3	Copine-3
7	6	6	7	9	7	9	8	27.0031	26.6176	26.6761	26.5251	27.5792	27.3454	27.1765	27.2709	2.48916	0.0158433	0.63747	4.72471	CPNE8	Copine-8
12	14	12	12	12	15	11	11	31.1573	31.2656	31.1761	31.1943	31.0733	31.1578	31.0554	31.4075	0.108519	0.825948	-0.0248179	-0.293677	CPOX	Oxygen-dependent coproporphyrinogen-III oxidase, mitochondrial
3	4	4	4	2	2	3	2	27.7351	27.3788	28.1162	27.8489	26.7348	24.9374	26.8284	26.1896	1.87235	0.0403527	-1.5972	-3.46308	CPPED1	Serine/threonine-protein phosphatase CPPED1
6	8	6	4	4	7	5	6	27.3662	26.6619	27.4363	27.1217	27.5464	26.8563	27.0345	27.3357	0.0716747	0.883544	0.0466681	0.2003	CPS1	Carbamoyl-phosphate synthase [ammonia], mitochondrial
17	23	16	13	16	22	18	15	29.6649	29.7692	29.7978	29.816	30.0975	29.9348	29.985	29.9894	2.60372	0.0135955	0.239699	4.98453	CPSF1	Cleavage and polyadenylation specificity factor subunit 1
15	17	12	13	16	16	16	17	30.4055	29.8749	30.123	29.8519	30.4268	30.5471	30.5204	30.7291	1.8478	0.0417996	0.492026	3.41693	CPSF2	Cleavage and polyadenylation specificity factor subunit 2
17	17	13	13	21	17	13	19	30.9169	30.6968	30.8402	31.1051	30.762	30.8949	31.1719	30.887	0.120608	0.807907	0.0392132	0.323192	CPSF3	Cleavage and polyadenylation specificity factor subunit 3
5	7	6	5	3	8	4	3	26.0083	26.0451	25.889	26.599	25.77	26.1138	26.0152	25.9418	0.452536	0.443089	-0.175186	-1.00713	CPSF3L	Integrator complex subunit 11
1	5	5	4	6	4	5	4	30.8504	29.2612	30.0084	29.7534	30.4136	29.9245	29.7269	30.0321	0.0543228	0.909223	0.0559201	0.154312	CPSF4	Cleavage and polyadenylation specificity factor subunit 4
9	10	9	10	9	11	10	10	31.8487	31.9087	31.7784	31.5724	31.8968	31.9751	31.7474	31.7364	0.273236	0.618589	0.0618925	0.661186	CPSF6	Cleavage and polyadenylation specificity factor subunit 6
11	13	10	10	8	11	8	7	30.2554	29.8014	29.8017	30.142	30.1884	29.4473	29.3048	29.838	0.629697	0.32232	-0.305511	-1.32118	CPSF7	Cleavage and polyadenylation specificity factor subunit 7
4	6	2	1	1	0	0	0	25.9263	26.3337	26.1758	24.6876	24.5583	24.8881	24.2838	24.5727	1.6533	0.0564219	-1.20514	-3.06026	CPT1A	Carnitine O-palmitoyltransferase 1, liver isoform
13	20	13	7	15	16	10	11	29.3637	29.1534	29.2864	29.2155	29.3227	29.656	29.9093	29.3803	1.14768	0.132377	0.312334	2.18899	CPT2	Carnitine O-palmitoyltransferase 2, mitochondrial
10	11	8	11	10	10	8	10	29.7992	29.7242	29.4921	29.1828	29.996	29.7349	29.5065	29.8519	0.610357	0.33324	0.222757	1.28775	CPVL	Probable serine carboxypeptidase CPVL
3	3	3	4	3	2	3	4	29.3324	28.3185	29.7321	29.21	29.0897	29.6281	28.7031	28.9778	0.0477474	0.921171	-0.0485597	-0.136507	CRBN	Protein cereblon
2	2	2	2	3	3	4	3	24.8319	25.0897	24.5305	24.6548	25.2477	25.2364	24.4164	24.9091	0.324576	0.564188	0.175644	0.764392	CRCP	DNA-directed RNA polymerase III subunit RPC9
4	4	4	5	4	4	4	4	28.7795	28.9434	29.6481	29.6169	28.751	29.5475	29.3543	29.1996	0.0417727	0.930601	-0.0338731	-0.120138	CREB1	Cyclic AMP-responsive element-binding protein 1
20	20	18	16	12	12	8	8	29.4143	27.7849	28.4981	28.4258	27.6439	26.6287	27.1628	27.7463	1.57918	0.0636644	-1.23536	-2.92809	CREBBP	CREB-binding protein
3	2	0	0	3	2	3	3	26.1532	25.8267	24.1384	24.0693	25.8869	25.6863	25.0685	24.7963	0.204707	0.699233	0.312594	0.516236	CRELD2	Cysteine-rich with EGF-like domain protein 2
3	2	2	5	3	2	4	3	25.0423	25.6258	25.2611	26.199	25.557	24.2987	26.5119	26.1359	0.0608643	0.899661	0.0938234	0.171814	CREM	cAMP-responsive element modulator
2	3	3	3	0	0	0	0	27.0365	27.0099	26.9784	26.803	25.3062	24.9673	24.1512	24.3183	3.7542	0.0032638	-2.27122	-8.21043	CRIP2	Cysteine-rich protein 2
2	2	0	0	1	2	2	2	22.3542	25.2109	25.0338	23.9794	25.3863	22.4971	23.8239	24.5529	0.0304702	0.94972	-0.0795436	-0.0886507	CRIPT	Cysteine-rich PDZ-binding protein
9	7	7	9	7	6	6	6	30.4487	29.8316	30.4362	30.5315	30.1563	29.9879	30.0201	29.8119	0.915485	0.194019	-0.317965	-1.80279	CRK	Adapter molecule crk
11	8	9	8	9	8	8	8	32.3403	31.6847	32.3688	32.7368	31.7692	31.4642	31.4134	31.5625	1.69804	0.0532451	-0.730337	-3.14098	CRKL	Crk-like protein
9	9	6	6	5	8	7	8	29.003	28.3277	28.7846	29.1258	28.7061	28.5344	28.7767	28.6559	0.330643	0.558469	-0.141999	-0.776332	CRLF3	Cytokine receptor-like factor 3
10	11	12	9	10	16	10	14	30.0046	29.4719	29.7296	29.8406	30.1542	29.9735	30.0345	30.0149	1.26519	0.106069	0.282606	2.38627	CRNKL1	Crooked neck-like protein 1
3	5	1	3	2	6	3	2	24.4457	26.3784	24.6256	28.2617	23.9171	23.707	27.8201	27.1298	0.0732542	0.880288	-0.284351	-0.204418	CROCC	Rootletin
4	4	3	2	6	6	3	4	27.401	26.965	27.2763	26.8962	27.1818	29.1024	28.8395	28.3777	1.51009	0.0718798	1.24073	2.80655	CROT	Peroxisomal carnitine O-octanoyltransferase
11	8	6	8	6	8	8	6	29.94	29.3192	29.3461	29.4242	29.8272	30.0252	29.8054	29.8937	1.31441	0.0977829	0.380504	2.46962	CRTAP	Cartilage-associated protein
3	1	1	4	8	5	5	2	26.5577	25.1729	23.7883	26.0202	26.9866	27.1325	27.0829	26.2751	1.23414	0.112371	1.48454	2.33394	CRTC2	CREB-regulated transcription coactivator 2
3	1	3	2	1	1	0	0	28.1794	24.4715	27.0163	26.2963	24.6628	25.7237	24.6825	24.2567	1.02279	0.161079	-1.65944	-1.98104	CRTC3	CREB-regulated transcription coactivator 3
6	3	3	4	5	6	4	2	25.2997	25.0254	24.5946	23.8396	26.2098	24.175	25.7036	25.5965	0.648739	0.311242	0.731411	1.35395	CRYBG3	Very large A-kinase anchor protein
2	2	3	4	0	1	0	0	25.1149	26.387	26.2755	26.5952	24.8737	25.2217	24.7638	24.0425	1.7835	0.0467989	-1.36775	-3.29732	CRYM	Ketimine reductase mu-crystallin
12	11	9	8	11	14	13	9	29.8209	30.1082	29.6655	29.7308	29.8593	29.9218	29.6043	29.8926	0.033583	0.944325	-0.0118656	-0.0973928	CRYZ	Quinone oxidoreductase
3	3	3	4	3	4	4	3	26.5313	26.7539	26.4094	26.6203	26.75	27.2517	26.6409	26.7728	0.906027	0.196843	0.275092	1.78706	CRYZL1	Quinone oxidoreductase-like protein 1
14	12	12	12	14	14	12	11	33.5712	33.7934	33.5416	33.8097	34.346	34.2917	34.0804	34.2668	3.08847	0.00659494	0.567222	6.19399	CS	Citrate synthase;Citrate synthase, mitochondrial
29	33	28	25	30	27	27	24	31.7843	32.0336	31.7026	31.8685	32.1411	32.1238	31.9787	31.9762	1.31954	0.0967821	0.207673	2.47832	CSDE1	Cold shock domain-containing protein E1
34	32	36	31	35	35	33	31	34.1056	33.9346	33.9745	34.0035	33.9089	33.6953	33.6307	33.3987	1.68255	0.0544047	-0.346136	-3.11295	CSE1L	Exportin-2
11	15	11	10	13	9	9	8	30.4951	30.344	30.2266	30.2439	30.2062	29.9783	30.0963	29.972	1.72217	0.0513432	-0.264202	-3.18484	CSK	Tyrosine-protein kinase CSK
8	3	3	5	5	3	4	3	26.3734	27.4573	27.8503	28.2929	27.6227	27.4407	27.5117	27.906	0.110955	0.822733	0.126786	0.299665	CSNK1A1	Casein kinase I isoform alpha
8	8	7	9	10	10	9	8	29.102	28.6661	28.682	28.6671	28.8395	28.5492	28.5199	27.8311	0.698353	0.283872	-0.344385	-1.43871	CSNK1D	Casein kinase I isoform delta
9	8	6	7	10	11	8	6	25.2354	26.7163	23.2253	25.775	25.5739	26.0076	25.4256	23.7002	0.023327	0.959686	-0.0612087	-0.0683804	CSNK1E	Casein kinase I isoform epsilon
3	4	3	1	4	2	2	2	24.8273	24.8458	24.3881	24.3275	25.1297	24.8796	24.9595	25.0074	1.4344	0.0809188	0.396848	2.67504	CSNK1G3	Casein kinase I isoform gamma-3
15	12	10	11	16	14	12	11	32.4631	31.9608	32.2584	32.3863	32.7264	32.3451	32.416	32.2607	0.521896	0.390451	0.169936	1.13241	CSNK2A1;CSNK2A3	Casein kinase II subunit alpha;Casein kinase II subunit alpha 3
16	13	12	12	11	14	11	11	30.6986	30.4539	30.6258	30.828	30.8901	30.4713	30.4549	30.527	0.201797	0.702519	-0.065722	-0.509865	CSNK2A2	Casein kinase II subunit alpha
7	5	5	3	7	7	7	7	31.2362	31.478	30.6722	30.8722	31.5693	31.2686	31.2738	31.1413	0.577268	0.352573	0.24858	1.23013	CSNK2B;CSNK2B-LY6G5B-1181;CSNK2B-LY6G5B--991	Casein kinase II subunit beta
5	4	2	2	1	3	2	2	24.4801	26.0219	26.5627	26.7853	25.2108	26.0482	26.4707	26.1992	0.0113239	0.979814	0.0197139	0.0336305	CSPP1	Centrosome and spindle pole-associated protein 1
6	3	4	4	0	0	0	0	27.5373	27.5454	27.774	27.5102	24.3918	23.985	24.7882	26.6594	2.3571	0.0188999	-2.63562	-4.43606	CSRP1	Cysteine and glycine-rich protein 1
3	5	4	3	5	5	4	4	26.5929	27.0191	26.4274	26.8831	26.9611	27.3189	27.1792	27.0738	1.39246	0.0871892	0.402617	2.60283	CSRP2	Cysteine and glycine-rich protein 2
2	2	2	1	3	1	1	1	25.5224	25.8494	25.4112	24.0665	25.0244	25.6027	25.1224	23.8236	0.236611	0.65957	-0.319082	-0.584871	CST3	Cystatin-C
8	7	7	7	8	8	6	6	32.9013	32.8701	32.5511	32.7408	33.4586	32.8785	32.9055	32.6992	0.562028	0.36323	0.219601	1.20341	CSTB	Cystatin-B
11	10	9	9	6	9	9	7	30.1498	29.3565	29.5709	29.554	29.8958	29.3461	29.3554	28.6981	0.51358	0.396128	-0.333927	-1.11757	CSTF1	Cleavage stimulation factor subunit 1
18	18	18	13	15	16	16	17	31.0205	30.6725	31.0605	31.1189	31.0922	31.1115	31.0658	31.0614	0.521528	0.390457	0.114609	1.13175	CSTF2	Cleavage stimulation factor subunit 2
14	17	13	11	14	15	16	16	31.2721	31.1106	31.1048	31.1672	31.4406	31.4512	31.6641	31.4818	2.74171	0.0103054	0.345721	5.30992	CSTF2T	Cleavage stimulation factor subunit 2 tau variant
12	14	7	8	8	13	10	7	30.2691	30.0536	30.1953	30.4018	30.3765	29.7208	29.987	30.1517	0.501206	0.406669	-0.170974	-1.0954	CSTF3	Cleavage stimulation factor subunit 3
10	8	7	6	8	10	9	8	30.0153	29.8875	30.2044	29.5077	29.8841	29.488	29.334	29.3788	1.02184	0.161128	-0.382529	-1.97945	CTBP1	C-terminal-binding protein 1
10	9	9	9	8	11	7	9	30.8233	30.4359	30.7664	30.8166	30.7084	30.6127	30.7021	30.8415	0.0183809	0.96809	0.00562	0.0541686	CTBP2	C-terminal-binding protein 2
3	3	2	0	3	2	2	1	25.5958	26.9182	24.8956	24.2036	24.3309	24.4378	24.9556	25.2863	0.474559	0.42551	-0.650668	-1.0473	CTC1	CST complex subunit CTC1
12	10	9	9	7	8	6	9	28.8192	28.7758	28.4609	28.5534	28.8914	28.2959	28.0816	28.0273	0.746857	0.26078	-0.328272	-1.52083	CTCF	Transcriptional repressor CTCF
12	7	10	8	13	10	10	10	28.8088	28.2404	28.8503	28.8737	29.5814	28.5394	29.1753	29.063	0.739913	0.263808	0.396463	1.50911	CTDP1	RNA polymerase II subunit A C-terminal domain phosphatase
6	9	6	5	4	4	3	6	26.3749	27.1946	26.6278	26.7598	26.632	26.6699	25.497	26.748	0.463111	0.434748	-0.352525	-1.02647	CTDSPL2	CTD small phosphatase-like protein 2
4	6	5	3	6	4	2	5	27.4693	27.2693	27.2056	26.1544	27.7105	27.3803	27.4795	26.856	0.426239	0.466457	0.331962	0.958624	CTH	Cystathionine gamma-lyase
3	3	2	2	2	2	1	1	26.2159	23.8552	23.5329	24.5682	25.7714	24.9348	24.3162	24.1741	0.13842	0.783014	0.256052	0.365785	CTIF	CBP80/20-dependent translation initiation factor
28	32	31	26	31	29	31	32	32.0528	31.9931	32.0349	32.4021	31.7723	31.8036	32.0386	31.8506	1.19911	0.12187	-0.25444	-2.27508	CTNNA1	Catenin alpha-1
9	9	10	7	8	10	8	11	29.2249	28.3692	29.0099	28.3961	28.8965	28.9557	28.8052	29.3348	0.453253	0.442412	0.248048	1.00844	CTNNA2	Catenin alpha-2
6	6	4	2	7	7	3	5	27.0484	27.0101	27.2337	27.07	27.7363	27.3013	27.813	27.4181	1.94097	0.0360979	0.476632	3.59347	CTNNAL1	Alpha-catulin
17	16	18	15	12	15	14	15	30.3353	30.093	30.3264	30.5169	30.1562	30.2075	30.125	30.0519	1.01608	0.163182	-0.18275	-1.96989	CTNNB1	Catenin beta-1
12	10	10	12	12	9	10	9	30.3313	30.3598	30.0092	30.2601	30.1409	30.0589	29.8161	30.0696	1.06468	0.149487	-0.218719	-2.05066	CTNNBL1	Beta-catenin-like protein 1
15	21	16	18	14	17	20	17	30.8612	30.6835	30.5613	30.6944	30.6219	30.3465	30.3307	30.4686	1.5215	0.0703541	-0.258167	-2.82651	CTNND1	Catenin delta-1
23	20	18	21	24	23	21	20	32.1679	31.9652	31.9223	32.1923	32.35	32.0585	31.9984	31.6094	0.1301	0.79471	-0.0578566	-0.346019	CTPS1	CTP synthase 1
8	6	11	8	5	5	3	6	30.3072	29.7335	29.8798	29.8284	27.3932	26.6798	23.939	27.1463	2.39498	0.0176099	-3.64764	-4.5177	CTPS2	CTP synthase 2
9	11	10	10	10	14	11	10	28.428	28.0751	28.0633	27.9836	28.2263	28.8398	28.1444	28.0623	0.390113	0.502995	0.180715	0.890924	CTR9	RNA polymerase-associated protein CTR9 homolog
4	5	3	2	0	0	1	1	28.2684	28.13	28.2862	27.6746	25.5291	23.2328	24.8399	24.7813	3.34309	0.00432653	-3.49401	-6.91112	CTSA	Carboxypeptidase;Lysosomal protective protein;Lysosomal protective protein 32 kDa chain;Lysosomal protective protein 20 kDa chain
5	6	4	4	7	5	4	4	29.0966	28.8283	28.6443	28.4548	28.7257	28.9433	28.9617	28.3892	0.0018231	0.996715	-0.00104475	-0.00547259	CTSB	Cathepsin B;Cathepsin B light chain;Cathepsin B heavy chain
5	6	4	4	5	7	7	8	30.5692	29.5575	30.4608	30.164	30.4642	30.5662	31.0164	31.0131	1.11843	0.137422	0.577124	2.14017	CTSC	Dipeptidyl peptidase 1;Dipeptidyl peptidase 1 exclusion domain chain;Dipeptidyl peptidase 1 heavy chain;Dipeptidyl peptidase 1 light chain
12	15	12	13	12	10	11	10	32.8862	32.6016	32.7876	32.8478	31.9888	31.9894	31.8852	31.4131	3.14742	0.00597966	-0.961661	-6.35457	CTSD	Cathepsin D;Cathepsin D light chain;Cathepsin D heavy chain
22	24	19	22	18	19	18	20	30.9352	31.5019	30.789	30.9823	30.2806	30.5181	30.2556	30.3141	2.27478	0.0208433	-0.709977	-4.26166	CTTN	Src substrate cortactin
4	5	0	3	1	2	1	3	26.2147	24.6031	23.0325	26.398	25.0932	24.1309	25.1069	25.1007	0.0901201	0.856389	-0.204128	-0.247727	CTTNBP2NL	CTTNBP2 N-terminal-like protein
4	5	2	2	1	3	2	1	26.6477	26.8193	26.6832	26.7301	24.568	26.2144	26.3259	24.4845	1.39929	0.0861666	-1.3219	-2.61456	CTU1	Cytoplasmic tRNA 2-thiolation protein 1
4	3	3	4	6	3	3	2	25.5303	25.0747	25.4754	25.3979	25.7262	26.1814	24.5527	24.6261	0.084957	0.864392	-0.0979705	-0.234595	CTU2	Cytoplasmic tRNA 2-thiolation protein 2
3	5	4	2	2	2	2	2	27.829	27.0073	27.8308	27.5036	27.8454	27.2105	26.9395	26.9266	0.490835	0.413911	-0.312172	-1.07674	CUEDC2	CUE domain-containing protein 2
19	19	17	13	20	23	18	22	30.0982	29.74	29.6658	29.942	30.5096	30.0307	29.6141	29.6044	0.124096	0.802945	0.0781817	0.331616	CUL1	Cullin-1
8	9	8	9	11	9	11	8	28.7303	29.0085	27.7527	28.6449	29.1771	29.1869	28.921	28.4982	0.618811	0.329061	0.41168	1.30238	CUL2	Cullin-2
19	22	18	19	20	26	18	21	31.1072	30.5358	30.5285	30.5021	31.2975	30.9363	30.8032	30.3812	0.331498	0.557295	0.186151	0.778011	CUL3	Cullin-3
19	22	17	15	16	15	13	10	28.9565	28.5978	28.6432	29.1298	28.2617	28.1438	27.8997	27.5077	2.24046	0.0218349	-0.878559	-4.19015	CUL4A	Cullin-4A
22	30	25	23	22	21	20	24	30.4357	30.4212	30.4617	30.321	30.6636	30.3972	30.3543	30.2301	0.00484599	0.990351	0.00139618	0.0144967	CUL4B	Cullin-4B
15	12	10	13	9	12	8	10	28.4882	28.7976	28.9904	28.6801	28.6269	28.6221	28.6361	28.2336	0.705663	0.279795	-0.20944	-1.45112	CUL5	Cullin-5
1	1	3	4	7	5	8	8	23.7631	24.7843	25.7812	26.4141	27.0965	26.9198	27.5627	27.3712	1.85505	0.0409576	2.05184	3.43053	CUL7	Cullin-7
4	4	1	4	4	3	2	3	30.9815	29.3252	29.6102	30.1176	30.6865	29.3983	30.4861	28.8612	0.0970377	0.844247	-0.15058	-0.265154	CUTA	Protein CutA
5	3	3	3	5	6	5	6	29.0349	28.2314	28.4083	28.9427	29.7913	29.9024	29.7177	29.3042	2.30728	0.0198521	1.02457	4.33002	CUTC	Copper homeostasis protein cutC homolog
20	22	17	18	16	20	15	17	30.1673	29.918	29.955	29.9366	30.2376	29.893	30.0249	29.8545	0.0270498	0.953943	0.00823116	0.0789815	CUX1	Homeobox protein cut-like 1
4	4	3	2	2	4	4	3	28.6674	28.9001	28.3098	27.2102	27.651	28.2595	28.0194	28.1474	0.261237	0.631445	-0.252548	-0.636452	CWC15	Spliceosome-associated protein CWC15 homolog
7	10	4	5	8	10	6	6	26.3145	27.1341	25.3818	26.882	27.2801	27.0681	26.2569	26.7425	0.401669	0.491991	0.408817	0.912722	CWC22	Pre-mRNA-splicing factor CWC22 homolog
1	2	2	2	3	3	2	3	24.0433	23.8376	26.1474	23.0455	25.9043	23.1708	26.6839	26.604	0.588375	0.346363	1.32231	1.24953	CWC25	Pre-mRNA-splicing factor CWC25 homolog
8	9	6	7	7	9	7	7	30.508	29.6755	30.7086	30.5399	30.3969	30.4485	30.3201	30.7763	0.19944	0.705624	0.127467	0.504691	CWC27	Peptidyl-prolyl cis-trans isomerase CWC27 homolog
11	11	10	9	10	12	10	13	29.5732	28.8025	29.0955	29.3879	29.6822	29.5763	29.2032	29.5124	0.680826	0.293306	0.278731	1.40886	CWF19L1	CWF19-like protein 1
6	2	4	4	2	2	3	4	25.7819	23.7582	25.2336	25.9857	25.0068	25.025	24.8522	24.9558	0.177451	0.733588	-0.229905	-0.455775	CWF19L2	CWF19-like protein 2
1	5	2	3	9	7	5	8	24.1029	27.5466	27.7312	27.5467	28.8425	28.4209	27.368	28.7566	0.864097	0.211705	1.61513	1.71725	CXADR	Coxsackievirus and adenovirus receptor
7	7	5	6	6	6	9	7	28.4708	27.8223	28.1509	27.9796	28.7993	28.7374	28.6838	28.241	1.45278	0.078445	0.509496	2.70681	CXorf57	Uncharacterized protein CXorf57
3	4	6	4	4	4	2	4	25.6874	26.3866	25.535	25.3599	25.1099	25.2933	24.823	25.1206	1.43376	0.0809542	-0.655533	-2.67393	CXXC1	CXXC-type zinc finger protein 1
5	5	5	5	5	6	5	5	29.6196	29.556	29.3698	29.6968	30.3281	30.6581	30.2511	30.3152	3.436	0.00414414	0.82759	7.18869	CYB5A	Cytochrome b5
6	5	5	6	5	6	5	4	29.7798	29.1867	29.6652	29.5063	29.2163	29.1473	29.1554	29.1884	1.48131	0.074795	-0.357623	-2.75635	CYB5B	Cytochrome b5 type B
9	6	7	3	7	5	5	6	28.0202	28.4773	27.787	28.9644	27.5958	28.1824	27.4498	26.9472	1.10137	0.140848	-0.76844	-2.11173	CYB5R1	NADH-cytochrome b5 reductase 1
14	12	14	14	15	13	14	15	33.1607	32.4982	32.8036	32.9625	32.8867	32.8153	32.4471	32.6292	0.418519	0.473505	-0.161702	-0.944265	CYB5R3	NADH-cytochrome b5 reductase 3;NADH-cytochrome b5 reductase 3 membrane-bound form;NADH-cytochrome b5 reductase 3 soluble form
8	7	6	8	4	5	5	5	28.1622	27.2829	27.7591	27.9065	27.1294	26.8539	27.2	27.1307	1.88941	0.0391292	-0.699189	-3.49528	CYB5R4	Cytochrome b5 reductase 4
6	6	6	5	7	8	7	6	29.5573	29.413	28.804	29.1281	29.917	29.5474	29.5236	29.7959	1.30167	0.0991264	0.470349	2.44799	CYC1	Cytochrome c1, heme protein, mitochondrial
6	6	7	7	4	4	4	5	31.4547	31.6336	31.4197	31.6612	30.323	29.9676	30.0444	29.7693	4.61916	0.00333333	-1.51621	-11.6554	CYCS	Cytochrome c
11	11	10	9	14	20	15	12	29.2021	29.1351	28.9559	29.3624	30.1607	29.5716	29.5962	29.1091	0.990893	0.171519	0.445543	1.92806	CYFIP1	Cytoplasmic FMR1-interacting protein 1
15	16	13	12	11	13	11	9	28.1939	27.923	28.4014	28.1281	27.5002	27.4492	27.6657	27.6843	2.65752	0.0124303	-0.586753	-5.10972	CYFIP2	Cytoplasmic FMR1-interacting protein 2
3	0	0	1	3	4	2	2	26.448	24.2852	25.4954	24.4844	26.8772	27.0738	26.5616	25.1498	0.955105	0.182435	1.23737	1.86862	CYHR1	Cysteine and histidine-rich protein 1
4	5	3	3	2	2	3	1	26.0947	25.4865	26.3444	24.1247	25.5237	24.7813	25.1133	25.686	0.170698	0.742159	-0.236486	-0.440507	CYLD	Ubiquitin carboxyl-terminal hydrolase CYLD
10	12	9	9	13	10	7	9	30.0421	29.684	30.0364	29.9916	29.5842	30.0061	30.4075	30.5193	0.359669	0.53277	0.190763	0.832794	CYP51A1	Lanosterol 14-alpha demethylase
3	1	2	3	1	1	1	1	26.9627	25.8334	26.8722	25.2322	25.1329	23.1496	24.2222	24.5682	1.79063	0.0458212	-1.95691	-3.31051	CYTH1	Cytohesin-1
2	3	1	2	1	1	1	1	25.4314	25.56	23.6537	25.0106	25.7841	24.6483	24.5259	23.661	0.161796	0.752788	-0.259091	-0.420194	CYTH3	Cytohesin-3
2	4	2	0	1	1	2	1	27.1251	25.8172	27.0014	24.8181	24.7594	26.9993	25.5604	24.4503	0.421577	0.470647	-0.748131	-0.949959	D2HGDH	D-2-hydroxyglutarate dehydrogenase, mitochondrial
4	3	4	2	4	1	6	4	27.0985	26.2683	27.4139	27.1073	28.0232	24.1708	27.3924	28.6299	0.0274729	0.953625	0.0820794	0.0801812	DAB2	Disabled homolog 2
2	2	2	1	0	0	0	1	25.2127	25.4795	26.1128	25.576	23.0026	24.8986	24.6074	23.6194	1.7695	0.0476523	-1.56324	-3.2715	DAB2IP	Disabled homolog 2-interacting protein
2	2	1	2	3	3	1	2	27.346	25.1393	27.6355	27.2493	26.5026	26.4133	26.7367	24.6764	0.460706	0.437226	-0.76026	-1.02208	DACH1	Dachshund homolog 1
8	5	6	6	6	10	6	4	28.124	28.0715	28.1303	28.1492	28.4133	28.0379	28.1107	28.1907	0.361706	0.529883	0.0694184	0.836716	DAG1	Dystroglycan;Alpha-dystroglycan;Beta-dystroglycan
4	3	3	1	2	5	2	1	25.5352	25.8611	25.9104	24.1999	26.4134	25.7947	26.4607	25.467	0.67738	0.29578	0.657332	1.40298	DAGLB	Sn1-specific diacylglycerol lipase beta
11	10	9	8	11	7	8	6	29.7917	29.5769	30.3174	29.9581	29.7617	29.5966	29.8067	29.9491	0.326779	0.562213	-0.132505	-0.768733	DAK;TKFC	Bifunctional ATP-dependent dihydroxyacetone kinase/FAD-AMP lyase (cyclizing);ATP-dependent dihydroxyacetone kinase;FAD-AMP lyase (cyclizing)
5	8	6	7	6	10	8	9	30.2044	29.9598	30.4301	30.4479	29.9392	30.8679	30.5635	30.4749	0.391521	0.501833	0.200818	0.893586	DAP3	28S ribosomal protein S29, mitochondrial
3	2	2	1	4	2	1	2	26.0288	23.9497	25.4356	25.8944	26.0417	25.2194	25.6137	25.9258	0.307513	0.582718	0.373064	0.730533	DAPK3	Death-associated protein kinase 3
32	32	32	29	30	31	29	31	32.847	32.7048	32.6316	32.7715	32.4069	32.5674	32.3693	32.3133	2.40777	0.0175811	-0.324496	-4.54549	DARS	Aspartate--tRNA ligase, cytoplasmic
13	16	13	12	16	19	16	15	30.6352	30.3572	30.5779	30.4611	31.2642	31.1577	31.1461	31.1863	4.26205	0.00253763	0.680718	10.1009	DARS2	Aspartate--tRNA ligase, mitochondrial
5	7	10	7	7	6	8	6	28.2198	27.8088	28.4996	28.3354	28.807	28.8636	28.9214	28.7473	2.18295	0.0245729	0.618951	4.07183	DAXX	Death domain-associated protein 6
6	7	6	7	7	7	8	7	30.3655	30.4013	30.6751	30.4134	30.6339	30.8181	30.9092	30.76	1.86875	0.0405269	0.316511	3.45629	DAZAP1	DAZ-associated protein 1
4	3	3	3	5	3	3	3	32.6331	31.6395	31.8589	32.0103	32.0827	31.81	31.6801	30.7156	0.597621	0.340417	-0.463335	-1.26563	DBI	Acyl-CoA-binding protein
18	20	16	16	15	19	15	19	32.262	31.8986	32.1382	32.6222	32.4635	32.1865	32.1368	32.4222	0.161279	0.75287	0.0719934	0.419007	DBN1	Drebrin
11	11	11	11	12	11	9	11	29.3708	29.4315	29.2566	28.5965	29.5852	29.1512	29.2031	28.8242	0.0377757	0.937897	0.0270276	0.109082	DBNL	Drebrin-like protein
13	12	10	12	9	9	9	6	28.6541	28.8297	28.4542	28.2058	27.9779	27.6884	27.6061	27.477	2.59319	0.0136811	-0.848601	-4.96025	DBR1	Lariat debranching enzyme
10	8	8	7	7	7	9	7	29.7992	28.8421	29.1179	29.3091	30.0569	29.2021	29.4469	29.0014	0.208109	0.695808	0.159741	0.52366	DBT	Lipoamide acyltransferase component of branched-chain alpha-keto acid dehydrogenase complex, mitochondrial
11	9	12	11	14	14	13	12	29.3807	29.3911	29.0095	29.2449	29.4779	29.7684	29.3707	29.6682	1.32552	0.0964746	0.314729	2.48849	DCAF13	DDB1- and CUL4-associated factor 13
2	2	2	3	1	2	2	1	23.0587	25.8231	24.1793	23.5088	25.3589	23.5917	24.9705	23.9789	0.176388	0.734773	0.332524	0.453379	DCAF15	DDB1- and CUL4-associated factor 15
1	2	2	2	4	1	0	1	25.6445	24.4376	25.1937	23.3496	24.5632	25.3811	24.7222	25.0218	0.196628	0.709512	0.265736	0.4985	DCAF6	DDB1- and CUL4-associated factor 6
9	11	6	7	11	9	10	9	30.0477	30.0345	30.2949	30.3789	30.769	30.4604	30.5009	30.6113	1.92665	0.0373347	0.396427	3.56608	DCAF7	DDB1- and CUL4-associated factor 7
6	9	5	7	9	7	5	7	26.6899	27.0515	26.565	26.7919	27.8859	27.4633	26.8916	27.0916	1.21754	0.117172	0.55849	2.30603	DCAF8	DDB1- and CUL4-associated factor 8
4	6	4	6	4	5	5	4	26.9361	27.0805	26.5017	26.295	27.1734	26.2861	26.5542	26.3664	0.152212	0.765205	-0.108271	-0.39808	DCAKD	Dephospho-CoA kinase domain-containing protein
3	4	3	2	2	3	3	3	27.6141	28.0503	26.4992	27.4727	26.6886	26.1113	26.1492	26.6251	1.51324	0.071523	-1.01553	-2.81205	DCK	Deoxycytidine kinase
1	2	2	2	3	4	2	1	24.5328	24.8084	24.8024	25.2422	26.0582	25.7677	25.8493	24.8281	1.34152	0.0951368	0.779386	2.51573	DCLK1	Serine/threonine-protein kinase DCLK1
14	9	10	9	11	9	10	8	30.4349	29.7134	30.1784	29.7695	30.0569	29.6189	29.5159	29.5046	0.808302	0.235018	-0.349973	-1.62406	DCP1A	mRNA-decapping enzyme 1A
4	3	2	1	2	1	2	2	26.5322	25.1886	26.1642	26.2694	25.1274	25.5434	25.9093	25.5075	0.761345	0.253408	-0.51667	-1.54524	DCP1B	mRNA-decapping enzyme 1B
6	2	1	3	3	3	2	2	27.3249	27.0899	24.6649	27.2512	26.6645	27.0867	27.1408	24.1213	0.128429	0.797318	-0.329383	-0.342022	DCP2	m7GpppN-mRNA hydrolase
6	5	5	5	4	5	5	4	28.9058	28.3522	28.861	28.7652	28.4998	27.899	28.3009	28.349	1.36064	0.0925808	-0.458862	-2.54835	DCPS	m7GpppX diphosphatase
3	5	3	3	2	3	3	2	27.0333	27.3934	26.6009	26.9598	26.7189	26.3912	26.0758	26.2371	1.62828	0.0589633	-0.641047	-3.01544	DCTD	Deoxycytidylate deaminase
41	37	31	43	35	44	34	38	32.0014	31.5831	31.8494	32.01	32.1589	31.9689	32.0455	31.6968	0.322844	0.56578	0.106554	0.760975	DCTN1;DKFZp686E0752	Dynactin subunit 1
14	16	16	16	16	16	14	17	32.9765	32.5385	32.7923	32.8994	33.1705	33.0999	32.9928	32.8419	0.963569	0.179949	0.224629	1.88268	DCTN2	Dynactin subunit 2
5	3	2	4	6	5	7	5	26.9817	26.9874	26.7335	26.681	27.2952	27.8459	27.3447	26.8668	1.201	0.121159	0.492236	2.27825	DCTN3	Dynactin subunit 3
11	12	10	14	8	8	8	10	29.8469	29.8324	30.0418	30.008	29.6318	29.5489	29.64	29.4761	2.77632	0.00971041	-0.358086	-5.39377	DCTN4	Dynactin subunit 4
2	4	3	3	2	4	4	2	29.6511	27.981	28.6632	29.2077	27.5478	27.1599	27.6859	28.8536	1.07966	0.145675	-1.06392	-2.07559	DCTN5	Dynactin subunit 5
0	3	2	2	1	2	2	2	26.1376	27.0672	27.368	25.6249	25.794	26.6699	27.112	27.1843	0.100094	0.839635	0.140615	0.272796	DCTN6	Dynactin subunit 6
11	9	8	8	9	9	9	9	31.6337	31.4849	31.4729	31.4423	31.1582	30.9262	31.1187	30.7871	2.73534	0.0106438	-0.510925	-5.2946	DCTPP1	dCTP pyrophosphatase 1
6	5	5	4	5	2	3	3	30.3723	29.6037	30.407	30.4878	29.1328	29.5799	29.1782	29.2838	2.16227	0.0252714	-0.924047	-4.02976	DCUN1D1	DCN1-like protein 1;DCN1-like protein
5	4	4	3	5	5	4	4	28.4094	28.2285	28.1593	27.0145	28.1394	28.4782	27.0777	27.3905	0.15307	0.764294	-0.18147	-0.400071	DCUN1D5	DCN1-like protein 5;DCN1-like protein
10	12	7	8	10	10	10	11	30.786	30.5973	30.5903	30.6338	30.5573	30.7022	30.4937	30.7388	0.14869	0.77116	-0.0288663	-0.389887	DCXR	L-xylulose reductase
2	2	1	3	1	2	1	1	23.9974	25.3095	24.3765	23.1868	24.065	23.0724	23.9786	24.184	0.328335	0.560941	-0.392591	-0.771796	DDA1	DET1- and DDB1-associated protein 1
13	11	12	13	11	12	11	11	32.0368	31.7477	31.4282	31.5021	31.6796	31.3609	30.9235	30.1982	0.931118	0.189087	-0.638138	-1.82877	DDAH1	N(G),N(G)-dimethylarginine dimethylaminohydrolase 1
5	6	4	5	5	4	4	5	28.5479	27.7843	28.7265	28.1911	28.5468	28.4165	28.9902	28.3701	0.485021	0.417361	0.268448	1.06625	DDAH2	N(G),N(G)-dimethylarginine dimethylaminohydrolase 2
39	41	41	39	37	37	36	35	33.505	33.243	33.5236	33.6858	33.1571	33.1587	33.247	32.9381	1.74599	0.0499247	-0.364149	-3.22834	DDB1	DNA damage-binding protein 1
8	8	6	7	1	0	0	0	28.311	27.6663	27.844	27.6363	24.5651	24.7464	24.4718	25.2112	5.0376	0	-3.1158	-13.7579	DDB2	DNA damage-binding protein 2
1	1	2	3	1	2	3	2	24.8177	24.4099	25.8884	25.8263	24.6765	24.1673	24.1463	25.9032	0.409025	0.483819	-0.512239	-0.926527	DDHD1	Phospholipase DDHD1
5	3	2	2	1	2	2	2	26.8303	25.9325	26.295	26.5841	25.0636	25.2897	25.5662	24.6198	2.42623	0.0172909	-1.27562	-4.58576	DDHD2	Phospholipase DDHD2
12	12	11	9	10	10	9	9	31.0024	30.2853	30.825	31.0152	30.8569	30.6047	30.6422	30.1987	0.416336	0.475953	-0.206347	-0.940195	DDI2	Protein DDI1 homolog 2
13	14	15	14	11	13	13	13	31.8601	31.5109	31.5946	31.5524	31.8529	31.2565	31.4087	31.6554	0.225114	0.672968	-0.086081	-0.560385	DDOST	Dolichyl-diphosphooligosaccharide--protein glycosyltransferase 48 kDa subunit
5	5	3	5	5	5	6	6	28.7504	29.2876	28.4163	28.26	29.3642	28.8852	29.1193	29.599	1.06527	0.149431	0.563363	2.05164	DDRGK1	DDRGK domain-containing protein 1
7	5	6	6	7	6	5	6	31.6023	31.3412	31.9073	31.8912	31.7839	31.287	31.5879	31.3213	0.485377	0.417161	-0.190492	-1.06689	DDT;DDTL	D-dopachrome decarboxylase;D-dopachrome decarboxylase-like protein
29	24	24	20	30	30	25	29	32.7009	32.5568	32.6586	32.8007	33.2691	33.154	33.1111	33.0066	3.07104	0.0066087	0.455941	6.1471	DDX1	ATP-dependent RNA helicase DDX1
8	12	8	5	16	18	14	19	28.1305	27.9537	27.5484	26.2189	28.913	28.7255	27.9877	28.8328	1.26845	0.105032	1.15186	2.39178	DDX10	Probable ATP-dependent RNA helicase DDX10
6	3	3	2	5	5	3	5	26.8736	26.3033	26.0888	26.4342	26.9739	26.3521	24.1496	26.4151	0.292834	0.597176	-0.452312	-0.701062	DDX11L8;DDX11;DDX12P	Putative ATP-dependent RNA helicase DDX11-like protein 8;Probable ATP-dependent RNA helicase DDX11;Putative ATP-dependent RNA helicase DDX12
37	37	32	31	33	34	33	33	34.9263	35.1439	34.843	35.0675	34.9086	35.0312	34.9103	34.9266	0.28736	0.602311	-0.0509958	-0.689988	DDX17	Probable ATP-dependent RNA helicase DDX17
16	20	15	14	17	19	14	18	31.3841	31.1019	30.8995	31.1614	31.9373	31.8998	31.7345	31.5496	2.53373	0.0147965	0.643598	4.8247	DDX18	ATP-dependent RNA helicase DDX18
20	16	16	16	12	17	14	15	31.1567	30.8787	31.0107	31.2075	30.9768	30.9592	30.9289	30.8079	0.876437	0.206446	-0.14518	-1.73781	DDX19A	ATP-dependent RNA helicase DDX19A
18	13	15	16	11	17	12	12	28.8803	27.4287	27.8275	28.2854	25.4537	24.7247	27.9436	27.3567	1.09695	0.141751	-1.73579	-2.10437	DDX19B	ATP-dependent RNA helicase DDX19B
14	15	7	12	13	18	15	12	30.8508	30.3336	30.5684	30.7433	30.9906	30.7694	30.8853	30.8463	1.05843	0.151426	0.248859	2.04028	DDX20	Probable ATP-dependent RNA helicase DDX20
31	33	31	30	36	39	34	36	33.9923	34.139	33.8601	33.9131	34.4793	34.6567	34.5803	34.6316	3.82336	0.00301935	0.610827	8.44808	DDX21	Nucleolar RNA helicase 2
26	23	23	23	24	25	19	22	31.6254	31.528	31.4312	31.5069	31.5923	31.7828	31.5351	31.7218	0.997321	0.169222	0.135102	1.93873	DDX23	Probable ATP-dependent RNA helicase DDX23
12	15	13	10	14	20	17	13	29.5577	29.7962	29.7922	29.4038	30.1802	30.5249	30.5007	30.3922	3.07248	0.00665	0.762015	6.15095	DDX24	ATP-dependent RNA helicase DDX24
2	1	1	1	2	3	2	3	24.8522	25.6118	25.333	25.4322	23.1341	25.1199	24.7614	25.7726	0.472887	0.425989	-0.6103	-1.04426	DDX26B	Protein DDX26B
21	20	17	18	17	18	18	23	31.3257	31.5109	31.3247	31.3902	31.2749	31.3806	31.2273	31.3976	0.519492	0.391677	-0.0677748	-1.12812	DDX27	Probable ATP-dependent RNA helicase DDX27
4	7	5	3	3	3	5	5	28.0037	27.6333	27.8054	27.7611	27.2867	26.816	27.352	27.0019	2.46802	0.0164113	-0.686725	-4.67774	DDX28	Probable ATP-dependent RNA helicase DDX28
10	5	8	8	9	10	7	9	29.0057	28.1586	28.8174	28.869	29.3505	28.8858	29.0526	28.9131	0.768909	0.24995	0.337826	1.55797	DDX31	Probable ATP-dependent RNA helicase DDX31
18	17	17	18	18	19	19	19	30.843	30.0393	30.5705	30.7544	31.8935	31.8325	31.788	31.5757	3.13882	0.006301	1.2206	6.33094	DDX39A	ATP-dependent RNA helicase DDX39A
19	20	19	21	17	22	20	19	34.3145	34.2418	34.2826	34.4117	34.6692	34.5898	34.5268	34.5569	2.92043	0.00841711	0.273031	5.7531	DDX39B	Spliceosome RNA helicase DDX39B
40	36	31	30	36	35	36	37	33.7371	34.0814	33.8036	33.9056	33.9708	33.9491	33.7849	34.0298	0.227447	0.670191	0.0517321	0.565376	DDX3X;DDX3Y	ATP-dependent RNA helicase DDX3X;ATP-dependent RNA helicase DDX3Y
16	18	13	15	15	18	17	15	29.4009	29.2353	29.3763	29.2936	29.9584	29.6532	29.8111	29.7929	3.20989	0.00523297	0.477365	6.52826	DDX41	Probable ATP-dependent RNA helicase DDX41
21	29	24	20	22	29	22	23	32.5457	32.0468	32.4865	32.3791	33.1032	32.6647	32.8064	32.8009	1.79077	0.0458267	0.479273	3.31077	DDX42	ATP-dependent RNA helicase DDX42
31	35	33	32	30	33	31	35	24.7049	25.6917	25.0723	26.8108	24.5226	24.39	26.8686	27.4175	0.0920269	0.852661	0.229718	0.252549	DDX46	Probable ATP-dependent RNA helicase DDX46
12	12	10	11	12	13	12	14	30.5366	31.0707	30.8324	30.8764	31.1707	31.3083	31.3351	31.6648	1.92018	0.03762	0.540713	3.55374	DDX47	Probable ATP-dependent RNA helicase DDX47
9	9	10	10	10	14	11	11	28.8722	28.7567	29.0714	29.1876	29.5562	29.5336	29.7501	29.6538	3.00961	0.00687059	0.651463	5.98404	DDX49	Probable ATP-dependent RNA helicase DDX49
29	32	29	32	29	32	33	31	33.7415	33.7505	33.6573	33.8844	34.606	34.4477	34.3585	34.4277	4.23255	0.00245833	0.70154	9.98135	DDX5	Probable ATP-dependent RNA helicase DDX5
12	13	11	11	12	11	10	14	28.5513	28.893	28.202	28.4661	28.9316	28.6149	28.634	28.7391	0.595206	0.341986	0.201796	1.26143	DDX50	ATP-dependent RNA helicase DDX50
8	13	8	7	7	14	12	14	30.1097	29.6604	30.3185	29.7383	30.4	29.8167	30.1727	30.3033	0.490659	0.413954	0.216454	1.07642	DDX51	ATP-dependent RNA helicase DDX51
9	9	9	8	15	12	13	14	30.7321	30.3874	30.7794	30.8161	31.2967	31.1302	31.332	31.4443	2.7235	0.0112596	0.622033	5.26616	DDX52	Probable ATP-dependent RNA helicase DDX52
13	14	11	8	14	17	12	16	28.1528	29.2247	28.4985	28.7733	29.1265	29.3545	29.0058	29.0735	1.03522	0.157459	0.477787	2.00169	DDX54	ATP-dependent RNA helicase DDX54
9	4	7	4	8	7	9	7	28.4211	27.7238	28.8266	28.253	28.8946	28.6827	29.0198	29.306	1.35992	0.0925347	0.669632	2.54712	DDX55	ATP-dependent RNA helicase DDX55
14	14	8	12	12	14	12	11	29.7696	29.7605	29.6831	29.838	30.3468	30.4722	30.1132	30.4405	3.25723	0.00509225	0.58036	6.66234	DDX56	Probable ATP-dependent RNA helicase DDX56
7	7	5	5	4	4	3	4	27.2374	26.8459	27.2006	27.2087	26.3548	26.9555	26.6939	26.1275	1.55226	0.0672424	-0.59023	-2.88054	DDX59	Probable ATP-dependent RNA helicase DDX59
15	16	15	14	17	16	15	16	32.4073	32.1952	32.1933	32.515	32.2913	32.7763	32.5624	32.0478	0.204619	0.699249	0.0917521	0.516044	DDX6	Probable ATP-dependent RNA helicase DDX6
2	3	3	2	0	0	0	0	25.613	24.6733	25.5394	25.523	24.3786	25.1522	25.3505	25.9816	0.113117	0.820202	-0.121408	-0.304963	DEAF1	Deformed epidermal autoregulatory factor 1 homolog
9	6	5	6	0	0	0	0	27.9943	28.0833	28.1547	28.3913	25.3474	24.9566	24.7005	24.5762	5.59641	0	-3.2607	-17.1306	DECR1	2,4-dienoyl-CoA reductase, mitochondrial
3	3	1	3	3	3	2	2	27.3838	26.6811	23.9876	27.6853	28.1159	27.207	24.4266	27.0679	0.0844122	0.865108	0.269948	0.233203	DEGS1	Sphingolipid delta(4)-desaturase DES1
9	11	11	9	8	11	11	8	32.1047	32.5297	32.442	32.3705	31.7838	32.1348	31.9507	32.2955	1.16998	0.127735	-0.320506	-2.22627	DEK	Protein DEK
8	10	4	3	4	5	4	3	26.4028	26.4547	26.838	25.6238	25.5822	26.6479	26.772	26.2075	0.02531	0.956467	-0.0274134	-0.0740374	DENND4A	C-myc promoter-binding protein
8	11	9	10	12	5	8	5	27.2928	27.2902	27.4522	26.9508	27.0669	27.5547	27.0762	27.3826	0.0518981	0.913596	0.0236101	0.147771	DENND4C	DENN domain-containing protein 4C
1	1	0	0	2	1	2	2	24.8721	24.0422	24.7296	24.9864	24.3547	25.0279	25.9952	24.0125	0.149354	0.769892	0.190018	0.391434	DENND5B	DENN domain-containing protein 5B
4	4	4	4	4	5	4	4	30.1609	29.3229	29.6902	30.4499	29.5162	30.8156	30.0074	29.8227	0.136135	0.785134	0.134499	0.360376	DENR	Density-regulated protein
5	3	1	3	1	2	1	1	25.0112	24.4084	25.0641	24.0552	24.3565	23.8224	24.7517	22.3286	0.677913	0.295449	-0.819927	-1.40389	DEPDC1	DEP domain-containing protein 1A
9	8	6	8	9	10	6	9	29.4676	28.8949	29.2962	29.1686	29.3553	29.166	29.1486	28.7939	0.215833	0.686478	-0.0908689	-0.540418	DERA	Deoxyribose-phosphate aldolase
1	2	2	2	2	2	2	1	28.1	27.5896	26.1414	27.6753	27.4209	28.4985	27.9664	25.0559	0.0572294	0.905314	-0.14116	-0.162114	DERL2	Derlin-2
10	10	10	8	10	9	10	5	30.4871	29.7845	30.0196	30.3173	30.469	29.8393	29.8796	29.9321	0.229015	0.668946	-0.122142	-0.568723	DFFA	DNA fragmentation factor subunit alpha
5	4	4	3	5	3	2	3	27.4105	27.2483	27.6554	27.3636	27.649	27.5836	27.9819	27.9406	1.50114	0.0724759	0.369311	2.79091	DFFB	DNA fragmentation factor subunit beta
3	2	2	3	0	0	0	0	26.3993	24.7338	25.331	25.3225	24.5101	25.52	23.9881	23.6058	0.988368	0.172079	-1.04068	-1.92386	DFNA5	Non-syndromic hearing impairment protein 5
7	7	8	8	7	8	7	8	29.1886	28.2214	29.0362	28.828	29.4433	28.8419	28.7952	28.6643	0.165782	0.748768	0.117624	0.429317	DGCR14	Protein DGCR14
8	7	5	8	6	6	6	5	27.7622	27.0645	27.4537	27.3553	27.8057	27.533	27.8075	28.7734	0.946529	0.185458	0.571001	1.85438	DGCR8	Microprocessor complex subunit DGCR8
6	3	4	4	0	0	0	0	27.9594	26.8488	27.8819	27.8428	24.0439	24.5899	24.4689	23.9447	4.47545	0.0026087	-3.37141	-11.0053	DGKA	Diacylglycerol kinase alpha;Diacylglycerol kinase
2	1	1	2	2	2	2	1	27.188	24.2244	23.3087	24.0686	27.2807	25.0353	25.3858	23.7309	0.237657	0.65831	0.66074	0.587084	DGKE	Diacylglycerol kinase;Diacylglycerol kinase epsilon
5	6	5	6	1	3	4	2	26.5953	26.2365	26.5495	26.582	24.8491	23.931	25.7561	26.0994	1.44562	0.0794731	-1.33193	-2.69442	DGKH	Diacylglycerol kinase eta
4	3	2	4	0	2	0	1	26.4309	26.166	26.2389	26.7874	23.5583	25.3263	24.7855	25.7298	1.70964	0.0521991	-1.55582	-3.16203	DGKZ	Diacylglycerol kinase zeta;Diacylglycerol kinase
5	4	5	3	4	5	2	4	29.0389	29.8194	28.9131	29.2496	28.2792	28.206	28.4544	28.3763	2.36808	0.018826	-0.92628	-4.45962	DHCR7	7-dehydrocholesterol reductase
6	5	8	7	6	8	8	7	31.1429	30.6193	30.7626	30.9638	30.6837	30.4216	30.1223	29.9668	1.5759	0.0640639	-0.573561	-2.92229	DHFR	Dihydrofolate reductase
4	3	3	2	1	1	2	2	28.3747	28.0903	28.4451	27.675	28.1109	27.6523	27.7412	27.0368	0.916283	0.193757	-0.510974	-1.80411	DHODH	Dihydroorotate dehydrogenase (quinone), mitochondrial
9	6	7	5	8	8	6	4	28.4621	28.9041	28.11	28.1896	28.6417	28.2701	28.5266	28.1303	0.0393444	0.935083	-0.0242639	-0.113432	DHPS	Deoxyhypusine synthase
5	3	3	1	0	0	0	0	26.603	26.8683	26.5753	26.0864	24.3101	23.8974	23.7421	24.536	4.19871	0.00231373	-2.41185	-9.84579	DHRS1	Dehydrogenase/reductase SDR family member 1
1	2	2	1	3	3	2	2	23.9187	26.2585	25.0753	24.3234	28.3854	27.6012	28.0527	25.2836	1.50804	0.0720143	2.43674	2.80295	DHRS11	Dehydrogenase/reductase SDR family member 11
2	4	2	2	3	1	1	3	23.6827	26.06	25.8688	25.9106	26.0763	25.1846	25.1088	25.6897	0.0791597	0.872145	0.1343	0.219719	DHRS4	Dehydrogenase/reductase SDR family member 4
6	5	6	5	5	5	7	6	29.8052	29.1423	29.3357	29.4191	30.1758	29.8208	29.951	29.9751	1.90681	0.0381157	0.555109	3.52829	DHRS7	Dehydrogenase/reductase SDR family member 7
5	5	4	2	5	3	6	5	28.8878	28.6986	29.0412	29.2913	28.6878	28.7042	29.0583	29.3509	0.0510823	0.915956	-0.0294137	-0.145564	DHRS7B	Dehydrogenase/reductase SDR family member 7B
6	3	3	3	5	6	2	3	28.3057	26.9938	27.6301	27.0487	27.8344	27.4129	27.799	27.6398	0.220885	0.679776	0.176967	0.551309	DHTKD1	Probable 2-oxoglutarate dehydrogenase E1 component DHKTD1, mitochondrial
35	35	29	32	33	31	29	31	33.2639	33.0908	32.9511	33.0712	33.0625	32.8996	32.7638	32.6326	1.19279	0.122281	-0.254627	-2.26448	DHX15	Pre-mRNA-splicing factor ATP-dependent RNA helicase DHX15
14	19	16	13	17	19	16	14	29.0874	28.7416	28.6738	28.665	29.3724	29.2807	29.204	29.3549	2.50974	0.0153159	0.511028	4.77071	DHX16	Putative pre-mRNA-splicing factor ATP-dependent RNA helicase DHX16
17	18	11	12	22	15	12	12	28.758	28.3805	28.5352	28.7355	29.2655	28.9311	29.114	28.9645	2.12928	0.0262983	0.466466	3.9631	DHX29	ATP-dependent RNA helicase DHX29
39	38	35	41	27	33	27	27	31.9976	32.0036	31.9906	32.0347	31.7894	31.685	31.6688	31.662	4.17641	0.00224762	-0.30533	-9.75734	DHX30	Putative ATP-dependent RNA helicase DHX30
11	14	10	9	11	14	9	9	27.7638	27.8585	27.882	27.9621	28.286	28.1404	28.1239	28.1035	2.65225	0.012754	0.296848	5.09737	DHX33	Putative ATP-dependent RNA helicase DHX33
9	5	5	5	7	8	11	6	27.5294	27.0088	27.252	27.7315	27.9502	27.7633	27.9201	27.8738	1.64142	0.0576503	0.496418	3.03894	DHX34	Probable ATP-dependent RNA helicase DHX34
23	22	21	18	19	20	16	13	31.1979	30.496	31.0264	31.1179	30.5277	30.3446	30.2135	29.9591	1.90161	0.0385597	-0.698366	-3.51842	DHX36	ATP-dependent RNA helicase DHX36
17	15	11	14	15	19	13	12	29.1969	28.7945	28.7128	28.8753	29.721	29.3412	29.1821	29.3448	1.74233	0.0499324	0.502397	3.22165	DHX37	Probable ATP-dependent RNA helicase DHX37
21	20	15	13	18	10	15	14	30.0471	29.4801	29.9373	29.7976	29.578	29.5418	29.7388	29.6442	0.709013	0.2781	-0.189829	-1.45681	DHX38	Pre-mRNA-splicing factor ATP-dependent RNA helicase PRP16
8	9	5	8	6	10	6	8	28.9749	29.2927	28.925	28.9663	29.031	29.0066	29.0907	28.9611	0.0694234	0.887183	-0.0173459	-0.194412	DHX40	Probable ATP-dependent RNA helicase DHX40
14	14	8	11	12	13	16	14	28.2867	28.0889	28.3928	28.387	28.6873	28.6186	28.5037	28.7612	2.1219	0.0268488	0.353838	3.94826	DHX57	Putative ATP-dependent RNA helicase DHX57
17	20	17	18	21	19	18	18	30.0393	29.7583	30.1569	30.1663	30.5819	30.644	30.395	30.6045	2.51488	0.0153053	0.526158	4.78226	DHX8	ATP-dependent RNA helicase DHX8
44	44	39	41	41	41	44	44	34.6912	34.454	34.4639	34.4752	34.6736	34.6843	34.4736	34.3499	0.0891321	0.858267	0.0243063	0.245222	DHX9	ATP-dependent RNA helicase A
6	6	4	5	7	8	6	5	28.1464	28.4864	27.7075	27.9249	28.8923	28.5414	28.0154	28.6603	0.944285	0.186043	0.461073	1.85065	DIABLO	Diablo homolog, mitochondrial
31	30	27	27	27	30	26	24	32.2067	31.6434	31.8711	31.9139	32.0834	31.8092	31.8707	31.6763	0.127803	0.798469	-0.0488558	-0.340523	DIAPH1	Protein diaphanous homolog 1
10	6	13	9	5	10	5	4	28.6126	27.3884	28.4203	28.6908	27.7949	27.557	27.3723	27.7888	1.05788	0.151564	-0.649766	-2.03936	DIAPH2	Protein diaphanous homolog 2
13	18	13	10	8	11	10	7	29.0439	28.5091	28.7957	28.8364	28.3647	28.3785	28.2785	28.0475	2.12066	0.0268843	-0.528993	-3.94577	DIAPH3	Protein diaphanous homolog 3
14	19	11	9	15	15	14	18	29.4155	28.5666	28.9424	28.9203	29.5152	29.4762	29.4203	29.3468	1.44193	0.0802388	0.478438	2.68805	DICER1	Endoribonuclease Dicer
24	36	24	25	21	23	19	23	30.8815	30.6604	30.9445	30.9212	30.3143	30.4135	30.3748	30.3523	3.42029	0.00410714	-0.488189	-7.14114	DIDO1	Death-inducer obliterator 1
6	10	6	4	6	7	6	7	26.7776	27.2194	26.5333	27.0662	27.2077	26.9071	26.3059	26.765	0.163676	0.751444	-0.102684	-0.424501	DIEXF	Digestive organ expansion factor homolog
9	10	9	7	10	10	10	8	30.1591	29.4901	29.5437	29.5173	30.639	30.4031	30.4509	30.383	2.44372	0.0167974	0.791485	4.6241	DIMT1	Probable dimethyladenosine transferase
2	1	3	2	6	4	4	3	26.0694	25.084	27.0854	24.6125	26.9649	26.4635	27.3135	26.7739	1.04656	0.154727	1.16612	2.02053	DIP2A	Disco-interacting protein 2 homolog A
11	7	3	5	11	13	9	8	28.2597	27.5948	28.3149	28.1844	28.6068	28.2395	28.1913	28.3497	0.648935	0.311365	0.258391	1.35429	DIP2B	Disco-interacting protein 2 homolog B
27	26	25	19	25	27	25	26	31.9702	31.4298	31.6987	31.6176	31.676	31.5626	31.347	31.3383	0.686595	0.289978	-0.198146	-1.4187	DIS3	Exosome complex exonuclease RRP44
8	3	3	4	4	5	3	3	26.6707	25.8075	26.0337	26.2464	25.8125	25.7583	26.0107	25.8452	0.876282	0.206346	-0.332909	-1.73755	DIS3L	DIS3-like exonuclease 1
7	6	3	3	1	3	2	0	26.6835	26.4563	26.3535	25.7519	23.9324	26.0895	25.8022	23.7327	1.15594	0.130299	-1.4221	-2.20279	DIS3L2	DIS3-like exonuclease 2
14	16	11	15	17	17	11	14	31.0545	31.4041	30.6196	30.8749	31.2178	31.0802	30.9189	31.2749	0.310324	0.57954	0.134676	0.73614	DKC1	H/ACA ribonucleoprotein complex subunit 4
5	4	3	3	2	3	2	3	27.6261	28.3439	26.5959	28.1914	27.535	26.3187	27.9723	27.271	0.335438	0.55438	-0.415049	-0.785735	DKFZp566H1924;NPTN	Neuroplastin
22	26	20	22	21	26	20	24	33.2057	33.831	33.2306	33.3616	33.4733	33.4912	33.172	33.5656	0.0373359	0.938155	0.018261	0.107861	DKFZp686J1372
4	0	2	2	0	0	0	0	24.4663	23.8724	24.4035	24.4086	23.9768	23.9969	24.4063	24.3965	0.201679	0.702687	-0.0935597	-0.509608	DKFZp779K1237;PIK3CB	Phosphatidylinositol 4,5-bisphosphate 3-kinase catalytic subunit beta isoform
15	15	13	14	15	15	13	13	33.2089	32.7517	33.212	32.7842	32.8557	33.4817	33.0389	32.8134	0.107822	0.827107	0.0581856	0.291958	DLAT	Dihydrolipoyllysine-residue acetyltransferase component of pyruvate dehydrogenase complex, mitochondrial;Acetyltransferase component of pyruvate dehydrogenase complex
9	13	9	12	11	12	10	11	31.7859	31.8713	31.734	31.6485	32.0477	32.0698	31.8944	31.4038	0.234623	0.661546	0.0940132	0.580656	DLD	Dihydrolipoyl dehydrogenase, mitochondrial;Dihydrolipoyl dehydrogenase
14	16	12	8	8	6	7	9	29.0329	28.523	28.8134	29.0387	28.1796	28.1726	27.9493	27.7267	2.69721	0.0120667	-0.844939	-5.20345	DLG1	Disks large homolog 1
8	4	3	4	4	4	2	4	27.3734	27.4694	27.0857	27.2727	26.8412	26.986	26.7218	26.2659	1.83397	0.0430554	-0.596548	-3.39106	DLG3	Disks large homolog 3
3	2	2	2	3	1	1	0	24.939	24.6321	24.6033	24.9517	25.0151	24.7081	24.5724	25.2158	0.222102	0.678321	0.0963473	0.553926	DLGAP4	Disks large-associated protein 4
11	13	10	9	15	12	13	11	28.6195	28.3994	28.4385	28.698	29.0569	29.5106	29.1798	28.6189	1.50347	0.0722386	0.552727	2.79497	DLGAP5	Disks large-associated protein 5
15	15	12	12	14	14	14	12	31.2944	31.1816	31.1678	31.1305	31.717	31.6984	31.7144	31.442	2.98726	0.00709827	0.449375	5.9255	DLST	Dihydrolipoyllysine-residue succinyltransferase component of 2-oxoglutarate dehydrogenase complex, mitochondrial
13	8	8	9	8	9	6	8	29.8328	29.4048	30.275	30.2927	28.9934	29.2254	29.7876	29.8428	0.820793	0.229696	-0.489046	-1.64496	DMAP1	DNA methyltransferase 1-associated protein 1
6	2	5	3	10	9	8	7	26.678	26.1659	25.9948	25.6534	27.5657	27.2867	26.6382	27.4708	2.01722	0.0320181	1.11734	3.741	DMD	Dystrophin
9	9	8	9	10	9	5	9	27.9045	27.5642	27.7947	27.8236	28.2524	27.6395	28.0857	28.0889	0.810129	0.234306	0.244861	1.62712	DMXL1	DmX-like protein 1
6	4	3	2	5	4	3	3	26.5157	26.1289	26.629	26.7872	26.4202	26.5697	26.1178	26.3052	0.424341	0.468253	-0.161991	-0.955099	DMXL2	DmX-like protein 2
2	1	1	0	3	1	3	2	24.7221	24.1101	23.7135	24.3691	26.5763	23.7335	24.3184	25.1991	0.511462	0.397981	0.7281	1.11378	DNA2	DNA replication ATP-dependent helicase/nuclease DNA2;DNA replication nuclease DNA2;DNA replication ATP-dependent helicase DNA2
22	20	17	14	23	26	19	20	31.2214	31.0743	31.5121	31.458	31.7632	31.5543	31.7012	31.4677	1.32507	0.0965061	0.305162	2.48772	DNAAF5	Dynein assembly factor 5, axonemal
15	13	12	12	15	13	11	13	31.9661	31.6971	31.8088	32.0984	31.7937	31.8396	31.6518	31.6341	0.793509	0.241024	-0.162831	-1.59928	DNAJA1	DnaJ homolog subfamily A member 1
14	11	11	12	13	13	10	12	31.2104	31.2642	30.6315	30.9252	31.0599	30.89	30.8668	30.6117	0.380623	0.51196	-0.150722	-0.872916	DNAJA2	DnaJ homolog subfamily A member 2
12	11	8	9	9	8	6	7	30.5081	30.324	30.6819	30.2818	30.3368	29.6853	29.8039	29.8514	1.68011	0.0543933	-0.529628	-3.10854	DNAJA3	DnaJ homolog subfamily A member 3, mitochondrial
13	14	12	14	16	16	17	15	32.0372	32.0838	32.1334	31.985	33.224	33.1824	32.9417	32.9078	4.5911	0.00305085	1.00419	11.5257	DNAJB1	DnaJ homolog subfamily B member 1
9	8	8	6	5	7	8	8	31.846	31.6988	31.6156	31.51	31.4233	31.1171	30.9946	31.1697	2.28508	0.0203408	-0.491413	-4.28325	DNAJB11	DnaJ homolog subfamily B member 11
2	3	2	3	4	5	2	5	25.2114	26.621	26.4424	24.7899	27.0866	26.0274	24.0352	26.4186	0.0556499	0.90825	0.125802	0.157879	DNAJB4	DnaJ homolog subfamily B member 4
6	5	3	4	5	5	4	4	28.5523	27.8979	27.8488	28.0308	28.5993	28.175	27.8809	27.9613	0.117083	0.813432	0.0716672	0.314639	DNAJB6	DnaJ homolog subfamily B member 6
5	4	4	4	6	7	6	7	27.1021	28.0518	27.3382	27.508	27.6935	27.8789	28.1837	28.1779	1.06932	0.148123	0.483477	2.05838	DNAJC1	DnaJ homolog subfamily C member 1
6	9	6	5	10	14	9	9	28.552	28.2134	28.4933	28.5873	28.2237	28.4959	28.6712	28.5757	0.0849349	0.864266	0.0301061	0.234538	DNAJC10	DnaJ homolog subfamily C member 10
7	11	5	10	7	6	7	7	30.1655	30.0166	30.1924	30.2475	30.2042	30.1304	29.9677	30.2674	0.0568051	0.905956	-0.0130863	-0.160977	DNAJC11	DnaJ homolog subfamily C member 11
3	3	1	2	3	2	2	2	27.0528	25.8668	26.1508	25.9709	26.859	26.0823	25.9413	26.4656	0.0814277	0.8692	0.0767422	0.225555	DNAJC12	DnaJ homolog subfamily C member 12
24	19	14	15	15	12	11	15	30.1323	29.3499	29.8316	29.7101	29.3355	29.0287	29.156	29.0015	1.89012	0.0391233	-0.625566	-3.49664	DNAJC13	DnaJ homolog subfamily C member 13
3	2	1	0	4	2	2	2	26.1521	23.2992	24.1668	24.9773	26.1117	26.1451	24.5719	26.6109	0.799952	0.237992	1.21105	1.61008	DNAJC17	DnaJ homolog subfamily C member 17
4	5	3	4	2	4	3	3	27.8992	27.3458	27.1416	27.2084	26.2057	26.3144	26.5201	26.8882	2.15344	0.0256579	-0.916661	-4.01185	DNAJC19	Mitochondrial import inner membrane translocase subunit TIM14
11	12	9	8	13	19	13	14	29.7313	29.3645	29.2812	29.5329	30.0757	29.9429	29.7014	29.6768	1.43864	0.0805	0.371699	2.68236	DNAJC2	DnaJ homolog subfamily C member 2;DnaJ homolog subfamily C member 2, N-terminally processed
8	7	5	5	10	8	5	5	28.3339	27.6824	27.9492	27.7793	28.8656	28.587	28.6319	28.0154	1.36327	0.0922682	0.588799	2.55285	DNAJC21	DnaJ homolog subfamily C member 21
9	8	7	9	7	4	6	8	28.6684	28.3834	28.3178	28.5427	28.6226	28.3779	28.3245	28.149	0.379656	0.512744	-0.109565	-0.871074	DNAJC3	DnaJ homolog subfamily C member 3
3	2	2	2	1	2	1	2	27.3963	27.3382	27.782	27.4516	25.1099	26.4645	25.4645	26.6632	2.15272	0.025594	-1.56651	-4.01039	DNAJC5	DnaJ homolog subfamily C member 5
25	23	21	19	24	27	20	23	32.3199	32.0971	32.1034	32.4935	32.5629	32.6481	32.5328	32.5307	1.71794	0.0516436	0.315131	3.17713	DNAJC7	DnaJ homolog subfamily C member 7
7	11	7	11	8	6	8	9	30.128	30.1778	30.0364	29.8406	30.3935	30.0184	29.9728	29.2961	0.20765	0.696386	-0.125537	-0.52266	DNAJC8	DnaJ homolog subfamily C member 8
7	6	7	6	9	9	6	7	29.8267	29.8625	29.4843	29.1059	29.6641	29.7684	29.5988	28.8265	0.143803	0.777663	-0.105435	-0.378457	DNAJC9	DnaJ homolog subfamily C member 9
2	3	1	1	3	3	3	3	27.1958	27.2792	23.8582	24.9367	26.8854	26.5813	25.9147	26.1623	0.26724	0.625141	0.568475	0.648858	DNASE2	Deoxyribonuclease-2-alpha
27	21	22	20	10	8	6	8	31.2916	30.6043	30.7498	30.7531	24.2733	24.9684	24.1921	24.9762	6.4447	0	-6.2472	-23.8233	DNM1	Dynamin-1
26	21	23	23	28	30	24	27	32.1089	31.678	32.1306	32.0366	32.674	32.606	32.8195	32.6518	3.04457	0.00658967	0.699314	6.07643	DNM1L	Dynamin-1-like protein
24	23	23	24	25	26	25	21	31.2018	30.9719	30.9654	31.1464	31.6295	31.5452	31.4478	31.5317	3.23045	0.00501818	0.467197	6.58622	DNM2	Dynamin-2
9	9	8	7	8	10	8	7	23.8272	24.3566	24.312	24.469	26.5189	25.5806	25.7554	25.8248	3.27305	0.00478491	1.6787	6.70765	DNM3	Dynamin-3
7	4	2	1	6	6	5	2	24.5267	25.023	25.7314	23.6056	24.9284	25.886	25.6062	25.4637	0.75227	0.258253	0.749395	1.52995	DNMBP	Dynamin-binding protein
40	41	31	31	38	40	40	39	32.0823	32.1414	32.021	32.152	32.2511	32.1625	32.1068	32.3057	1.03289	0.157859	0.107382	1.99781	DNMT1	DNA (cytosine-5)-methyltransferase 1
6	8	8	5	6	8	7	6	27.5512	27.5502	27.4304	27.3467	27.6995	27.9091	27.7215	27.3385	0.751544	0.258326	0.197521	1.52873	DNPEP	Aspartyl aminopeptidase
4	4	3	4	4	2	4	3	28.3872	28.3843	28.3908	28.6066	28.1033	27.5911	27.4031	27.5675	2.52921	0.0148551	-0.775939	-4.81451	DNPH1	2-deoxynucleoside 5-phosphate N-hydrolase 1
2	2	2	3	4	3	2	3	26.615	25.1795	26.281	26.0999	25.9841	25.5148	26.4896	26.4473	0.0601659	0.900843	0.0650992	0.169955	DNTTIP1	Deoxynucleotidyltransferase terminal-interacting protein 1
12	20	14	11	16	16	14	16	30.0794	30.005	30.3181	30.2736	30.21	30.374	30.6448	30.818	1.15773	0.130027	0.342644	2.20579	DNTTIP2	Deoxynucleotidyltransferase terminal-interacting protein 2
12	7	8	5	7	6	3	2	27.5125	26.3078	27.373	26.8478	26.5879	26.2426	25.7924	26.2526	1.31956	0.0968407	-0.791388	-2.47836	DOCK1	Dedicator of cytokinesis protein 1
3	2	4	4	5	5	4	6	26.3462	26.2364	26.5575	26.3326	25.3759	26.6315	26.8554	26.7986	0.0462361	0.923319	0.0471563	0.132384	DOCK11	Dedicator of cytokinesis protein 11
5	3	3	2	3	2	1	0	26.4431	24.6848	26.4169	26.116	25.6541	25.4379	24.4374	25.7044	0.552618	0.37052	-0.606758	-1.18685	DOCK4	Dedicator of cytokinesis protein 4
4	3	2	3	8	5	8	4	25.4024	25.0762	24.7099	25.2586	26.1512	26.2903	26.1268	26.0977	3.297	0.00445977	1.0547	6.77666	DOCK6	Dedicator of cytokinesis protein 6
19	24	18	24	19	28	23	19	30.6332	30.746	30.484	30.4746	30.8351	30.9636	30.4486	30.2975	0.112759	0.820121	0.0517321	0.304088	DOCK7	Dedicator of cytokinesis protein 7
3	4	3	8	3	2	2	4	26.8788	25.6965	27.1637	27.5539	26.7464	26.0925	23.6246	26.5146	0.623317	0.325919	-1.07871	-1.31017	DOCK9	Dedicator of cytokinesis protein 9
9	5	4	8	8	7	4	6	29.2479	28.3025	29.0308	29.1616	28.8577	28.9833	29.7884	29.497	0.518889	0.392013	0.345903	1.12705	DOHH	Deoxyhypusine hydroxylase
1	1	2	2	2	5	4	3	25.0769	25.1868	24.9092	24.6949	27.0445	26.9909	26.9372	24.5362	1.19153	0.122563	1.41021	2.26236	DONSON	Protein downstream neighbor of Son
4	2	4	3	5	7	3	3	25.804	24.0987	25.7734	25.9955	26.2588	25.7475	25.9923	25.9352	0.584734	0.348436	0.565542	1.24318	DOPEY2	Protein dopey-2
2	4	3	1	1	2	1	2	27.5853	26.9218	25.4723	24.5388	25.3299	26.7121	23.5907	26.1821	0.290416	0.599062	-0.675851	-0.696177	DPCD	Protein DPCD
2	1	2	0	3	3	4	2	25.2333	25.3524	24.5736	24.7082	26.1706	26.9096	26.6756	24.4925	0.970537	0.177871	1.09521	1.89425	DPF1	Zinc finger protein neuro-d4
10	11	7	4	6	5	6	6	29.4792	29.2663	29.8287	29.8311	29.0756	29.5414	29.5069	29.7821	0.251931	0.64106	-0.124807	-0.617093	DPF2	Zinc finger protein ubi-d4
2	2	2	1	2	0	2	0	25.3058	24.7343	24.4294	24.3688	24.3958	23.9866	24.179	25.648	0.137819	0.784047	-0.157256	-0.364364	DPF3	Zinc finger protein DPF3
5	3	5	5	5	6	4	2	27.0673	26.7041	27.4192	27.5379	27.6785	27.6446	27.7187	27.3866	1.09344	0.142445	0.424942	2.09853	DPH1	Diphthamide biosynthesis protein 1
5	2	4	3	6	6	5	4	28.7998	27.5688	28.7093	28.3451	28.3943	28.8112	29.0019	28.9551	0.671106	0.29876	0.43487	1.39227	DPH2	Diphthamide biosynthesis protein 2
3	4	3	4	3	2	3	3	26.8459	26.9355	27.6199	27.5506	27.9535	27.4657	27.6127	27.9775	1.12919	0.136129	0.514369	2.15812	DPH5	Diphthine synthase
1	1	1	0	3	2	1	3	25.3269	24.6019	26.5474	25.1385	24.7692	24.6331	23.8559	25.1875	0.791845	0.241162	-0.792239	-1.59648	DPH6	Diphthine--ammonia ligase
5	7	4	4	6	5	5	5	29.0122	29.3674	29.4267	29.2915	28.2149	28.3103	28.7148	28.9966	1.89976	0.03852	-0.715289	-3.5149	DPM1	Dolichol-phosphate mannosyltransferase subunit 1
2	2	1	1	2	2	1	2	23.9477	26.4271	24.3651	23.8006	23.6383	23.264	25.6315	23.838	0.279209	0.612102	-0.542192	-0.673406	DPM3	Dolichol-phosphate mannosyltransferase subunit 3
17	17	12	12	12	14	13	12	30.9946	30.4713	30.5252	30.7466	30.4138	30.2897	30.0362	29.9509	1.72057	0.051379	-0.511829	-3.18192	DPP3	Dipeptidyl peptidase 3
2	2	2	1	3	0	1	1	25.6599	25.5101	24.9346	24.3813	25.272	24.5127	24.8633	24.5266	0.425473	0.467155	-0.327839	-0.957202	DPP8	Dipeptidyl peptidase 8
5	5	2	1	6	10	5	4	27.2712	27.6075	26.8427	23.0304	27.9426	27.7719	27.3388	27.5723	0.657979	0.306389	1.46845	1.36981	DPP9	Dipeptidyl peptidase 9
2	4	4	1	2	4	2	5	26.418	26.2709	26.6095	24.6837	24.6535	26.5779	27.3782	26.3638	0.128514	0.797309	0.247852	0.342224	DPY19L1	Probable C-mannosyltransferase DPY19L1
1	0	1	1	2	2	2	2	25.1236	24.5989	25.2002	23.5387	24.9312	25.6961	24.5856	25.1737	0.488892	0.414888	0.481335	1.07324	DPY19L3	Probable C-mannosyltransferase DPY19L3
4	4	3	2	3	4	4	2	30.6952	30.2848	30.5482	30.2716	30.1895	30.098	30.0534	31.1134	0.118287	0.811377	-0.0863953	-0.317566	DPY30	Protein dpy-30 homolog
2	3	3	1	0	1	1	0	25.5684	25.2575	25.8119	25.595	23.936	25.8996	25.1572	25.7639	0.34199	0.549095	-0.369025	-0.798533	DPYD	Dihydropyrimidine dehydrogenase [NADP(+)]
18	20	19	18	19	20	19	18	32.4829	32.0738	32.2374	32.5017	32.1962	32.0047	31.8458	31.7209	1.40716	0.0852977	-0.382063	-2.62808	DPYSL2	Dihydropyrimidinase-related protein 2
15	15	13	15	18	16	18	14	30.8593	30.2385	30.1248	30.4182	30.9514	30.4216	30.285	30.1776	0.0741301	0.879041	0.0486908	0.206697	DPYSL3	Dihydropyrimidinase-related protein 3
16	17	18	13	14	17	16	14	32.5502	32.3568	32.4289	32.7815	32.1952	32.1241	32.0901	32.3184	1.77529	0.0471148	-0.347385	-3.28218	DPYSL5	Dihydropyrimidinase-related protein 5
2	2	2	2	2	4	2	3	24.5056	29.6174	29.9232	29.8055	25.4399	30.0016	29.5975	29.3176	0.0254918	0.956659	0.126209	0.074555	DR1	Protein Dr1
5	4	1	2	4	3	3	3	28.4502	28.6215	25.0118	27.567	28.4441	28.4963	27.7985	28.5105	0.480405	0.421269	0.899734	1.0579	DRAP1	Dr1-associated corepressor
13	15	14	14	18	17	16	15	32.556	32.3193	32.6399	32.5995	33.0099	32.7734	32.7657	32.727	1.62413	0.0591587	0.290316	3.00802	DRG1	Developmentally-regulated GTP-binding protein 1
8	9	8	6	9	8	9	10	29.6566	29.6448	29.4749	29.4435	29.8108	30.0079	29.4994	29.0536	0.0625656	0.897478	0.0379734	0.176333	DRG2	Developmentally-regulated GTP-binding protein 2
5	4	3	4	1	6	2	6	23.9607	25.1774	24.1961	24.9647	23.9108	24.6214	24.8136	25.2974	0.0751651	0.877711	0.0860848	0.209386	DROSHA	Ribonuclease 3
3	3	2	2	4	5	4	3	27.8766	27.4672	27.8087	27.9029	28.2508	27.9594	28.5737	28.4689	1.75669	0.0490036	0.549349	3.24796	DSC2	Desmocollin-2
4	3	2	3	1	2	3	3	27.4475	26.4262	26.7385	26.4574	24.6122	26.8764	26.9381	26.1675	0.474547	0.425406	-0.61883	-1.04728	DSCC1	Sister chromatid cohesion protein DCC1
5	5	4	4	3	3	3	3	29.0747	28.8257	29.135	28.9988	28.4732	28.0824	28.3452	27.8542	2.75534	0.0100175	-0.819797	-5.34283	DSCR3	Down syndrome critical region protein 3
19	20	13	16	16	20	19	19	31.3304	31.0548	31.217	31.2605	31.6066	31.1428	31.4673	31.4092	0.843432	0.220596	0.190821	1.68279	DSG2	Desmoglein-2
8	6	3	3	2	3	2	3	26.6465	25.8923	25.8693	26.0705	25.3184	25.0918	25.6032	25.566	1.80706	0.0446559	-0.7248	-3.34094	DSN1	Kinetochore-associated protein DSN1 homolog
75	87	66	68	67	72	61	55	32.6935	32.5818	32.5043	32.6609	32.4809	32.2279	32.2999	32.3811	2.0523	0.0298933	-0.262668	-3.80981	DSP	Desmoplakin
55	53	47	42	55	48	49	48	30.2993	30.0784	30.3887	30.4164	30.6273	30.2847	30.2987	30.3215	0.332204	0.556693	0.0873437	0.779397	DST	Dystonin
7	7	6	5	9	6	6	7	31.7805	32.0331	31.2908	31.5222	30.4434	30.6425	30.4179	30.3346	3.34292	0.00430894	-1.19707	-6.91061	DSTN	Destrin
2	3	2	2	3	2	1	1	26.39	26.3771	26.3748	26.5562	26.2819	26.1916	24.7741	26.2588	0.721814	0.272685	-0.54794	-1.47851	DTD1	D-tyrosyl-tRNA(Tyr) deacylase 1;D-tyrosyl-tRNA(Tyr) deacylase
2	2	1	2	1	3	2	0	23.9832	24.4193	24.6455	25.3779	25.2482	23.5995	25.4067	25.0316	0.163579	0.751491	0.215022	0.424281	DTL	Denticleless protein homolog
5	4	3	4	6	6	5	5	26.3221	26.0226	26.464	26.7218	26.9813	26.9753	27.1504	27.2013	2.35285	0.0190564	0.694461	4.42695	DTNA	Dystrobrevin alpha
3	2	1	1	3	7	3	2	24.8404	24.0812	24.2203	24.9388	25.8774	26.0691	25.7258	25.7163	2.91341	0.00840945	1.32696	5.73519	DTNB	Dystrobrevin;Dystrobrevin beta
5	8	3	3	0	0	0	0	26.6885	26.2014	26.0278	26.1004	24.8118	24.4802	23.1941	25.3729	1.98997	0.0336928	-1.78977	-3.68794	DTX3L	E3 ubiquitin-protein ligase DTX3L
14	14	11	13	14	12	11	11	30.6525	30.6234	30.2956	30.4661	30.0558	30.0279	29.8916	29.7795	2.81022	0.00906047	-0.570693	-5.4768	DTYMK	Thymidylate kinase
4	3	5	3	4	4	3	5	27.1129	27.001	26.7488	26.8185	28.1386	27.3928	27.6046	27.0244	1.33658	0.0955043	0.619823	2.50732	DUS1L	tRNA-dihydrouridine(16/17) synthase [NAD(P)(+)]-like
7	8	7	6	5	7	7	4	27.9123	27.4745	28.1675	28.4236	27.375	27.7509	27.8879	27.925	0.498672	0.408259	-0.259768	-1.09085	DUS2	tRNA-dihydrouridine(20) synthase [NAD(P)+]-like
4	8	5	4	7	5	5	6	27.7902	26.925	27.2708	27.3908	27.6901	27.2425	27.6246	26.9295	0.0378608	0.937814	0.0275064	0.109319	DUS3L	tRNA-dihydrouridine(47) synthase [NAD(P)(+)]-like
4	3	2	2	6	6	5	2	27.9277	27.4585	27.9515	28.0166	27.6857	27.4296	28.3332	29.037	0.312709	0.576944	0.282806	0.740889	DUSP11	RNA/RNP complex-1-interacting phosphatase
5	4	5	5	6	5	6	5	27.2641	26.4305	27.4027	27.0958	27.5667	27.4105	27.6311	27.7089	1.25353	0.10848	0.531055	2.3666	DUSP12	Dual specificity protein phosphatase 12
4	3	4	4	3	4	4	3	28.7711	28.6615	29.0124	28.5815	28.5657	28.5915	28.6605	28.5422	0.863411	0.211799	-0.166658	-1.71611	DUSP3	Dual specificity protein phosphatase 3
11	12	9	11	11	11	11	9	32.4372	32.1317	32.2865	32.3695	32.0024	31.8879	31.7951	31.6779	2.55959	0.0139601	-0.465366	-4.88337	DUT	Deoxyuridine 5-triphosphate nucleotidohydrolase, mitochondrial
2	1	2	2	3	2	5	3	25.6164	25.8841	25.211	24.1763	24.1998	25.0111	25.8282	24.3571	0.295916	0.594281	-0.372926	-0.707278	DVL1;DVL1P1	Segment polarity protein dishevelled homolog DVL-1;Putative segment polarity protein dishevelled homolog DVL1P1
13	9	8	7	9	9	9	10	29.0651	28.7668	29.0771	29.2355	29.307	29.0786	29.1526	29.0683	0.464326	0.433726	0.115486	1.02868	DVL2	Segment polarity protein dishevelled homolog DVL-2
2	2	2	2	3	1	0	3	24.391	23.4858	24.9317	24.739	25.1259	24.4019	25.4371	26.1748	0.93899	0.187729	0.898056	1.84185	DXO	Decapping and exoribonuclease protein
138	150	118	123	151	144	145	132	34.68	34.4779	34.5013	34.5821	34.9969	34.8049	34.7095	34.6804	1.50678	0.0719915	0.23756	2.80075	DYNC1H1	Cytoplasmic dynein 1 heavy chain 1
6	10	5	6	9	11	9	6	27.7427	28.4517	27.7655	28.2581	27.7809	27.967	27.9877	28.2659	0.0970343	0.84409	-0.0541215	-0.265146	DYNC1I2	Cytoplasmic dynein 1 intermediate chain 2
21	19	13	16	16	17	17	17	30.363	30.3146	30.4397	30.5003	30.8588	30.3949	30.5613	30.4172	0.642264	0.314687	0.153649	1.34283	DYNC1LI1	Cytoplasmic dynein 1 light intermediate chain 1
6	9	4	3	7	6	5	5	29.1306	28.5392	28.6409	28.4488	28.7449	28.6668	28.5185	28.3205	0.298756	0.590727	-0.127222	-0.712991	DYNC1LI2	Cytoplasmic dynein 1 light intermediate chain 2
17	15	10	14	19	15	13	10	28.5789	27.6846	28.4618	28.2945	28.3082	27.7409	28.0361	27.7823	0.565337	0.360819	-0.288066	-1.20922	DYNC2H1	Cytoplasmic dynein 2 heavy chain 1
4	4	5	3	5	4	3	3	32.6335	31.4527	30.7607	30.5796	31.5009	31.6757	31.4387	30.8012	0.00162912	0.996535	-0.00246048	-0.00489139	DYNLL1	Dynein light chain 1, cytoplasmic
4	4	5	4	5	4	3	3	30.0738	30.4183	29.6868	29.4904	30.2877	29.7732	30.0307	29.9697	0.162696	0.752234	0.0979705	0.422259	DYNLL2	Dynein light chain 2, cytoplasmic
5	5	5	4	4	5	5	4	30.8449	30.4965	30.4639	30.9053	30.648	29.9801	30.0097	30.398	1.10522	0.140006	-0.418702	-2.11815	DYNLRB1	Dynein light chain roadblock-type 1
4	3	4	3	3	3	3	4	27.8706	28.3551	27.3901	27.264	28.5465	28.1588	28.0256	27.3812	0.388096	0.504925	0.308061	0.887104	DYNLT1	Dynein light chain Tctex-type 1
3	3	3	3	4	4	3	3	27.5041	27.1572	27.9465	27.9858	28.0865	28.1306	28.1038	28.2608	1.31818	0.0972019	0.49702	2.47602	DYRK1A	Dual specificity tyrosine-phosphorylation-regulated kinase 1A
4	2	2	3	0	2	2	4	26.347	26.2067	26.6084	26.105	24.4404	25.3294	25.5998	26.674	0.856453	0.214371	-0.805887	-1.70451	E2F3	Transcription factor E2F3
3	3	2	2	1	3	3	2	26.3039	25.7186	25.9461	25.4492	25.7437	24.9014	24.1617	26.2577	0.551673	0.371049	-0.588341	-1.18518	E2F4	Transcription factor E2F4
2	4	2	3	1	2	1	1	24.8372	26.1168	26.2716	26.2937	24.9854	25.6545	24.7852	24.3102	1.1033	0.140542	-0.946024	-2.11495	E2F6	Transcription factor E2F6
4	1	1	2	2	2	3	1	25.1731	23.8282	23.9697	24.0482	25.3262	25.8158	24.034	24.4779	0.615434	0.330736	0.658662	1.29654	EAF1	ELL-associated factor 1
3	2	1	2	1	2	3	1	25.798	25.5843	24.5186	26.4124	24.2792	25.0065	23.8986	23.2096	1.45998	0.0773988	-1.47986	-2.71929	EAPP	E2F-associated phosphoprotein
3	4	3	2	3	4	1	1	26.7633	26.1336	25.7381	26.3407	26.7052	25.9733	23.4747	25.2945	0.570389	0.357359	-0.881999	-1.21809	EARS2	Probable glutamate--tRNA ligase, mitochondrial
10	14	11	9	11	10	11	11	32.0817	31.8616	32.0108	32.2956	32.7382	32.5883	32.5842	32.7998	2.95516	0.00782123	0.615184	5.84223	EBNA1BP2	Probable rRNA-processing protein EBP2
2	2	1	2	2	1	2	1	25.164	26.4725	26.4486	26.5137	25.7547	25.5566	24.9423	25.3131	1.05538	0.151971	-0.75801	-2.0352	EBP	3-beta-hydroxysteroid-Delta(8),Delta(7)-isomerase
9	11	7	8	7	12	12	10	28.1002	27.5021	27.3678	27.8517	28.5718	28.4179	28.1594	27.8657	1.28026	0.103006	0.548251	2.41175	ECD	Protein SGT1
4	6	5	3	4	6	4	3	27.6488	25.8304	26.6675	27.2189	27.2781	26.9609	26.297	26.7235	0.0203401	0.964698	-0.0265222	-0.0598157	ECE1	Endothelin-converting enzyme 1
3	2	1	2	1	2	1	1	25.6748	24.2491	25.8015	25.3063	24.1501	25.2497	25.0572	24.476	0.564115	0.361811	-0.524663	-1.20708	ECE2	Endothelin-converting enzyme 2;Methyltransferase-like region;Endothelin-converting enzyme 2 region
6	8	5	5	10	13	10	11	27.2558	28.9983	29.0548	28.519	30.598	30.4473	30.8824	30.6803	2.66672	0.01233	2.195	5.13135	ECH1	Delta(3,5)-Delta(2,4)-dienoyl-CoA isomerase, mitochondrial
5	4	6	3	9	9	8	9	29.1946	28.547	29.3076	28.2659	29.4348	30.0652	30.1416	28.7139	0.928959	0.189538	0.760089	1.82518	ECHDC1	Ethylmalonyl-CoA decarboxylase
11	12	12	11	10	12	12	11	33.079	32.9652	32.8643	32.8593	32.9084	33.2311	32.9082	33.0111	0.337691	0.553126	0.0727177	0.790142	ECHS1	Enoyl-CoA hydratase, mitochondrial
5	5	6	4	8	7	4	6	32.2129	31.8286	32.2018	32.014	31.9889	31.3691	31.3886	31.9327	1.07095	0.147685	-0.394463	-2.0611	ECI1;DCI	Enoyl-CoA delta isomerase 1, mitochondrial
11	11	8	11	12	13	14	13	31.1442	30.724	30.9091	30.8622	31.6129	31.4624	31.4738	31.6842	3.12965	0.00636842	0.648448	6.30583	ECI2	Enoyl-CoA delta isomerase 2, mitochondrial
35	39	35	38	43	40	37	34	32.3398	31.9233	32.1646	32.2016	32.7268	32.3071	32.4875	32.3013	1.18567	0.123766	0.298348	2.25254	ECM29;KIAA0368	Proteasome-associated protein ECM29 homolog
8	8	5	7	7	8	6	8	29.1082	28.8478	29.525	29.3492	28.5438	29.3594	29.5075	29.3975	0.00696855	0.98828	-0.0055337	-0.0207965	ECSIT	Evolutionarily conserved signaling intermediate in Toll pathway, mitochondrial
9	9	7	6	2	3	5	4	27.1695	26.6017	27.0683	27.3146	26.0851	27.0969	26.9932	27.1453	0.296679	0.593486	-0.208392	-0.708813	ECT2	Protein ECT2
3	3	1	2	0	0	1	1	25.5932	24.5198	25.4815	24.9016	24.7763	24.7199	24.8167	25.2012	0.39142	0.501839	-0.245492	-0.893396	EDARADD	Ectodysplasin-A receptor-associated adapter protein
11	14	9	6	10	12	9	9	30.136	30.2044	30.0735	30.2745	29.7786	29.8473	29.9034	29.933	2.84562	0.00866667	-0.306549	-5.56448	EDC3	Enhancer of mRNA-decapping protein 3
36	36	33	29	31	33	28	30	32.358	31.9381	32.0079	32.3158	32.2283	31.9409	31.9466	31.7209	0.626813	0.323911	-0.195753	-1.31621	EDC4	Enhancer of mRNA-decapping protein 4
7	4	4	6	6	7	7	3	28.529	29.426	27.7848	28.0371	28.9547	28.7623	27.1591	28.6977	0.0317307	0.947431	-0.0507703	-0.0921973	EDF1	Endothelial differentiation-related factor 1
2	3	1	1	2	1	3	3	25.2532	25.3865	25.3324	23.5344	24.6098	24.35	24.3786	23.7998	0.57918	0.351649	-0.592077	-1.23348	EDIL3	EGF-like repeat and discoidin I-like domain-containing protein 3
7	1	1	2	8	7	6	6	26.7839	24.6499	25.6596	26.6687	27.8708	27.1559	27.3557	27.2238	1.49823	0.072942	1.46102	2.78583	EDRF1	Erythroid differentiation-related factor 1
28	38	27	28	28	39	34	40	30.9118	30.7409	30.827	30.8106	31.5957	31.4482	31.2194	31.4707	3.41051	0.00408889	0.610959	7.11166	EEA1	Early endosome antigen 1
9	8	7	6	10	10	4	8	28.157	27.7749	27.4676	28.2279	28.3016	28.1766	27.9709	27.7737	0.293922	0.596057	0.148876	0.703259	EED	Polycomb protein EED
26	25	24	25	26	27	25	23	36.4951	36.4225	36.5815	36.6505	36.955	36.9223	36.7364	36.8157	2.40118	0.01755	0.319983	4.53116	EEF1A1;EEF1A1P5	Elongation factor 1-alpha 1;Putative elongation factor 1-alpha-like 3;Elongation factor 1-alpha
21	22	22	23	14	18	15	14	33.3343	32.8241	33.0421	33.1768	24.313	28.7421	26.4837	25.8704	3.46964	0.00438095	-6.74203	-7.29143	EEF1A2	Elongation factor 1-alpha 2
12	12	9	9	12	13	11	10	33.724	32.9317	33.3425	32.7263	32.7572	33.6728	33.7247	33.6952	0.379207	0.513129	0.281345	0.870219	EEF1B2	Elongation factor 1-beta
17	17	17	18	18	18	18	16	24.5563	24.0143	23.8131	24.2891	24.2989	24.8595	28.8371	26.3502	0.954836	0.182469	1.91822	1.86817	EEF1D	Elongation factor 1-delta
6	6	7	7	6	6	7	7	32.0721	32.1384	31.6838	31.8275	32.1208	31.3535	31.6247	32.0642	0.272719	0.6189	-0.139675	-0.660125	EEF1E1;EEF1E1-BLOC1S5	Eukaryotic translation elongation factor 1 epsilon-1
17	16	16	18	17	23	16	16	33.6858	33.5725	33.249	33.5497	34.0565	33.6336	33.5569	33.7606	0.8231	0.228807	0.237659	1.64882	EEF1G	Elongation factor 1-gamma
55	55	49	53	50	57	54	52	36.0164	35.8961	35.6802	35.8097	36.8835	36.6597	36.4095	36.4071	2.81732	0.00901171	0.739378	5.4943	EEF2	Elongation factor 2
2	4	3	3	2	0	1	1	24.0416	25.5934	27.1513	26.6281	26.1348	24.6806	24.9737	23.4788	0.550722	0.371836	-1.03659	-1.1835	EEF2K	Eukaryotic elongation factor 2 kinase
6	6	3	3	8	7	5	5	27.1173	27.5132	26.7723	26.3695	26.93	27.0167	26.994	26.8096	0.00747992	0.987588	-0.00553799	-0.0223097	EEFSEC	Selenocysteine-specific elongation factor
5	4	4	3	1	1	3	3	25.7836	24.7688	25.7722	25.351	25.5992	24.4913	24.764	25.1122	0.596669	0.341083	-0.427217	-1.26398	EFHD1	EF-hand domain-containing protein D1
7	6	4	2	3	3	2	3	25.9944	26.6126	25.9884	26.0759	25.6687	25.483	24.6481	24.6056	1.83364	0.0429719	-1.06649	-3.39044	EFHD2	EF-hand domain-containing protein D2
3	6	4	4	3	4	6	3	27.0023	27.0468	27.0209	27.5924	28.01	27.794	27.6298	27.1505	1.0787	0.14549	0.480481	2.07398	EFNB1	Ephrin-B1
4	4	4	3	4	3	2	2	27.7028	27.3122	27.3684	28.1063	26.2791	26.3658	24.1049	24.1987	1.97102	0.0347786	-2.38529	-3.65127	EFNB2	Ephrin-B2
4	2	1	2	1	4	1	2	23.8518	25.37	24.5492	24.5904	25.009	25.7221	23.7451	24.8068	0.174448	0.737583	0.230417	0.449	EFR3A	Protein EFR3 homolog A
18	14	15	14	10	12	8	7	29.4372	29.1475	29.4806	29.3504	28.502	29.1462	28.8777	28.4302	1.81683	0.0441611	-0.614934	-3.3591	EFTUD1	Elongation factor Tu GTP-binding domain-containing protein 1
46	44	38	39	49	48	45	43	34.1468	33.6293	34.0229	33.9841	34.3846	34.3453	34.3389	34.3845	2.01515	0.0320452	0.417544	3.73695	EFTUD2	116 kDa U5 small nuclear ribonucleoprotein component
3	5	3	3	0	1	0	2	27.3493	26.8214	26.8998	26.7808	24.1752	24.773	24.5616	27.5101	1.1598	0.129328	-1.70784	-2.20925	EGFR	Receptor protein-tyrosine kinase;Epidermal growth factor receptor
4	5	1	2	3	2	4	2	26.6108	26.7565	24.8993	24.511	26.2884	23.979	25.9437	26.644	0.00783279	0.987284	0.0193729	0.023353	EGLN1	Egl nine homolog 1
7	6	6	6	3	5	5	4	27.5683	27.2693	27.7813	27.3076	28.117	26.622	27.2311	27.0913	0.266039	0.626454	-0.216268	-0.646381	EHBP1	EH domain-binding protein 1
21	23	19	20	17	17	17	16	30.9045	30.4961	30.8695	30.9852	30.1599	30.3452	30.3004	30.2875	2.46574	0.0165223	-0.540571	-4.6727	EHD1	EH domain-containing protein 1
10	10	9	9	11	12	10	10	27.3383	25.2604	26.7146	26.714	26.4438	27.8826	27.1994	26.6188	0.430463	0.462362	0.529294	0.966458	EHD3	EH domain-containing protein 3
13	12	9	12	11	13	9	13	29.4953	29.3978	29.8122	29.6816	29.4775	29.2814	29.7448	29.4294	0.366729	0.523782	-0.113436	-0.846368	EHD4	EH domain-containing protein 4
14	14	11	9	13	14	9	11	28.393	28.743	28.2649	28.3408	28.2773	28.2878	28.3209	28.2837	0.64368	0.314167	-0.142981	-1.34526	EHMT1	Histone-lysine N-methyltransferase EHMT1
10	13	4	6	10	13	8	10	29.8353	29.0231	29.2647	28.7585	29.4017	29.2621	29.2748	29.3811	0.184411	0.724548	0.109523	0.471387	EHMT2	Histone-lysine N-methyltransferase EHMT2
4	3	2	1	3	3	1	1	27.2383	27.1766	26.6453	24.3622	26.9542	26.8794	24.869	25.7339	0.108222	0.826633	-0.246501	-0.292944	EI24	Etoposide-induced protein 2.4 homolog
5	7	5	5	6	6	6	5	32.0717	31.8211	32.3814	32.3371	32.3346	32.374	32.4724	32.3487	0.864187	0.211832	0.229584	1.7174	EIF1	Eukaryotic translation initiation factor 1
5	4	3	1	2	3	3	3	27.5961	26.8646	27.5257	24.1932	27.7821	27.354	27.6117	27.2196	0.541778	0.377418	0.946936	1.1677	EIF1AD	Probable RNA-binding protein EIF1AD
3	2	2	3	4	2	3	2	28.772	30.7965	28.3775	28.3676	29.036	28.7176	28.1385	28.4791	0.340351	0.550769	-0.4856	-0.795337	EIF1AX;EIF1AY	Eukaryotic translation initiation factor 1A, X-chromosomal;Eukaryotic translation initiation factor 1A, Y-chromosomal
5	6	4	5	5	5	5	5	29.4651	27.7312	24.6128	23.5361	24.5665	23.9246	29.6551	30.769	0.15417	0.762671	0.89254	0.402619	EIF1B	Eukaryotic translation initiation factor 1b
21	18	18	15	15	15	12	12	31.2618	31.2755	30.9111	31.1862	30.4276	30.3548	30.1092	30.041	3.48254	0.00446602	-0.925485	-7.33114	EIF2A	Eukaryotic translation initiation factor 2A;Eukaryotic translation initiation factor 2A, N-terminally processed
15	14	12	12	13	18	15	16	30.8156	30.7425	30.7684	30.357	30.9553	30.4391	30.3131	30.2823	0.405017	0.487884	-0.173433	-0.919012	EIF2AK2	Interferon-induced, double-stranded RNA-activated protein kinase
2	2	3	1	0	3	1	2	24.2427	24.9266	25.4538	25.329	24.8817	23.9788	24.483	24.6788	0.700673	0.282668	-0.482444	-1.44265	EIF2AK3	Eukaryotic translation initiation factor 2-alpha kinase 3
3	1	3	0	8	7	3	3	26.2288	24.4169	25.4424	25.7443	26.6699	25.8861	26.0885	25.3171	0.516661	0.393361	0.532318	1.12307	EIF2AK4	Eukaryotic translation initiation factor 2-alpha kinase 4
5	7	7	4	8	9	6	9	29.2185	29.033	28.8706	28.6144	29.2959	29.4414	28.8333	28.9253	0.437411	0.457111	0.189892	0.979306	EIF2B1	Translation initiation factor eIF-2B subunit alpha
7	10	7	7	6	11	10	5	30.8413	31.0521	30.5914	30.9751	31.0081	31.0377	30.8379	30.5398	0.0203093	0.96463	-0.00910664	-0.059727	EIF2B2	Translation initiation factor eIF-2B subunit beta
12	13	13	13	13	15	15	11	30.9562	30.6055	30.8912	31.2199	31.0897	30.9184	31.2586	30.741	0.196291	0.709785	0.0837331	0.497757	EIF2B3	Translation initiation factor eIF-2B subunit gamma
9	12	9	9	8	12	13	10	29.5556	29.1944	29.6625	29.3227	29.2641	29.0507	29.2971	29.3091	0.828628	0.226704	-0.20355	-1.65806	EIF2B4	Translation initiation factor eIF-2B subunit delta
8	8	8	10	10	7	8	8	30.1762	29.6214	29.8375	29.839	29.6276	29.5826	29.7187	29.2417	1.09655	0.141803	-0.325857	-2.10371	EIF2B5	Translation initiation factor eIF-2B subunit epsilon
11	13	11	10	11	11	10	12	30.1979	28.923	29.7455	29.7793	30.0299	29.4468	29.7124	29.6274	0.0510879	0.916109	0.0426984	0.145579	EIF2D	Eukaryotic translation initiation factor 2D
18	19	20	14	17	20	18	16	31.3235	31.1743	31.1168	31.2833	31.5413	31.2696	31.2215	30.9418	0.0507985	0.915897	0.0190744	0.144796	EIF2S1	Eukaryotic translation initiation factor 2 subunit 1
17	20	11	17	16	21	15	17	31.26	31.3356	31.3523	31.1486	31.2339	31.263	30.8682	31.0999	0.769548	0.249812	-0.157862	-1.55904	EIF2S2	Eukaryotic translation initiation factor 2 subunit 2
19	15	16	17	14	16	18	16	32.2565	32.2742	32.2271	32.321	32.4837	32.2736	32.1319	32.1068	0.084492	0.865089	-0.0206861	-0.233407	EIF2S3;EIF2S3L	Eukaryotic translation initiation factor 2 subunit 3;Putative eukaryotic translation initiation factor 2 subunit 3-like protein
75	70	49	63	73	76	53	58	33.9368	33.9311	33.7823	33.9398	34.0822	34.0377	33.7263	33.933	0.214002	0.688127	0.0472593	0.536457	EIF3A	Eukaryotic translation initiation factor 3 subunit A
30	29	25	24	27	29	27	28	33.1799	32.8012	32.9968	33.0262	33.422	33.1172	32.9057	32.8298	0.170655	0.742082	0.0676851	0.44041	EIF3B	Eukaryotic translation initiation factor 3 subunit B
25	25	23	22	21	26	24	23	32.8782	33.0034	32.5733	32.6571	33.146	32.9611	32.5706	32.5493	0.0571239	0.905223	0.0287352	0.161832	EIF3C;EIF3CL	Eukaryotic translation initiation factor 3 subunit C;Eukaryotic translation initiation factor 3 subunit C-like protein
23	24	17	19	23	22	20	19	32.6444	32.0898	32.0705	32.3501	32.6656	32.5257	32.2452	31.8121	0.034958	0.942399	0.0234256	0.101237	EIF3D	Eukaryotic translation initiation factor 3 subunit D
19	16	18	15	18	20	15	16	31.0353	31.0593	30.7786	30.5576	31.6284	31.25	30.7857	30.9647	0.657519	0.306648	0.299462	1.36902	EIF3E	Eukaryotic translation initiation factor 3 subunit E
11	12	12	11	11	13	11	9	32.8381	32.4879	32.5176	32.6394	32.8236	32.313	32.2601	32.1157	0.674524	0.297328	-0.242622	-1.39811	EIF3F	Eukaryotic translation initiation factor 3 subunit F
10	11	8	10	11	12	10	9	32.9227	33.0077	33.0165	32.7833	32.6181	32.6855	33.0303	33.0315	0.313663	0.575749	-0.0912352	-0.742786	EIF3G	Eukaryotic translation initiation factor 3 subunit G
11	8	10	5	13	8	10	11	30.3052	29.8893	30.0218	29.9821	30.6798	30.4144	30.251	30.1659	1.19865	0.121793	0.328176	2.2743	EIF3H	Eukaryotic translation initiation factor 3 subunit H
17	15	14	14	16	15	15	14	32.4955	32.367	32.1828	32.3339	32.8233	32.5026	32.1205	32.0964	0.0799274	0.871518	0.0409145	0.221697	EIF3I	Eukaryotic translation initiation factor 3 subunit I
9	13	8	8	9	13	10	11	30.8145	31.0992	30.2104	30.7519	30.9548	31.2829	30.8865	31.0041	0.750692	0.258963	0.313104	1.52729	EIF3J	Eukaryotic translation initiation factor 3 subunit J
8	6	6	8	7	7	6	6	31.0618	30.4422	30.737	30.4383	31.8392	31.28	31.2761	31.8999	2.14377	0.025864	0.903984	3.99229	EIF3K	Eukaryotic translation initiation factor 3 subunit K
20	19	14	20	18	21	20	19	32.4165	32.3215	32.5145	32.233	32.7057	32.3089	32.2985	32.1769	0.00296987	0.994856	0.00115776	0.00890327	EIF3L	Eukaryotic translation initiation factor 3 subunit L
17	18	18	17	16	14	15	13	33.1178	32.3519	32.7197	32.9181	32.7523	32.3489	32.2143	32.1747	0.989432	0.172208	-0.404295	-1.92563	EIF3M	Eukaryotic translation initiation factor 3 subunit M
28	29	25	24	29	28	27	28	35.6955	35.4982	35.094	35.5076	35.9133	35.8467	35.4058	35.3331	0.395117	0.498976	0.175933	0.90038	EIF4A1	Eukaryotic initiation factor 4A-I
20	22	19	17	20	20	18	16	30.2996	30.293	30.4001	30.3247	28.9526	28.883	29.0166	28.9673	7.59921	0	-1.37448	-37.2047	EIF4A2	Eukaryotic initiation factor 4A-II;Eukaryotic initiation factor 4A-II, N-terminally processed
22	22	21	20	21	23	21	22	32.9964	33.3323	32.2771	32.841	33.5689	33.2738	32.9756	33.2167	0.78045	0.245137	0.397012	1.57736	EIF4A3	Eukaryotic initiation factor 4A-III;Eukaryotic initiation factor 4A-III, N-terminally processed
15	14	9	11	11	18	11	11	31.1855	32.2489	30.9083	31.1046	30.7784	31.2464	30.9883	31.2365	0.411607	0.480714	-0.299407	-0.93136	EIF4B	Eukaryotic translation initiation factor 4B
6	8	6	5	6	6	4	6	29.3858	29.922	28.9395	29.0709	28.765	28.8832	28.4572	28.5739	1.48738	0.0740729	-0.659688	-2.76691	EIF4E	Eukaryotic translation initiation factor 4E
4	3	2	3	4	5	2	2	27.7238	27.3893	26.9703	26.919	28.3058	27.4861	27.0325	26.9454	0.209361	0.694188	0.191858	0.526385	EIF4E2	Eukaryotic translation initiation factor 4E type 2
4	3	4	3	2	3	3	3	29.1276	28.0583	28.631	28.6428	27.6267	28.1649	28.2823	28.01	1.1988	0.121856	-0.593957	-2.27455	EIF4EBP1	Eukaryotic translation initiation factor 4E-binding protein 1
4	4	4	3	3	2	3	3	28.7213	28.006	28.0332	28.7107	27.4039	26.8689	27.3725	26.7456	2.53439	0.0148227	-1.27005	-4.82621	EIF4EBP2	Eukaryotic translation initiation factor 4E-binding protein 2
10	11	8	7	8	8	7	5	28.7377	28.0784	28.2188	28.5697	28.7015	28.4468	28.4306	27.9953	0.0121609	0.977931	-0.00763083	-0.0360828	EIF4ENIF1	Eukaryotic translation initiation factor 4E transporter
48	52	44	48	48	53	41	45	27.388	27.5898	27.7582	27.3736	26.9138	26.286	27.2425	27.0564	1.55152	0.0673537	-0.652716	-2.87925	EIF4G1	Eukaryotic translation initiation factor 4 gamma 1
32	30	24	28	27	26	21	24	31.788	31.5813	31.6966	31.8919	31.5746	31.322	31.4904	31.2416	1.78211	0.0468889	-0.332339	-3.29476	EIF4G2	Eukaryotic translation initiation factor 4 gamma 2
32	35	32	28	22	28	26	24	30.883	30.7564	30.6793	30.8777	30.719	30.439	30.4715	30.0955	1.4355	0.0809553	-0.367864	-2.67694	EIF4G3	Eukaryotic translation initiation factor 4 gamma 3
14	12	12	13	12	13	10	10	31.4718	31.7825	31.2675	31.3282	31.1451	31.0235	31.1335	31.078	1.6788	0.0548809	-0.367458	-3.10618	EIF4H	Eukaryotic translation initiation factor 4H
13	11	11	11	13	13	9	10	31.4423	31.1584	31.0326	31.2525	31.5458	31.5907	31.5836	31.1571	0.931033	0.189101	0.247866	1.82863	EIF5	Eukaryotic translation initiation factor 5
11	11	10	11	12	12	12	11	34.8464	34.8033	34.8587	34.6485	35.0184	35.2178	35.051	34.9168	1.79125	0.0458189	0.261778	3.31166	EIF5A;EIF5AL1	Eukaryotic translation initiation factor 5A-1;Eukaryotic translation initiation factor 5A;Eukaryotic translation initiation factor 5A-1-like
5	6	6	6	5	5	5	5	25.9248	24.7578	22.8452	26.4242	24.5131	24.8629	23.684	25.1148	0.206535	0.697214	-0.444311	-0.520229	EIF5A2	Eukaryotic translation initiation factor 5A-2;Eukaryotic translation initiation factor 5A
24	34	22	23	29	23	18	23	32.4226	32.4257	32.4548	32.45	32.8697	32.5996	32.9793	32.5507	1.61546	0.0599024	0.311539	2.99255	EIF5B	Eukaryotic translation initiation factor 5B
8	8	9	6	9	8	5	7	31.8905	31.5302	31.8046	31.5131	31.6764	31.9553	31.8603	31.3955	0.086535	0.861794	0.0372391	0.23862	EIF6	Eukaryotic translation initiation factor 6
28	24	20	23	28	32	26	21	32.6179	32.1366	32.1349	32.4197	33.1199	32.9794	32.9679	32.7192	2.29024	0.0200895	0.619325	4.2941	ELAC2	Zinc phosphodiesterase ELAC protein 2
13	14	13	11	11	13	12	9	32.7881	32.9275	32.8462	32.6983	32.4594	32.2856	32.364	32.8752	1.2021	0.121246	-0.318973	-2.2801	ELAVL1	ELAV-like protein 1
11	7	7	7	3	5	5	3	28.9206	28.4686	29.0333	29.1762	28.2995	28.2407	28.1945	28.5092	1.89435	0.0387103	-0.5887	-3.50464	ELAVL2;ELAVL4	ELAV-like protein;ELAV-like protein 2;ELAV-like protein 4
3	5	3	4	1	1	0	2	26.1218	26.0009	26.2165	26.4087	24.9098	25.9898	24.8496	24.28	1.73762	0.0500883	-1.17964	-3.21303	ELF1	ETS-related transcription factor Elf-1
5	3	2	2	1	3	3	5	26.8401	26.3344	27.3421	27.4651	24.1644	27.133	26.9608	27.0498	0.380108	0.512379	-0.668449	-0.871934	ELF2	ETS-related transcription factor Elf-2
4	3	2	4	3	5	2	3	26.388	26.4067	25.1014	26.3209	25.6657	26.2577	26.7747	26.7165	0.30839	0.581906	0.299403	0.732283	ELL	RNA polymerase II elongation factor ELL
5	2	5	5	4	2	2	2	26.8956	26.1905	27.3285	24.9292	26.0862	24.6549	25.9937	25.4813	0.596966	0.340981	-0.781937	-1.26449	ELMO1	Engulfment and cell motility protein 1
11	9	9	7	5	5	4	5	29.9933	28.9369	29.674	29.2466	29.1198	28.6554	28.9093	28.8267	1.22736	0.114173	-0.584888	-2.32253	ELMO2	Engulfment and cell motility protein 2
4	4	2	2	5	4	4	3	27.5524	27.025	27.8287	27.7363	26.9686	27.1989	27.7002	27.576	0.296654	0.593451	-0.174668	-0.708763	ELMSAN1	ELM2 and SANT domain-containing protein 1
7	5	3	7	8	6	5	2	27.1421	26.914	27.1047	26.8734	26.8046	26.7024	27.1252	27.4835	0.0374301	0.938179	0.0203981	0.108123	ELP2	Elongator complex protein 2
12	10	8	13	12	11	10	11	28.7614	28.4417	28.92	28.7441	28.852	28.8825	28.9525	28.5826	0.333628	0.555565	0.10061	0.782189	ELP3	Elongator complex protein 3
4	7	2	3	3	1	2	1	28.6816	27.433	28.9257	28.0524	26.4391	24.8952	28.4733	28.9946	0.486585	0.416422	-1.07265	-1.06907	ELP4	Elongator complex protein 4
2	2	1	1	2	2	2	1	27.8222	27.0764	24.4918	25.2165	26.6406	26.5545	27.0375	25.515	0.126752	0.799459	0.285161	0.338001	ELP5	Elongator complex protein 5
2	3	1	4	3	2	0	0	26.0783	25.8232	25.9614	26.1047	25.9614	25.7812	24.4005	25.5264	0.801282	0.237526	-0.574537	-1.6123	ELP6	Elongator complex protein 6
17	18	15	16	18	18	17	16	30.6468	30.7149	30.7466	30.7549	30.9334	30.8527	30.8012	30.6203	0.569397	0.357966	0.0860858	1.21635	EMC1	ER membrane protein complex subunit 1
5	10	7	8	2	6	6	6	27.9925	28.7514	28.5703	28.3557	28.1918	28.0721	28.076	28.3129	0.717576	0.27527	-0.254277	-1.47133	EMC2	ER membrane protein complex subunit 2
7	7	6	6	7	7	6	6	29.704	29.5504	29.5812	29.5218	29.9143	29.9258	29.6943	30.0734	1.92314	0.0374603	0.312601	3.55938	EMC3	ER membrane protein complex subunit 3
3	2	2	1	2	2	2	3	26.1136	24.9442	24.8023	24.4579	26.12	23.8611	25.9357	26.6199	0.334983	0.554784	0.55466	0.784845	EMC4	ER membrane protein complex subunit 4
5	2	1	3	3	3	4	3	28.593	24.5392	25.0635	28.3054	29.0627	29.6374	29.3883	27.4568	0.995353	0.169839	2.26102	1.93546	EMC7	ER membrane protein complex subunit 7
5	3	1	3	2	2	2	2	26.6433	24.8784	23.7739	27.4213	26.4937	25.824	25.8607	24.9449	0.0397256	0.934625	0.101604	0.114487	EMC8	ER membrane protein complex subunit 8
14	12	12	12	11	10	11	13	30.1229	30.2604	29.9181	29.7875	29.7572	30.1757	29.5127	30.0793	0.323832	0.564964	-0.141009	-0.762924	EMD	Emerin
9	9	7	8	8	9	8	9	30.8493	30.4965	30.6209	30.476	31.1721	30.89	30.8092	31.1513	1.70105	0.0530145	0.395	3.14643	EMG1	Ribosomal RNA small subunit methyltransferase NEP1
6	5	2	3	4	4	4	3	25.7743	25.7291	25.6608	26.0157	25.8054	26.0447	25.7543	25.6952	0.101035	0.837624	0.0299277	0.27514	EML1	Echinoderm microtubule-associated protein-like 1
5	3	3	5	7	7	5	4	27.2113	26.8631	27.2372	27.0845	28.0381	27.3414	27.2588	27.2858	0.951321	0.183893	0.381982	1.86234	EML2	Echinoderm microtubule-associated protein-like 2
3	2	1	2	1	1	1	0	25.3373	25.7653	24.8575	25.0479	24.792	24.425	23.7214	25.6517	0.646685	0.312395	-0.604488	-1.35043	EML3	Echinoderm microtubule-associated protein-like 3
20	19	15	16	20	18	19	16	29.8883	29.7614	29.7465	29.9932	30.2992	30.0397	29.9304	29.9171	0.962773	0.179949	0.199256	1.88136	EML4	Echinoderm microtubule-associated protein-like 4
20	20	15	14	10	9	11	12	29.8937	29.8909	29.826	29.651	29.1409	28.9162	29.0695	28.6682	3.4648	0.00433962	-0.86666	-7.27659	ENAH	Protein enabled homolog
4	3	2	1	1	1	1	2	24.4087	26.165	25.0182	23.6658	24.9631	24.2176	24.7997	24.222	0.183227	0.725824	-0.263793	-0.468738	ENGASE	Cytosolic endo-beta-N-acetylglucosaminidase
25	22	20	21	26	25	21	23	37.0353	36.9592	37.0122	37.0822	37.2144	37.2843	37.1533	37.3876	2.25198	0.0214714	0.237674	4.21408	ENO1	Alpha-enolase
11	10	11	13	7	7	6	10	31.3775	30.8681	31.5534	30.9316	29.5615	29.3543	29.2311	29.3795	4.2247	0.00243299	-1.80101	-9.94973	ENO2	Gamma-enolase;Enolase
8	6	6	8	5	6	3	3	30.8845	30.2902	31.0707	30.9439	29.8902	29.3691	29.5084	28.796	2.57781	0.0137541	-1.40639	-4.92497	ENOPH1	Enolase-phosphatase E1
4	2	0	3	3	3	0	2	25.9878	25.1478	25.8198	25.6372	26.1357	25.7078	25.5677	24.9397	0.0703915	0.885875	-0.0604439	-0.196947	ENOSF1	Mitochondrial enolase superfamily member 1
4	2	0	3	0	0	0	0	25.9009	25.7159	24.9826	25.0842	24.274	24.9416	25.0232	24.9546	1.13261	0.135488	-0.622544	-2.16382	ENPEP	Glutamyl aminopeptidase
5	2	1	2	9	7	7	4	26.7981	24.0542	24.3934	27.1543	27.5137	27.6358	28.071	28.041	1.4628	0.0772493	2.21537	2.72418	ENPP1	Ectonucleotide pyrophosphatase/phosphodiesterase family member 1;Alkaline phosphodiesterase I;Nucleotide pyrophosphatase
4	3	1	2	5	2	2	1	27.7046	27.6559	28.0148	27.9765	27.4927	27.2002	27.7995	27.8517	0.690145	0.28794	-0.251905	-1.42474	ENPP4	Bis(5-adenosyl)-triphosphatase ENPP4
8	8	5	6	5	8	6	6	30.0548	30.007	30.1951	29.9443	29.9468	29.9851	30.123	29.4226	0.51073	0.398258	-0.180937	-1.11247	ENSA	Alpha-endosulfine
3	4	4	5	5	8	6	6	27.6058	26.6055	27.6185	27.128	27.951	26.4287	27.463	27.962	0.192357	0.714691	0.211706	0.489063	ENTHD2	AP-4 complex accessory subunit tepsin
3	3	3	3	2	4	3	3	28.8791	28.5817	28.6699	28.3518	28.2679	28.8259	29.1723	28.9378	0.351555	0.53959	0.180324	0.817118	ENY2	Transcription and mRNA export factor ENY2
5	3	3	3	2	2	2	2	25.9173	25.4084	25.9547	26.1871	25.5346	25.5876	25.6853	25.1639	0.957075	0.181721	-0.373983	-1.87189	EOGT	EGF domain-specific O-linked N-acetylglucosamine transferase
22	22	19	16	14	17	14	11	30.2595	29.9459	30.1654	30.2753	29.8563	29.9038	30.0482	29.908	1.44285	0.0799812	-0.232438	-2.68964	EP300	Histone acetyltransferase p300
17	19	18	15	24	24	18	21	29.5224	28.9626	29.3677	29.341	29.4454	29.246	29.6092	29.4849	0.476718	0.423455	0.147943	1.05122	EP400	E1A-binding protein p400
16	21	14	13	16	16	15	16	30.0214	29.8851	30.1116	30.3207	30.1347	29.969	30.0133	30.0673	0.150272	0.768549	-0.0386248	-0.393571	EPB41	Protein 4.1
5	8	4	4	2	3	3	2	26.5254	26.115	26.2148	23.7298	23.5694	24.711	24.4272	24.0314	1.10371	0.140518	-1.46148	-2.11564	EPB41L1	Band 4.1-like protein 1
34	38	35	33	34	34	34	34	32.568	32.2688	32.4053	32.5461	32.3054	32.1202	32.1217	32.3044	1.43544	0.0809013	-0.234118	-2.67682	EPB41L2	Band 4.1-like protein 2
25	33	29	26	30	30	28	31	32.0395	31.5194	31.8523	31.7209	32.2162	32.1273	32.0592	32.013	1.459	0.0773633	0.320931	2.71759	EPB41L3	Band 4.1-like protein 3;Band 4.1-like protein 3, N-terminally processed
6	5	2	2	11	8	9	10	27.335	26.8641	25.8954	26.5317	28.9217	28.2563	28.5056	29.1738	2.86997	0.00835732	2.05779	5.62537	EPB41L5	Band 4.1-like protein 5
2	3	2	2	2	2	2	2	26.4759	26.2286	26.7706	26.8787	26.5716	26.3324	26.6323	26.5671	0.148006	0.771604	-0.0626173	-0.388291	EPC2	Enhancer of polycomb homolog 2
6	4	4	3	0	1	1	1	28.8131	29.3099	28.657	29.0429	24.6251	24.4347	24.3691	24.5477	6.96342	0	-4.46157	-29.1148	EPCAM	Epithelial cell adhesion molecule
6	5	5	5	3	3	6	4	27.71	27.2485	28.2761	28.2691	27.6501	27.2618	27.6186	27.5541	0.645721	0.31275	-0.354815	-1.34877	EPG5	Ectopic P granules protein 5 homolog
4	6	3	3	6	4	5	2	26.9822	26.372	26.694	26.4262	26.3019	27.0784	27.0456	27.1806	0.532504	0.384237	0.283022	1.15127	EPHA2	Ephrin type-A receptor 2
6	4	3	2	8	10	5	5	27.0377	27.4702	27.5483	26.9696	27.6816	27.3781	27.6382	27.4739	0.884451	0.203729	0.28651	1.75116	EPHA7	Ephrin type-A receptor 7
4	4	0	3	2	2	0	0	25.6343	25.6637	23.7854	23.8593	25.754	25.881	23.5123	25.7162	0.252776	0.640103	0.480178	0.618858	EPHB2	Ephrin type-B receptor 2;Receptor protein-tyrosine kinase
4	4	2	4	4	4	1	4	26.6092	25.6561	26.6705	26.9156	26.9107	26.6033	25.39	26.9172	0.00554502	0.990121	-0.00756216	-0.0165747	EPHB4	Receptor protein-tyrosine kinase;Ephrin type-B receptor 4
10	10	8	8	7	7	8	7	30.2484	30.2242	30.2325	30.2197	29.7218	29.5252	29.5711	29.7349	4.50279	0.00276923	-0.592961	-11.1263	EPHX1	Epoxide hydrolase 1
2	3	2	4	2	2	1	1	25.8206	25.3641	25.6997	26.0017	24.97	25.1126	23.9751	24.3041	2.01987	0.0319818	-1.13106	-3.74617	EPHX2	Bifunctional epoxide hydrolase 2;Cytosolic epoxide hydrolase 2;Lipid-phosphate phosphatase
11	13	9	9	9	9	10	9	31.3035	30.8213	31.0619	31.31	30.3345	30.1215	30.0854	29.7237	3.07246	0.00662928	-1.05791	-6.15092	EPN1	Epsin-1
4	3	3	1	5	4	3	2	26.7809	26.6717	27.3686	23.7858	27.1397	27.1493	27.1427	27.1731	0.585203	0.348081	0.999422	1.244	EPN2	Epsin-2
2	2	2	1	2	2	2	1	24.9504	25.2926	26.1379	24.4423	24.8192	25.6082	23.8727	26.1417	0.0551564	0.908248	-0.0953617	-0.156553	EPN3	Epsin-3
80	78	66	65	32	35	31	32	23.7946	25.1419	25.1008	24.9245	25.0015	25.8635	25.5506	25.2506	0.932118	0.188625	0.6761	1.83043	EPPK1	Epiplakin
63	61	49	48	58	58	57	56	33.9626	33.6894	33.8079	33.8567	33.9714	33.9343	33.7408	33.5367	0.106882	0.828678	-0.0333118	-0.289641	EPRS	Bifunctional glutamate/proline--tRNA ligase;Glutamate--tRNA ligase;Proline--tRNA ligase
15	19	20	18	17	17	19	18	30.7259	30.158	30.6013	30.718	30.9185	30.4277	30.6426	30.424	0.109047	0.82542	0.0524478	0.294977	EPS15	Epidermal growth factor receptor substrate 15
21	20	17	15	22	18	18	16	31.6083	30.8906	31.6083	30.9455	31.6066	31.1306	31.5344	31.464	0.320625	0.567676	0.170698	0.756588	EPS15L1	Epidermal growth factor receptor substrate 15-like 1
10	8	6	8	10	10	7	10	27.3114	27.0529	27.5184	27.1719	27.6871	27.8733	27.6176	27.4758	1.66534	0.0558222	0.399805	3.08191	EPS8	Epidermal growth factor receptor kinase substrate 8
7	5	5	6	1	1	1	0	28.2565	28.155	28.4978	28.4019	24.5297	25.7518	24.579	23.5093	3.70326	0.0035	-3.73534	-8.03907	EPS8L2	Epidermal growth factor receptor kinase substrate 8-like protein 2
4	7	3	3	5	8	4	3	29.2641	28.6739	29.8481	29.4852	29.2254	29.5251	29.5413	29.7311	0.293733	0.596226	0.187912	0.702876	ERAL1	GTPase Era, mitochondrial
5	4	2	0	2	3	2	1	27.2688	26.5822	26.5003	25.1429	25.8905	25.0544	24.7538	27.0991	0.437639	0.456909	-0.674117	-0.979727	ERAP1	Endoplasmic reticulum aminopeptidase 1
8	8	6	6	3	4	3	3	28.3955	28.0633	28.6658	28.6124	26.1661	26.5676	26.6211	26.8711	4.0809	0.00291228	-1.87775	-9.38656	ERAP2	Endoplasmic reticulum aminopeptidase 2
3	4	3	2	2	3	3	3	25.0872	24.9326	25.2903	25.346	25.1372	24.9002	25.1356	25.0518	0.437136	0.457006	-0.107859	-0.978798	ERBB2	Receptor tyrosine-protein kinase erbB-2;Receptor protein-tyrosine kinase
11	15	10	8	11	11	14	15	28.4785	28.2154	28.4945	28.5192	28.8024	28.4096	28.6764	28.6197	0.941815	0.18657	0.200163	1.84654	ERBB2IP	Protein LAP2
15	17	15	16	9	13	14	17	29.4666	29.1022	29.5468	29.4181	28.8143	29.6379	29.375	29.0045	0.363701	0.527178	-0.175477	-0.840553	ERC1	ELKS/Rab6-interacting/CAST family member 1
3	4	4	4	1	3	2	3	26.0189	25.5844	24.312	24.516	24.8372	24.8477	24.9141	24.9747	0.205682	0.698403	-0.21441	-0.518367	ERC2	ERC protein 2
3	4	3	2	1	3	2	2	26.5319	26.3973	26.465	24.1611	24.3326	25.6981	26.11	25.4053	0.30603	0.584458	-0.502348	-0.727571	ERCC1	DNA excision repair protein ERCC-1
4	8	4	5	4	6	4	5	29.1126	29.0143	29.1212	28.7735	28.774	28.9833	28.8394	29.1275	0.271829	0.619706	-0.0743761	-0.658297	ERCC2	TFIIH basal transcription factor complex helicase XPD subunit
6	4	5	3	7	6	5	5	27.0474	27.045	27.3962	27.3386	27.3719	27.2412	27.3694	27.3721	0.636054	0.318064	0.131824	1.33214	ERCC3	TFIIH basal transcription factor complex helicase XPB subunit
4	4	2	2	3	6	4	5	26.7487	26.8012	25.7907	26.4859	26.5292	26.3455	26.6664	26.0909	0.0655829	0.891921	-0.0485978	-0.184314	ERCC4	DNA repair endonuclease XPF
11	6	4	7	2	2	2	2	28.1858	25.964	26.7862	26.6252	25.4908	25.4492	25.3782	25.4675	1.66843	0.0555548	-1.4439	-3.08747	ERCC5;BIVM-ERCC5	DNA repair protein complementing XP-G cells
4	3	3	2	4	5	2	4	25.2095	25.1933	25.0031	24.9111	25.2909	24.9819	24.7789	24.8472	0.329725	0.559507	-0.104558	-0.77453	ERCC6	DNA excision repair protein ERCC-6
15	20	15	19	11	14	14	12	30.2147	29.6308	29.9482	30.1204	28.936	29.2993	29.4246	29.1594	2.46488	0.0164679	-0.77367	-4.67078	ERCC6L	DNA excision repair protein ERCC-6-like
2	1	2	1	4	2	1	2	25.9595	25.9148	25.478	24.5006	27.5549	26.3173	25.6199	25.8384	0.783276	0.244151	0.869402	1.58211	ERF	ETS domain-containing transcription factor ERF
2	2	2	3	1	2	0	1	26.3059	26.3149	24.1957	26.8173	24.905	26.2954	24.3848	25.5645	0.37827	0.513705	-0.621019	-0.868434	ERGIC2	Endoplasmic reticulum-Golgi intermediate compartment protein 2
3	4	5	2	1	2	2	3	26.3836	25.9602	26.0799	26.7416	24.7474	26.4922	26.7956	26.131	0.204259	0.699803	-0.249788	-0.515257	ERGIC3	Endoplasmic reticulum-Golgi intermediate compartment protein 3
4	5	5	5	5	4	4	4	32.1451	33.0641	31.861	31.7814	32.524	32.5606	31.9135	32.242	0.108585	0.82596	0.0970678	0.29384	ERH	Enhancer of rudimentary homolog
7	5	6	5	4	6	3	2	28.522	27.5945	28.3736	28.041	28.2027	27.2273	28.1181	28.5165	0.126943	0.799308	-0.116651	-0.33846	ERI3	ERI1 exoribonuclease 3
2	3	3	2	2	2	3	3	26.7586	26.0941	26.9072	25.2156	26.0191	27.1715	27.7826	27.1427	0.718935	0.274048	0.785092	1.47363	ERICH1	Glutamate-rich protein 1
2	5	3	1	0	0	0	0	24.2269	26.1595	25.5955	24.0308	24.3026	23.9472	24.1193	23.3202	0.989172	0.172152	-1.08088	-1.9252	ERICH5	Glutamate-rich protein 5
8	4	6	6	6	6	6	5	28.3896	27.5513	28.3007	28.4297	27.5037	27.7094	27.7251	28.0714	0.879468	0.205422	-0.415422	-1.74286	ERLEC1	Endoplasmic reticulum lectin 1
6	7	7	8	7	8	9	6	27.432	27.5795	26.9529	27.303	27.4399	27.4572	27.3459	27.8272	0.546159	0.374884	0.200701	1.17545	ERLIN1	Erlin-1
10	11	12	12	13	12	10	10	31.6132	31.1964	31.2632	31.1371	31.0152	30.8428	30.8857	30.9829	1.75714	0.0489286	-0.370819	-3.2488	ERLIN2	Erlin-2
3	3	3	3	2	3	3	3	26.7248	26.4893	26.8592	27.0124	24.7646	26.9679	26.551	27.0714	0.337475	0.55323	-0.43274	-0.789721	ERMP1	Endoplasmic reticulum metallopeptidase 1
10	11	9	11	10	10	9	10	28.8244	29.0938	28.491	28.5166	29.4573	29.0534	29.0382	28.8817	1.03365	0.157859	0.376215	1.99908	ERO1L	ERO1-like protein alpha
4	3	5	3	4	3	2	4	26.1722	25.6263	26.0535	25.5431	26.1124	25.6753	24.6175	25.9493	0.293649	0.596095	-0.260133	-0.702708	ERO1LB	ERO1-like protein beta
7	7	8	5	8	9	8	9	32.5038	32.1529	32.1935	31.8149	32.2559	31.5459	32.0638	31.8919	0.503419	0.405054	-0.22688	-1.09937	ERP29	Endoplasmic reticulum resident protein 29
[truncated: 4,306 more rows]

## Sheet: D3 - RUSH profiling
Peptides MUT_0minBP_N1	Peptides MUT_0minBP_N2	Peptides MUT_0minBP_N3	Peptides MUT_0minBP_N4	Peptides MUT_30minBP_4Grad_N1	Peptides MUT_30minBP_4Grad_N2	Peptides MUT_30minBP_4Grad_N3	Peptides MUT_30minBP_4Grad_N4	Peptides MUT_30minBP_N1	Peptides MUT_30minBP_N2	Peptides MUT_30minBP_N3	Peptides MUT_30minBP_N4	Peptides MUT_30minBP_RAPIGEST_N1	Peptides MUT_30minBP_RAPIGEST_N2	Peptides MUT_30minBP_RAPIGEST_N3	Peptides MUT_30minBP_RAPIGEST_N4	Peptides MUT_5minBP_N1	Peptides MUT_5minBP_N2	Peptides MUT_5minBP_N3	Peptides MUT_5minBP_N4	Peptides WT_0minBP_N1	Peptides WT_0minBP_N2	Peptides WT_0minBP_N3	Peptides WT_0minBP_N4	Peptides WT_30minBP_4Grad_N1	Peptides WT_30minBP_4Grad_N2	Peptides WT_30minBP_4Grad_N3	Peptides WT_30minBP_4Grad_N4	Peptides WT_30minBP_N1	Peptides WT_30minBP_N2	Peptides WT_30minBP_N3	Peptides WT_30minBP_N4	Peptides WT_30minBP_RAPIGEST_N1	Peptides WT_30minBP_RAPIGEST_N2	Peptides WT_30minBP_RAPIGEST_N3	Peptides WT_30minBP_RAPIGEST_N4	Peptides WT_5minBP_N1	Peptides WT_5minBP_N2	Peptides WT_5minBP_N3	Peptides WT_5minBP_N4	LFQ intensity MUT_0minBP_N1	LFQ intensity MUT_0minBP_N2	LFQ intensity MUT_0minBP_N3	LFQ intensity MUT_0minBP_N4	LFQ intensity MUT_30minBP_4Grad_N1	LFQ intensity MUT_30minBP_4Grad_N2	LFQ intensity MUT_30minBP_4Grad_N3	LFQ intensity MUT_30minBP_4Grad_N4	LFQ intensity MUT_30minBP_N1	LFQ intensity MUT_30minBP_N2
[truncated: 459 more rows]
[truncated: 44 more columns]

[truncated: 5 more sheets: D4 - SUSPECS, D5 - SPECS, D6 - Lyso-IP, D7 - TECPR2 HA-IP, D8 - TECPR2 HA-IP Prefiltered]
