# Supplementary material for: Spatial proteomics reveals secretory pathway disturbances caused by neuropathy-associated TECPR2
Source: Nat Commun. 2023 Feb 16;14:870. doi: 10.1038/s41467-023-36553-6 (PMC9935918; doi:10.1038/s41467-023-36553-6)
Supplement: Supplementary file 5 — Supplementary Dataset 9 [file 41467_2023_36553_MOESM5_ESM.xlsx]

## Sheet: Summary
Summary of all supplementary files for
Spatial proteomics reveals secretory pathway disturbances caused by neuropathy-associated TECPR2
Table	Description	Related to
D9	Complete list of all used materials and tools	Complete Manuscript

## Sheet: D9 - Reagents and Tools
REAGENT or RESOURCE	SOURCE	IDENTIFIER
Antibodies
ADAMTS1	Abcam	Cat#ab39194; RRID:AB_2221876
APEX2 (IgG2A)	Regina Feederle, HZM	Custom made
ATP1A1	Abcam	Cat#ab7671; RRID:AB_306023
B4GALT3	Proteintech	Cat#11041-1-AP; RRID:AB_2290072
BAG2	Biomol	Cat#A304-751A; RRID:AB_2620946
beta-ACTIN	Sigma	Cat#A1978; RRID:AB_476692
BIOTIN	Pierce	Cat#31852; RRID:AB_228243
BiP	Cell Signaling	Cat#3177; RRID:AB_2119845
CALNEXIN	Abcam	Cat#ab22595; RRID:AB_2069006
Calreticulin	santa cruz	Cat#sc-6467; RRID:AB_667958
CD63	abcam	Cat#ab59479; RRID:AB_940915
CLPTM1L	Sigma	Cat#HPA014791; RRID:AB_1847250
c-myc	Bethyl	Cat#A190-104A; RRID:AB_66864
CRLF1	Novus	Cat# NBP1-85606; RRID:AB_11011347
DTNBP1	Bethyl	Cat#A303-360A; RRID:AB_10951943
EDIL3	Abcam	Cat#ab190692; RRID:-
ERGIC1	Proteintech	Cat#16108-1-AP; RRID:AB_2098435
ERGIC53	Santa Cruz	Cat#sc-398777; RRID:-
EXTL2	Abcam	Cat#ab168391; RRID:-
Flag M2	Cell Signaling	Cat#2368; RRID:AB_2217020
GABARAP	Abcam	Cat#109364; RRID:AB_10861928
Giantin	Biolegend	Cat#924302;RRID:AB_2565451
GM130	Abcam	Cat# ab52649; RRID:AB_880266
GOLIM4	Abcam	Cat# ab28049; RRID:AB_732692
HA.11 Clone 16B2	Covance	Cat#MMS-101P; RRID:AB_2314672 Cat#901501, RRID:AB_2565006
	Biolegend
HS6ST2	Abcam	Cat# ab122220; RRID:AB_11132121
LAMP1 (IF 1:100)	Abcam	Cat#ab24170; RRID:AB_775978
	DSHB	H4A3, RRID:AB_2296838
LAMP2 (IF 1:100)	Abcam	Cat#ab25631; RRID:AB_470709
LAMTOR1	Cell Signaling	Cat# 8975S; RRID:AB_10860252
LAMTOR2	Cell Signaling	Cat#8145; RRID:AB_10971636
LAMTOR3	Cell Signaling	Cat#8168; RRID:AB_10949501
LC3B	Cell Signaling	Cat#2775S; RRID:AB_915950
LGALS3BP	Proteintech	Cat#10281-1-AP; RRID:AB_2137066
LRP1	Abcam	Cat#ab92544; RRID:AB_2234877
M6PR	Abcam	Cat#ab2733; RRID:AB_2122792
MTOR	Cell Signaling	Cat#2983; RRID:AB_2105622
myc 9E10	Regina Feederle, HZM	Custom made
NCAM1 (IF 1:100)	Merck	Cat#AB5032; RRID:AB_2291692
NEK9	Abcam	Cat#ab138488; RRID:-
NID1	Invitrogen	Cat#PA5-99666; RRID:AB_2818599
NPC1	Abcam	Cat#ab134113; RRID:AB_2734695
PCNA	Santa Cruz	Cat#sc-7907; RRID:AB_2160375
PLXDC2	Novus	Cat#NBP1-76858; RRID:AB_11014794
PLXNA1	R&D	Cat#AF4309; RRID:AB_10645644
PLXNA2	Abcam	Cat#ab39357; RRID:AB_1142286
RAB5C	Sigma	Cat#HPA003426; RRID:AB_1079735
SEC12	Novus	Cat#NBP1-87056; RRID:AB_11014112
SEC13	Novus	Cat#AF9055-100; RRID:-
SEC24C	Abcam	Cat#ab122633; RRID:AB_11130089
SEC24D	Cell Signaling	Cat#14687; RRID:AB_2798574
SEC31A	BD	Cat#612351; RRID:AB_399717
SLC38A9	Abcam	Cat#ab81687; RRID:AB_1860451
SPG20	Proteintech	Cat#13791-1-AP; RRID:AB_2195683
TECPR2	AG Behrends	Custom made
TNC	Abcam	Cat#ab108930; RRID:AB_10865908
TOLLIP	Abcam	Cat#ab187198; RRID:-
TOMM40	Abcam	Cat#ab185543; RRID:-
TRAPPC11	Sigma	Cat#HPA045427; RRID:-
TRAPPC8	Sigma	Cat# HPA041107; RRID:AB_10793869
TRAPPC9	Proteintech	Cat#16014-1-AP; RRID:AB_2256482
TSG101	Abcam	Cat#ab30871; RRID:AB_2208084
TUBULIN	Abcam	Cat# ab7291; RRID:AB_2241126
VAPA	Sigma	Cat# HPA009174; RRID:AB_1080549
VAPB	Sigma	Cat# HPA013144; RRID:AB_1858717
VCP	Bethyl	Cat#A300-588A; RRID:AB_495511
VPS11	Abcam	Cat#ab125083; RRID:AB_10975464
anti-goat-HRP	Promega	Cat#V8051; RRID:AB_430838
anti-mouse-HRP	Promega	Cat#W402B, RRID:AB_430834
anti-rabbit-HRP	Promega	Cat#W4011, RRID:AB_430833
anti-rat-HRP	Sigma	Cat#A-9037; RRID:AB_258429
Donkey anti-goat-488	Life Technologies	Cat#A11055; RRID:AB_2534102
Donkey anti-mouse-488	Life Technologies	Cat#A21202; RRID:AB_141607
Donkey anti-rabbit-488	Life Technologies	Cat#A21206; RRID:AB_2535792
Goat anti-rabbit-488	Life Technologies	Cat#A11034; RRID:AB_2576217
Goat anti-mouse-488	Life Technologies	Cat#A11001; RRID:AB_2534069
Donkey anti-goat-555	Life Technologies	Cat#A21432; RRID:AB_2535853
Donkey anti-mouse-555	Life Technologies	Cat#A32773; RRID:AB_2762848
Donkey anti-rabbit-555	Life Technologies	Cat#A31572; RRID:AB_162543
Goat anti-mouse-555	Life Technologies	Cat#A21424; RRID:AB_141780
Donkey anti-goat-640	Life Technologies	Cat#A32849; RRID:AB_2762840
Chemicals, peptides, and recombinant proteins
6-Hydroxy-2,5,7,8-tetramethylchroman-2-carboxylic acid (TROLOX)	Sigma-Aldrich	238813
Acetonitrile (ACN)	Roth	AE70.1
Ammonium bicarbonate (ABC)	Sigma-Aldrich	9830
anti-HA agarose	Thermo Scientific	88836
ATG7 inhibitor	Takeda	ML00792183
Biotin-Phenol	IrisBiotech	41994-02-9/LS-3500.5000
C18 reversed-phase resin	Dr. Maisch	ReproSil-Pur 120 C18-AQ
Click-IT™ ManNAz Metabolic Glycoprotein Labeling Reagent	Thermo Scientific	C33366
Concanavalin A sepharose	Sigma	C9017-25ML
DMEM	Gibco	61965-026
EDTA-free Protease Inhibitor Cocktail	Roche	4693132001
HA peptide	Sigma	I2149
Iodoacetamide (IAA)	Sigma-Aldrich	I1149-5g
Lipofectamine 2000	Invitrogen	11668-019
Low-binding Durapore PVDF membrane	Merck	UFC40HV00
Methyl-α-D-mannopyranoside	Sigma	M6882-100G
Opti-MEM®I Reduced-Serum Medium	Invitrogen	31985-062
PEI	Sigma	P3143
Phenylmethylsulfonyl fluoride (PMSF)	Sigma-Aldrich	P7626-1G
Phosphate buffered saline (PBS)	Thermo Scientific	14190169
PhosSTOP	Roche	4906837001
Proteinase K	Roche	3115801001
RapiGestTM SF	Waters	186001861
Sodium L-ascorbate	Sigma	A7631
Streptavidin agarose	Sigma	S1638-5ML
Sulfo-DBCO-Biotin Conjugate	Jena Bioscience	CLK-A116-10
Trifluoroacetic acid (TFA)	Honeywell Fluka	302031-100ML
Tris-(2-carboxyethyl)-phosphin hydrochlorid (TCEP)	Roth	HN95.2
Trypsin, sequencing grade	Promega	V5113
Vivaspin 20, 30.000 MWCO PES, 48 Stk.	Sartorius	VS2022
Critical commercial assays
Plasma membrane Protein Extraction Kit	abcam	Ab65400
Experimental models: Cell lines
Human: SH-SY5Y	ATCC	Cat#CRL-2266
Human: HeLa	ATCC	Cat#CCL-2
Human: 293T	ATCC	Cat#CRL-3216
Oligonucleotides
TECPR2 exon 8 specific gRNA		Custom made
TCGCTCAACTCCACCGACAG
TECPR2 siRNA ON-TARGETplus	J-014181	Horizon, Perkin Elmer
GUGCUGAGUUGGAAUGAAU
Recombinant DNA
pJLC5-TMEM192-2xFLAG	Addgene	102929
pJLC5-TMEM192-3xHA	Addgene	102930
pHAGE GFP-TECPR2 WT	This publication	N/A
pHAGE GFP-TECPR2 L440Rfs	This publication	N/A
pHAGE APEX2-myc-ERES/COPII components	This publication	N/A
pHAGE RUSH-APEX	This publication	N/A
pHAGE APEX2-myc-TECPR2 WT	This publication	N/A
pHAGE APEX2-myc-TECPR2 L440Rfs	This publication	N/A
pHAGE HA-FLAG-TECPR2 WT	This publication	N/A
pHAGE HA-FLAG-TECPR2 L440Rfs	This publication	N/A
pCW57-CMV-ssRFP-GFP-KDEL	Addgene	128257
mKeima-RAMP4	gift from	Andrea Gubas and Ivan Dikic (Goethe University Frankfurt am Main, Germany)
Software and algorithms
ImageJ software - Fiji	N/A	Version 1.8.0
MaxQuant	N/A	Version 1.6.0.1
Perseus	N/A	Version 1.6.5.0
DAVID	LHRI	Version 6.8
BioGrid	N/A	Version 3.5.187
Zenblue 2011	Zeiss	Version 2.5
TEMCenter software	JEOL	Version 1.7.3.1527
ShotMeister software	JEOL	Version 2.3.15.5
EM-Menu software	TVIPS	N/A
Other
Zeiss LSM800 microscope oil-immersion 60x objective	Zeiss	N/A
Easy-nLC1200 HPLC	Thermo Scientific	N/A
Q Exactive HF mass spectrometer	Thermo Scientific	N/A
JEM-1400+	JEOL	N/A
XF416 camera	TVIPS	N/A
Dounce homogenizer, 1 mL	VWR	432-1270
OPERA LX high-content screening microscope	PerkinElmer	N/A
IncuCyte S3	Sartorius	N/A
SH800S Cell Sorter	Sony Biotechnology	N/A
Optima™ Max-XP Tabletop Ultracentrifuge	Beckman Coulter	N/A
Optima L Ultracentrifuge	Beckman Coulter	N/A
